# Supplementary material for: Mapping human pluripotent stem cell differentiation pathways using high throughput single-cell RNA-sequencing
Source: Genome Biol. 2018 Apr 5;19:47. doi: 10.1186/s13059-018-1426-0 (PMC5887227; doi:10.1186/s13059-018-1426-0)
Supplement: Supplementary file 2 — Table S1. Immunofluorescence antibody. (XLSX 33 kb) [file 13059_2018_1426_MOESM2_ESM.xlsx]

## Sheet: sheet1
Antibody Name	Vendor	Dilution
TRA-1-81	Chemicon MAB4381	1:100
TRA-1-60	Chemicon MAB4360	1:100
CDH1（E-cadherin）	BD Biosciences 610182	1:100
Oct4(N-19)	Santa sc-8628	1:100
NANOG	R&D AF1997	1:100
SOX2	Chemicon AB5603	1:100
P38	ABCAM ab31828	1:1000
JNK	Epitomics 3496-s	1:1000
ERK	Servicebio GB13003-1	1:1000
