# Supplementary material for: Mapping human pluripotent stem cell differentiation pathways using high throughput single-cell RNA-sequencing
Source: Genome Biol. 2018 Apr 5;19:47. doi: 10.1186/s13059-018-1426-0 (PMC5887227; doi:10.1186/s13059-018-1426-0)
Supplement: Supplementary file 3 — Table S2. qPCR primer. (XLSX 47 kb) [file 13059_2018_1426_MOESM3_ESM.xlsx]

## Sheet: sheet1
gene	F-primer	R-primer
KLF4	CCCACATGAAGCGACTTCCC	CAGGTCCAGGAGATCGTTGAA
TBX3	CCCGGTTCCACATTGTAAGAG	GTATGCAGTCACAGCGATGAAT
IL6ST (GP130)	CGGACAGCTTGAACAGAATGT	ACCATCCCACTCACACCTCA
DPPA3 (STELLA)	TTAATCCAACCTACATCCCAGGG	AGGGGAAACAGATTCGCTACTA
DNMT3B	AGGGAAGACTCGATCCTCGTC	GTGTGTAGCTTAGCAGACTGG
CD24	CTCCTACCCACGCAGATTTATTC	AGAGTGAGACCACGAAGAGAC
DUSP6	GAAATGGCGATCAGCAAGACG	CGACGACTCGTATAGCTCCTG
ZIC2	CACCTCCGATAAGCCCTATCT	GGCGTGGACGACTCATAGC
ZIC3	CGGCGCACGATCTATCTTCAG	TGGCGGAACAGAAACTCGC
ZIC5	GATCCACAAGCGTACTCATACAG	CACTGCTATTGGCAAACTTCCT
ACTB	CATGTACGTTGCTATCCAGGC	CTCCTTAATGTCACGCACGAT
