# Supplementary material for: Mapping human pluripotent stem cell differentiation pathways using high throughput single-cell RNA-sequencing
Source: Genome Biol. 2018 Apr 5;19:47. doi: 10.1186/s13059-018-1426-0 (PMC5887227; doi:10.1186/s13059-018-1426-0)
Supplement: Supplementary file 4 — Table S3. List of genes used in Fig. 2b for heatmap. (XLSX 468 kb) [file 13059_2018_1426_MOESM4_ESM.xlsx]

## Sheet: 2.1
p_val	avg_logFC	pct.1	pct.2	p_val_adj	cluster	gene
3.26373e-24	2.26992	0.974	0.537	1.13646e-19	endothelial cell	KDR
5.04367e-40	2.16729	0.947	0.208	1.75626e-35	endothelial cell	GNG11
4.44969e-23	1.76448	0.974	0.508	1.54943e-18	endothelial cell	TFPI
2.67214e-79	1.7509	0.763	0.054	9.30467e-75	endothelial cell	ECSCR
8.27063e-182	1.56307	0.895	0.027	2.87992e-177	endothelial cell	F2RL2
1.47733e-31	1.5554	0.895	0.222	5.14421e-27	endothelial cell	LIMCH1
7.30027e-18	1.44998	0.947	0.495	2.54203e-13	endothelial cell	FLT1
6.30635e-19	1.3993	1	0.582	2.19593e-14	endothelial cell	NRP2
2.05504e-146	1.36869	0.658	0.017	7.15586e-142	endothelial cell	PECAM1
7.93756e-16	1.35201	1	0.627	2.76394e-11	endothelial cell	HAPLN1
3.93656e-44	1.34172	0.605	0.059	1.37075e-39	endothelial cell	CRHBP
4.46184e-17	1.32298	0.868	0.347	1.55366e-12	endothelial cell	PMP22
2.42857e-19	1.31923	0.974	0.559	8.45653e-15	endothelial cell	RGS5
4.12128e-125	1.28466	0.947	0.05	1.43507e-120	endothelial cell	SOX7
2.77485e-11	1.26279	0.974	0.846	9.6623e-07	endothelial cell	SPTBN1
2.43399e-124	1.23446	0.947	0.051	8.4754e-120	endothelial cell	RASGRP3
3.58147e-199	1.22142	0.763	0.016	1.2471e-194	endothelial cell	MMRN2
1.40513e-18	1.19617	0.895	0.348	4.89279e-14	endothelial cell	F2R
1.43521e-17	1.1833	0.947	0.423	4.99753e-13	endothelial cell	PCAT14
3.40626e-14	1.14419	0.868	0.531	1.18609e-09	endothelial cell	JAM3
3.31409e-100	1.11201	0.895	0.059	1.154e-95	endothelial cell	FLI1
2.1669e-44	1.02339	0.763	0.097	7.54535e-40	endothelial cell	DYSF
5.61966e-197	1.01834	0.763	0.016	1.95682e-192	endothelial cell	TAL1
1.54741e-139	1.00918	0.737	0.024	5.38825e-135	endothelial cell	CALCRL
1.41319e-67	1.0031	0.316	0.009	4.92086e-63	endothelial cell	FCN3
2.06727e-75	1.00212	0.553	0.027	7.19846e-71	endothelial cell	ADGRL4
1.22424e-25	0.994755	0.684	0.134	4.26294e-21	endothelial cell	MEF2C
2.00009e-106	0.993959	0.605	0.021	6.96451e-102	endothelial cell	CD34
2.66131e-28	0.98191	0.605	0.094	9.26696e-24	endothelial cell	CDH13
2.60418e-103	0.980317	0.605	0.022	9.06803e-99	endothelial cell	SOST
2.61381e-19	0.97646	0.921	0.422	9.10153e-15	endothelial cell	EGFL7
9.47542e-80	0.972755	0.526	0.023	3.29944e-75	endothelial cell	GMFG
7.37864e-12	0.958701	1	0.741	2.56932e-07	endothelial cell	MSN
9.83912e-18	0.925199	0.816	0.281	3.42608e-13	endothelial cell	TEK
6.90597e-18	0.919559	0.684	0.189	2.40473e-13	endothelial cell	PROCR
2.20592e-08	0.918864	0.974	0.884	0.000768123	endothelial cell	KIF5B
3.15371e-37	0.904912	0.5	0.047	1.09815e-32	endothelial cell	ARHGDIB
1.40101e-21	0.903533	0.605	0.124	4.87844e-17	endothelial cell	VAMP5
6.92196e-14	0.895123	0.711	0.248	2.4103e-09	endothelial cell	PLK2
1.61092e-11	0.888153	0.974	0.9	5.60938e-07	endothelial cell	RDX
2.92197e-11	0.87652	0.789	0.339	1.01746e-06	endothelial cell	PCDH17
7.51922e-09	0.875466	0.526	0.198	0.000261827	endothelial cell	MAST4
3.17873e-07	0.873937	0.947	0.768	0.0110686	endothelial cell	RALA
1.947e-30	0.864108	0.342	0.027	6.77966e-26	endothelial cell	GJA4
4.87829e-06	0.860823	0.921	0.732	0.169867	endothelial cell	PRCP
7.21361e-09	0.856654	0.684	0.356	0.000251185	endothelial cell	JAK1
3.35493e-10	0.847711	0.974	0.736	1.16822e-05	endothelial cell	TIMP1
1.55891e-23	0.829091	0.605	0.115	5.4283e-19	endothelial cell	HOPX
1.89737e-13	0.826875	0.789	0.316	6.60685e-09	endothelial cell	PPM1F
1.22592e-99	0.818946	0.658	0.028	4.26876e-95	endothelial cell	ERG
3.41235e-12	0.812663	0.711	0.29	1.18821e-07	endothelial cell	PTRF
2.24444e-13	0.808126	0.842	0.371	7.81536e-09	endothelial cell	HLA-E
1.71364e-13	0.805647	0.868	0.367	5.96708e-09	endothelial cell	NRP1
3.93834e-65	0.785006	0.684	0.051	1.37137e-60	endothelial cell	HHEX
4.97873e-19	0.783115	0.842	0.276	1.73364e-14	endothelial cell	ETS1
7.12045e-27	0.780984	0.447	0.052	2.47941e-22	endothelial cell	FAM212A
2.52361e-19	0.774868	0.947	0.41	8.78748e-15	endothelial cell	IGFBP4
8.72057e-15	0.766444	0.368	0.064	3.03659e-10	endothelial cell	GDF3
2.88256e-14	0.761088	0.553	0.143	1.00373e-09	endothelial cell	IFI16
5.15798e-154	0.759469	0.553	0.01	1.79606e-149	endothelial cell	PLVAP
1.07452e-09	0.754921	1	0.832	3.74159e-05	endothelial cell	GSTO1
6.93221e-17	0.741627	0.605	0.148	2.41387e-12	endothelial cell	DCBLD1
1.29814e-16	0.738869	0.789	0.258	4.52026e-12	endothelial cell	ELK3
2.24381e-38	0.738312	0.579	0.063	7.81317e-34	endothelial cell	PTPRE
6.71088e-11	0.736857	0.921	0.579	2.3368e-06	endothelial cell	ITGAV
8.07983e-11	0.731543	0.789	0.445	2.81348e-06	endothelial cell	NID1
1.71618e-161	0.728594	0.658	0.015	5.97592e-157	endothelial cell	CDH5
2.9343e-05	0.727539	0.447	0.2	1	endothelial cell	CRIP2
2.50363e-09	0.719877	0.763	0.369	8.71788e-05	endothelial cell	SPRY1
1.86501e-12	0.71802	0.289	0.046	6.49414e-08	endothelial cell	RNASE1
7.03028e-150	0.706392	0.605	0.013	2.44801e-145	endothelial cell	SMTNL1
2.12016e-98	0.705792	0.526	0.017	7.38259e-94	endothelial cell	SAMSN1
4.39295e-10	0.703725	0.789	0.421	1.52967e-05	endothelial cell	PPFIBP1
2.51751e-75	0.70228	0.684	0.042	8.76624e-71	endothelial cell	RASIP1
7.77374e-09	0.687801	0.868	0.557	0.000270689	endothelial cell	ESYT1
1.43909e-06	0.686484	0.947	0.778	0.0501104	endothelial cell	B2M
7.44331e-35	0.683927	0.605	0.076	2.59183e-30	endothelial cell	VAV3
3.61789e-09	0.68273	0.763	0.384	0.000125978	endothelial cell	S100A16
6.23345e-12	0.68216	0.711	0.281	2.17055e-07	endothelial cell	WWTR1
6.79239e-07	0.67671	0.842	0.633	0.0236518	endothelial cell	BEX1
3.5292e-09	0.676227	0.816	0.473	0.00012289	endothelial cell	FNBP1
4.00543e-28	0.675889	0.816	0.176	1.39473e-23	endothelial cell	TIMP3
6.94443e-08	0.660175	0.895	0.593	0.00241812	endothelial cell	SLC44A1
6.05931e-07	0.65691	0.921	0.624	0.0210991	endothelial cell	SPTAN1
7.22746e-07	0.656635	0.395	0.128	0.0251667	endothelial cell	ATG4A
2.12439e-11	0.64767	1	0.462	7.39735e-07	endothelial cell	APLNR
1.06203e-134	0.647513	0.289	0.002	3.69811e-130	endothelial cell	CXorf36
2.03985e-09	0.642171	0.763	0.372	7.10296e-05	endothelial cell	TSPAN18
5.61912e-06	0.64043	0.974	0.872	0.195664	endothelial cell	MACF1
4.95198e-17	0.636355	0.684	0.184	1.72433e-12	endothelial cell	ANTXR2
1.02324e-10	0.632361	0.947	0.593	3.56301e-06	endothelial cell	IER2
0.00236441	0.628969	0.711	0.54	1	endothelial cell	MTHFD1L
3.966e-06	0.628239	0.684	0.4	0.1381	endothelial cell	KBTBD2
0.000107581	0.625653	0.737	0.557	1	endothelial cell	KAT6A
2.6045e-15	0.623717	0.605	0.159	9.06914e-11	endothelial cell	ITGA8
1.22346e-12	0.617361	0.5	0.128	4.2602e-08	endothelial cell	FAT4
0.00261891	0.608518	0.447	0.254	1	endothelial cell	RRAS
0.000263695	0.607509	0.921	0.789	1	endothelial cell	KIAA1551
6.40164e-30	0.606481	0.5	0.058	2.22911e-25	endothelial cell	TFPI2
8.4627e-23	0.604022	0.395	0.049	2.9468e-18	endothelial cell	TM4SF1
0.000310858	0.602404	0.368	0.168	1	endothelial cell	GAD1
7.47579e-05	0.59951	0.711	0.482	1	endothelial cell	PEA15
5.87621e-05	0.599468	0.737	0.514	1	endothelial cell	ASH2L
1.22644e-09	0.595599	0.895	0.552	4.27058e-05	endothelial cell	LIMS1
1.40887e-08	0.594186	1	0.915	0.000490582	endothelial cell	SLC2A3
1.64629e-10	0.587662	0.842	0.413	5.73255e-06	endothelial cell	ARHGEF12
6.94292e-06	0.585528	0.816	0.563	0.241759	endothelial cell	ZNF451
1.93009e-07	0.584738	0.868	0.651	0.00672078	endothelial cell	RYBP
6.43036e-10	0.583748	0.632	0.259	2.23911e-05	endothelial cell	TBC1D4
5.05609e-06	0.580879	0.789	0.48	0.176058	endothelial cell	BLCAP
3.15485e-05	0.580082	0.605	0.342	1	endothelial cell	RHOG
4.0716e-08	0.572901	0.947	0.705	0.00141777	endothelial cell	SNX3
3.41688e-17	0.571118	0.632	0.146	1.18979e-12	endothelial cell	ITGA9
0.00295558	0.564626	0.737	0.535	1	endothelial cell	ISG15
6.23191e-08	0.562269	0.947	0.663	0.00217001	endothelial cell	RHOC
4.70197e-05	0.561327	1	0.914	1	endothelial cell	GPX1
3.49388e-05	0.561235	0.711	0.442	1	endothelial cell	SDHA
1.68073e-05	0.558721	0.947	0.706	0.585248	endothelial cell	RAB31
0.000462033	0.555998	0.632	0.418	1	endothelial cell	LDB2
9.66171e-09	0.555892	0.789	0.457	0.00033643	endothelial cell	CMTM3
4.21764e-110	0.552509	0.474	0.011	1.46862e-105	endothelial cell	LAPTM5
0.000319908	0.548911	0.868	0.709	1	endothelial cell	SLC20A1
2.87566e-09	0.545942	0.842	0.434	0.000100133	endothelial cell	ITGA5
1.33957e-11	0.542137	0.895	0.491	4.6645e-07	endothelial cell	AP1B1
6.34754e-07	0.542025	1	0.801	0.0221028	endothelial cell	ITGB1
1.61482e-05	0.541957	0.947	0.877	0.562296	endothelial cell	MYL12B
1.18934e-133	0.54193	0.632	0.017	4.1414e-129	endothelial cell	ESAM
3.55757e-06	0.539711	0.763	0.455	0.123878	endothelial cell	DUSP6
5.90222e-10	0.537728	0.947	0.602	2.05521e-05	endothelial cell	BST2
4.06756e-05	0.536317	0.842	0.606	1	endothelial cell	IER3IP1
7.63062e-08	0.534571	0.5	0.186	0.00265706	endothelial cell	NTS
3.31461e-82	0.528214	0.895	0.071	1.15418e-77	endothelial cell	LYL1
2.2365e-06	0.525476	0.737	0.43	0.0778773	endothelial cell	RALB
1.09325e-07	0.520455	0.816	0.427	0.0038068	endothelial cell	KIAA1462
1.7736e-07	0.518491	0.711	0.311	0.00617585	endothelial cell	BMPER
1.05331e-06	0.516607	0.816	0.463	0.0366772	endothelial cell	RNF24
6.96582e-18	0.51503	0.579	0.127	2.42557e-13	endothelial cell	LRP11
1.20286e-42	0.514225	0.658	0.072	4.18849e-38	endothelial cell	GDPD5
1.99085e-06	0.510854	0.789	0.433	0.0693235	endothelial cell	DENND4C
3.21658e-16	0.510233	0.579	0.14	1.12005e-11	endothelial cell	FAR2
9.90176e-08	0.508771	0.658	0.315	0.00344789	endothelial cell	MPP1
1.04696e-06	0.50796	0.263	0.067	0.0364562	endothelial cell	ETV2
7.96999e-16	0.506943	0.579	0.149	2.77523e-11	endothelial cell	PLXND1
2.90453e-12	0.499869	0.289	0.048	1.01139e-07	endothelial cell	GBP4
3.37124e-38	0.499516	0.421	0.032	1.1739e-33	endothelial cell	AFAP1L1
2.02154e-05	0.498691	0.684	0.409	0.703921	endothelial cell	EDIL3
1.01801e-07	0.496398	0.553	0.223	0.0035448	endothelial cell	RGL1
8.85894e-06	0.491737	0.658	0.366	0.308477	endothelial cell	TNFAIP1
0.000340731	0.490758	0.658	0.453	1	endothelial cell	PNO1
3.23802e-09	0.490734	0.947	0.482	0.000112751	endothelial cell	COL3A1
0.000362945	0.490305	0.737	0.586	1	endothelial cell	CTNNBL1
9.6498e-13	0.48838	0.711	0.259	3.36016e-08	endothelial cell	DGKH
4.07561e-07	0.488219	0.447	0.162	0.0141917	endothelial cell	MAN1A1
1.52852e-06	0.486051	0.947	0.839	0.0532246	endothelial cell	ITM2B
4.98594e-06	0.485864	0.974	0.887	0.173615	endothelial cell	SERPINH1
4.66712e-07	0.484856	0.895	0.616	0.0162514	endothelial cell	AKAP13
6.96221e-06	0.484121	0.816	0.52	0.242431	endothelial cell	HK1
9.86525e-10	0.483826	0.789	0.395	3.43518e-05	endothelial cell	DNAJC1
1.17618e-17	0.483805	0.447	0.078	4.09558e-13	endothelial cell	PDE4B
0.0091372	0.483512	0.737	0.638	1	endothelial cell	ACSL3
3.82491e-13	0.482125	0.526	0.13	1.33187e-08	endothelial cell	HEY1
5.38509e-05	0.47969	1	0.928	1	endothelial cell	FKBP1A
2.18355e-14	0.477421	0.684	0.213	7.60335e-10	endothelial cell	CRIM1
1.93024e-09	0.477365	0.947	0.627	6.7213e-05	endothelial cell	COL4A2
0.00012857	0.477082	0.763	0.554	1	endothelial cell	STX3
1.2655e-05	0.476682	0.974	0.924	0.440659	endothelial cell	MAGED2
5.28077e-16	0.4756	0.5	0.106	1.83882e-11	endothelial cell	BGN
1.49603e-13	0.47438	0.316	0.051	5.20933e-09	endothelial cell	CD109
2.19519e-07	0.472899	0.789	0.48	0.00764388	endothelial cell	ZEB2
2.89229e-05	0.471969	0.921	0.675	1	endothelial cell	PSME4
4.68359e-09	0.470308	0.974	0.526	0.000163087	endothelial cell	SIPA1L2
2.62157e-06	0.469218	0.368	0.122	0.0912856	endothelial cell	TMOD2
0.00152912	0.469014	0.553	0.354	1	endothelial cell	UPP1
1.71575e-05	0.467966	0.658	0.351	0.59744	endothelial cell	C1orf54
5.43255e-09	0.467474	0.421	0.121	0.000189167	endothelial cell	KLHL3
1.53135e-09	0.46513	0.395	0.105	5.33233e-05	endothelial cell	MICAL2
6.23007e-27	0.463436	0.289	0.021	2.16937e-22	endothelial cell	SCN3B
0.00021319	0.462732	0.605	0.384	1	endothelial cell	GLA
0.000169299	0.461858	0.763	0.533	1	endothelial cell	CEP170
2.12324e-08	0.461433	0.816	0.384	0.000739334	endothelial cell	TSC22D3
7.05574e-12	0.460878	0.789	0.344	2.45688e-07	endothelial cell	TRIM8
4.3549e-07	0.460796	0.553	0.245	0.0151642	endothelial cell	SLC16A2
5.02504e-06	0.457307	0.789	0.406	0.174977	endothelial cell	IGF2
1.49585e-06	0.457217	0.737	0.385	0.0520869	endothelial cell	FBLIM1
1.75738e-07	0.457034	0.895	0.469	0.00611938	endothelial cell	ARHGAP29
7.30248e-12	0.45646	0.947	0.786	2.5428e-07	endothelial cell	CLIC1
1.77006e-10	0.453981	0.316	0.063	6.16352e-06	endothelial cell	NOSTRIN
4.94792e-06	0.453239	0.868	0.539	0.172292	endothelial cell	MYO1C
9.72592e-06	0.450891	0.737	0.419	0.338666	endothelial cell	RLIM
1.20165e-06	0.450682	0.974	0.663	0.0418426	endothelial cell	COL4A1
1.94606e-07	0.449615	0.921	0.597	0.00677636	endothelial cell	SASH1
5.28688e-82	0.448235	0.421	0.013	1.84094e-77	endothelial cell	MYCT1
0.0039751	0.448138	0.711	0.554	1	endothelial cell	PRKD3
1.52879e-70	0.444967	0.316	0.008	5.32339e-66	endothelial cell	RHAG
0.0038945	0.44386	0.737	0.671	1	endothelial cell	SETX
1.91071e-06	0.442766	0.368	0.129	0.0665329	endothelial cell	LEPR
0.000639145	0.439816	0.737	0.561	1	endothelial cell	MYO6
0.000179155	0.439428	0.947	0.848	1	endothelial cell	RAB11A
0.00206188	0.43912	0.368	0.175	1	endothelial cell	EIF4A1
4.20656e-13	0.438082	0.868	0.386	1.46477e-08	endothelial cell	CCDC85B
3.90666e-10	0.43777	0.579	0.193	1.36034e-05	endothelial cell	SSFA2
1.09697e-22	0.43482	0.474	0.067	3.81977e-18	endothelial cell	SOX17
4.6127e-06	0.432653	1	0.957	0.160619	endothelial cell	SEPT7
0.000262144	0.432522	0.737	0.513	1	endothelial cell	HYAL2
3.60012e-06	0.429467	0.816	0.523	0.12536	endothelial cell	BAZ1A
2.14108e-41	0.428762	0.474	0.037	7.45546e-37	endothelial cell	KLF2
0.000388649	0.428491	0.816	0.66	1	endothelial cell	IMPAD1
0.00159638	0.427168	0.921	0.803	1	endothelial cell	KDELR2
0.000678843	0.426526	0.711	0.518	1	endothelial cell	EPS15
0.00181967	0.426125	0.474	0.272	1	endothelial cell	SENP7
0.000966658	0.425161	0.632	0.396	1	endothelial cell	CTTNBP2NL
3.33462e-05	0.423631	0.342	0.131	1	endothelial cell	PRDM1
3.649e-09	0.423187	0.921	0.511	0.000127062	endothelial cell	BIN1
0.00267016	0.422561	0.789	0.598	1	endothelial cell	MBOAT7
0.000237331	0.422316	0.921	0.751	1	endothelial cell	GUK1
6.30541e-25	0.422039	0.342	0.033	2.19561e-20	endothelial cell	BCL6B
0.000258477	0.421788	0.553	0.313	1	endothelial cell	RICTOR
1.39177e-05	0.421156	0.605	0.326	0.484627	endothelial cell	TACC1
0.000268358	0.420792	0.947	0.765	1	endothelial cell	SEC63
1.77628e-07	0.420473	0.605	0.273	0.0061852	endothelial cell	ETS2
3.47568e-09	0.420347	0.842	0.405	0.000121027	endothelial cell	LIFR
7.42372e-05	0.42034	0.421	0.21	1	endothelial cell	KLF7
0.000452122	0.420321	0.895	0.736	1	endothelial cell	MCRIP1
1.97847e-09	0.419471	0.5	0.163	6.88921e-05	endothelial cell	RAB32
9.24234e-07	0.419101	0.368	0.117	0.0321827	endothelial cell	PCDHGA10
4.96801e-05	0.41863	0.921	0.753	1	endothelial cell	CORO1C
1.27333e-15	0.417917	0.316	0.044	4.43385e-11	endothelial cell	ARHGAP31
0.000581794	0.417686	0.579	0.359	1	endothelial cell	IFNGR1
0.000162086	0.416152	1	0.959	1	endothelial cell	MARCKS
2.70514e-05	0.41549	1	0.784	0.941957	endothelial cell	RBMS1
0.00457653	0.415339	0.789	0.708	1	endothelial cell	KIF1B
0.000166024	0.414847	0.684	0.44	1	endothelial cell	GXYLT1
5.54367e-05	0.414032	0.421	0.186	1	endothelial cell	CD44
6.10867e-14	0.413248	0.395	0.074	2.1271e-09	endothelial cell	CREB5
6.39401e-05	0.412812	0.974	0.821	1	endothelial cell	ANP32B
3.17423e-06	0.412686	0.842	0.553	0.11053	endothelial cell	ZC3HAV1
2.21146e-07	0.411395	0.658	0.3	0.00770053	endothelial cell	HMBOX1
8.44897e-07	0.410616	0.974	0.673	0.0294202	endothelial cell	CTSB
6.37207e-08	0.410526	0.447	0.15	0.00221882	endothelial cell	BMP2K
1.95972e-07	0.407694	1	0.928	0.00682395	endothelial cell	VIM
9.67993e-06	0.407554	1	0.989	0.337065	endothelial cell	CALU
3.49497e-44	0.40738	0.289	0.012	1.21698e-39	endothelial cell	FAM124B
9.39973e-06	0.407221	0.763	0.45	0.327308	endothelial cell	FLNC
4.74239e-09	0.406715	0.263	0.053	0.000165135	endothelial cell	TM4SF18
0.00058615	0.406122	0.816	0.627	1	endothelial cell	PLIN2
0.000732374	0.406097	0.974	0.935	1	endothelial cell	CTNNB1
2.82504e-07	0.405979	0.842	0.503	0.00983707	endothelial cell	ECE1
0.00108643	0.405264	0.789	0.629	1	endothelial cell	YES1
4.42497e-05	0.400478	0.684	0.41	1	endothelial cell	SVIL
0.000168248	0.400164	0.947	0.7	1	endothelial cell	DDAH2
2.92662e-05	0.397771	0.974	0.899	1	endothelial cell	FSTL1
5.49298e-05	0.396786	1	0.995	1	endothelial cell	CALM1
6.596e-39	0.394441	0.579	0.06	2.29679e-34	endothelial cell	FGD5
2.80221e-05	0.3907	0.684	0.419	0.975758	endothelial cell	BTBD10
0.000737823	0.390554	0.526	0.334	1	endothelial cell	CDC42BPB
0.000155163	0.386429	0.579	0.33	1	endothelial cell	MAP3K11
1.15371e-82	0.385904	0.553	0.023	4.01734e-78	endothelial cell	LMO2
2.76585e-47	0.385405	0.395	0.022	9.63096e-43	endothelial cell	TLR4
9.18862e-09	0.384791	0.921	0.448	0.000319957	endothelial cell	DAB2
1.52582e-09	0.384788	0.526	0.164	5.31304e-05	endothelial cell	CD40
1.72638e-09	0.383644	0.447	0.132	6.01143e-05	endothelial cell	NEFH
5.97868e-06	0.383386	0.526	0.226	0.208184	endothelial cell	ERVH48-1
1.16519e-07	0.383251	0.474	0.163	0.0040573	endothelial cell	TMEM87B
5.63334e-10	0.382586	0.895	0.451	1.96159e-05	endothelial cell	KCTD20
1.21435e-06	0.381757	0.395	0.139	0.0422848	endothelial cell	SRGAP1
5.24493e-05	0.380796	0.921	0.546	1	endothelial cell	COL1A1
7.39328e-06	0.380533	0.263	0.072	0.257442	endothelial cell	FAM222A
1.79108e-06	0.380391	0.763	0.421	0.0623672	endothelial cell	COL5A2
9.36937e-05	0.380319	0.947	0.674	1	endothelial cell	COL1A2
0.000985015	0.37981	1	0.895	1	endothelial cell	PXDN
0.00030831	0.377698	0.763	0.638	1	endothelial cell	ASXL1
3.35967e-06	0.376027	1	0.883	0.116987	endothelial cell	MYL12A
7.23205e-05	0.375936	0.947	0.929	1	endothelial cell	TPM3
0.000522	0.374191	0.447	0.227	1	endothelial cell	PRICKLE1
5.21853e-05	0.37279	0.474	0.239	1	endothelial cell	DOCK4
1.71196e-06	0.37204	0.895	0.616	0.0596121	endothelial cell	MAP4K5
0.00138869	0.371512	0.395	0.198	1	endothelial cell	MARCH2
3.59133e-07	0.370481	0.921	0.659	0.0125054	endothelial cell	NEAT1
7.79916e-07	0.368335	0.842	0.493	0.0271574	endothelial cell	TPST2
0.00539677	0.367724	0.368	0.203	1	endothelial cell	SNRK
0.00049615	0.367595	0.842	0.643	1	endothelial cell	TGOLN2
0.00382311	0.36704	0.474	0.297	1	endothelial cell	ADA
0.000158977	0.366895	1	0.983	1	endothelial cell	CD63
0.00487756	0.365779	0.684	0.505	1	endothelial cell	FRYL
8.56047e-05	0.365658	0.974	0.858	1	endothelial cell	SEC13
4.00826e-06	0.365406	0.868	0.537	0.139572	endothelial cell	CAPN2
1.62276e-07	0.363603	0.816	0.433	0.0056506	endothelial cell	SRGAP2
0.000104254	0.363113	1	0.964	1	endothelial cell	ARPC2
2.75049e-05	0.362878	1	0.884	0.957749	endothelial cell	FSCN1
0.000139605	0.362614	0.868	0.729	1	endothelial cell	PRKAR1A
1.01894e-08	0.362492	0.289	0.063	0.000354805	endothelial cell	GBGT1
9.73471e-06	0.362215	0.737	0.403	0.338973	endothelial cell	RUNX1T1
5.41885e-05	0.361338	0.763	0.497	1	endothelial cell	FYN
3.02387e-10	0.360937	0.263	0.046	1.05294e-05	endothelial cell	RCSD1
2.07856e-08	0.360347	0.842	0.456	0.000723774	endothelial cell	DOK4
0.00163356	0.36022	0.5	0.288	1	endothelial cell	MAPK12
0.000989804	0.360021	0.868	0.639	1	endothelial cell	UGGT1
0.00159546	0.35997	0.947	0.901	1	endothelial cell	CAP1
0.000435996	0.357853	0.632	0.403	1	endothelial cell	FYTTD1
3.22915e-06	0.357153	0.342	0.108	0.112442	endothelial cell	C1QTNF6
0.00713329	0.356904	0.737	0.531	1	endothelial cell	GLUD1
2.66407e-13	0.355948	0.316	0.051	9.27655e-09	endothelial cell	PLEKHG1
1.67976e-05	0.355687	0.658	0.365	0.58491	endothelial cell	ORAI2
6.06124e-06	0.354338	0.632	0.332	0.211059	endothelial cell	MOB1B
0.000154476	0.35371	1	0.991	1	endothelial cell	TMSB10
5.66716e-09	0.351859	0.711	0.278	0.000197336	endothelial cell	GATA3
4.33457e-10	0.351511	0.842	0.414	1.50934e-05	endothelial cell	GYPC
0.00277437	0.350964	0.289	0.136	1	endothelial cell	KITLG
0.000792561	0.350856	0.842	0.696	1	endothelial cell	TJP1
0.00665289	0.350545	0.579	0.436	1	endothelial cell	BMPR2
1.62604e-05	0.350192	0.816	0.511	0.566204	endothelial cell	GFM1
0.00221032	0.349793	0.526	0.291	1	endothelial cell	HTRA1
0.00228736	0.349211	0.368	0.185	1	endothelial cell	APLF
2.25873e-26	0.34851	0.368	0.036	7.86512e-22	endothelial cell	ACE
0.000981782	0.348241	0.921	0.768	1	endothelial cell	COTL1
4.13449e-27	0.347752	0.342	0.03	1.43967e-22	endothelial cell	C2orf88
5.09525e-26	0.347237	0.316	0.027	1.77422e-21	endothelial cell	RHOJ
0.00148553	0.345337	0.947	0.892	1	endothelial cell	TOMM20
7.59136e-05	0.344848	0.658	0.39	1	endothelial cell	GPR161
0.000378373	0.343135	1	0.981	1	endothelial cell	LAPTM4B
2.06635e-05	0.342761	0.474	0.222	0.719525	endothelial cell	KLF10
4.62781e-166	0.341436	0.632	0.013	1.61145e-161	endothelial cell	TIE1
0.000210409	0.339576	0.895	0.72	1	endothelial cell	TRIOBP
0.00157759	0.338793	0.684	0.536	1	endothelial cell	KIAA1586
0.00254164	0.338773	0.816	0.721	1	endothelial cell	PIN1
2.18128e-05	0.338625	0.895	0.611	0.759545	endothelial cell	CGNL1
0.000447534	0.337216	0.789	0.577	1	endothelial cell	BNIP2
0.000692669	0.336588	0.895	0.852	1	endothelial cell	ARF4
2.31893e-05	0.335336	0.868	0.668	0.807473	endothelial cell	SS18
0.000122813	0.335265	0.921	0.659	1	endothelial cell	IDH2
5.06124e-06	0.335262	0.526	0.264	0.176237	endothelial cell	RB1
1.88104e-08	0.334885	0.605	0.228	0.000654998	endothelial cell	PTP4A3
6.53534e-48	0.334463	0.263	0.009	2.27567e-43	endothelial cell	LCP2
2.37988e-09	0.334317	0.263	0.05	8.28699e-05	endothelial cell	ABI3
0.00262165	0.334136	0.553	0.353	1	endothelial cell	CCDC80
3.97691e-10	0.334071	0.684	0.261	1.3848e-05	endothelial cell	KLHL4
9.02171e-07	0.333116	0.632	0.303	0.0314145	endothelial cell	ZSWIM6
0.000125471	0.33232	0.421	0.192	1	endothelial cell	SRGAP2C
0.00113186	0.331103	0.711	0.507	1	endothelial cell	BCAP29
0.000537142	0.330158	1	0.977	1	endothelial cell	FBLN1
0.00169559	0.329603	0.789	0.621	1	endothelial cell	TUBB6
1.11482e-13	0.328541	0.553	0.154	3.88193e-09	endothelial cell	RAMP2
2.00695e-05	0.327873	0.474	0.215	0.698839	endothelial cell	PQLC1
0.00888305	0.326077	0.5	0.315	1	endothelial cell	APPL2
2.01898e-06	0.325289	0.526	0.224	0.070303	endothelial cell	ARAP3
5.10673e-05	0.324901	0.921	0.648	1	endothelial cell	CCDC167
0.00662476	0.324776	0.553	0.375	1	endothelial cell	KLF3
3.32374e-07	0.324729	0.763	0.442	0.0115736	endothelial cell	FXYD5
0.000924623	0.324678	0.868	0.71	1	endothelial cell	PIK3C2A
0.00088776	0.324595	0.842	0.625	1	endothelial cell	PFKP
5.14606e-06	0.324356	0.684	0.386	0.179191	endothelial cell	FDX1
0.000733966	0.324351	0.737	0.446	1	endothelial cell	PLOD1
1.79971e-05	0.324168	0.947	0.789	0.626678	endothelial cell	CD99
0.00149915	0.3236	0.711	0.469	1	endothelial cell	IBTK
8.06436e-05	0.32294	0.947	0.71	1	endothelial cell	COL6A1
0.0013598	0.321985	0.553	0.354	1	endothelial cell	FER
0.000203269	0.32116	0.816	0.595	1	endothelial cell	GNB4
6.6648e-05	0.320934	0.579	0.281	1	endothelial cell	H19
0.000384733	0.320569	0.395	0.188	1	endothelial cell	P2RY1
0.000909485	0.318606	0.474	0.244	1	endothelial cell	AVL9
0.000396087	0.318459	0.947	0.8	1	endothelial cell	S100A11
1.7281e-05	0.31843	0.605	0.302	0.601742	endothelial cell	ADAMTS1
1.83188e-05	0.318426	1	0.998	0.63788	endothelial cell	HSP90B1
1.34014e-07	0.318213	0.579	0.236	0.00466649	endothelial cell	ARL4D
0.00460461	0.318016	0.289	0.141	1	endothelial cell	PLCL2
9.69521e-05	0.317526	0.474	0.225	1	endothelial cell	PIK3CA
0.0011914	0.316569	0.526	0.311	1	endothelial cell	RAB2B
1.97403e-05	0.316568	0.895	0.61	0.687376	endothelial cell	ZFYVE16
0.00679344	0.316505	0.579	0.403	1	endothelial cell	ELF2
3.7387e-05	0.316206	0.789	0.508	1	endothelial cell	BTBD7
0.00052216	0.315462	0.789	0.502	1	endothelial cell	AMOTL1
0.00131929	0.31545	0.737	0.539	1	endothelial cell	FAM171A1
7.7432e-08	0.31393	0.368	0.106	0.00269626	endothelial cell	ITPR1
3.87551e-05	0.313625	1	0.888	1	endothelial cell	SPARC
8.33772e-06	0.312432	0.842	0.519	0.290328	endothelial cell	DNAJC3
0.00412673	0.311753	0.579	0.391	1	endothelial cell	CREM
0.00150759	0.310297	0.526	0.315	1	endothelial cell	TMX4
0.0027623	0.31029	0.553	0.352	1	endothelial cell	PHLDA1
3.21023e-06	0.31006	0.763	0.463	0.111783	endothelial cell	NOMO1
0.00190233	0.309762	0.868	0.733	1	endothelial cell	REXO2
2.53075e-07	0.309587	0.263	0.061	0.00881232	endothelial cell	ZNF792
1.24929e-78	0.308261	0.263	0.004	4.35015e-74	endothelial cell	SLC18A1
3.75296e-05	0.308122	0.711	0.411	1	endothelial cell	B4GALT1
0.00851786	0.307966	0.974	0.873	1	endothelial cell	TCF4
0.000738458	0.307788	0.263	0.105	1	endothelial cell	MIR4435-2HG
2.05465e-15	0.306491	0.342	0.053	7.15451e-11	endothelial cell	SH2D3C
0.00143032	0.305912	0.474	0.264	1	endothelial cell	LPIN2
0.00174352	0.304833	0.921	0.794	1	endothelial cell	RPN1
0.000843234	0.304239	0.763	0.605	1	endothelial cell	TMEM165
0.00569893	0.304053	0.605	0.393	1	endothelial cell	PIK3C3
0.00247511	0.30277	0.5	0.306	1	endothelial cell	DUSP3
9.52067e-05	0.302396	0.684	0.386	1	endothelial cell	SERPINB6
0.00102914	0.302385	0.842	0.654	1	endothelial cell	SC5D
3.86476e-05	0.302041	0.974	0.753	1	endothelial cell	CDC37
5.00092e-05	0.301901	0.263	0.085	1	endothelial cell	EMP1
0.00437515	0.301686	0.658	0.521	1	endothelial cell	PQBP1
0.00337894	0.301402	0.684	0.412	1	endothelial cell	COLEC12
1.88646e-06	0.300655	0.842	0.479	0.0656884	endothelial cell	ANXA6
1.47569e-07	0.300238	0.553	0.225	0.00513849	endothelial cell	CDK17
0.00250892	0.300222	0.947	0.925	1	endothelial cell	HMGA2
2.99028e-12	0.298873	0.421	0.096	1.04124e-07	endothelial cell	SHANK3
0.000573569	0.296782	0.763	0.533	1	endothelial cell	ERCC1
0.00193111	0.296756	0.974	0.927	1	endothelial cell	SEPT11
1.32302e-06	0.29669	0.526	0.232	0.0460689	endothelial cell	GNAI1
0.00333841	0.296557	0.763	0.553	1	endothelial cell	SRPK2
0.00296444	0.29639	0.711	0.519	1	endothelial cell	DEF8
2.72665e-05	0.296225	0.263	0.081	0.949445	endothelial cell	LHX1
0.000623885	0.29505	0.553	0.316	1	endothelial cell	TSPAN13
1.48289e-09	0.294077	0.632	0.221	5.16357e-05	endothelial cell	PLAGL1
0.00898933	0.293949	1	0.997	1	endothelial cell	EIF1
0.00166945	0.291448	0.553	0.344	1	endothelial cell	TBRG1
1.17948e-05	0.291166	0.789	0.438	0.410706	endothelial cell	ARHGAP28
1.85567e-05	0.291139	0.421	0.17	0.646162	endothelial cell	MMP14
0.000508198	0.290374	0.605	0.398	1	endothelial cell	TMED7
0.000177425	0.289965	1	0.999	1	endothelial cell	MDK
0.000349851	0.289824	0.553	0.316	1	endothelial cell	SSH1
1.74549e-05	0.289766	0.421	0.171	0.607798	endothelial cell	MAP4K2
0.000711729	0.289249	1	0.97	1	endothelial cell	C19orf53
0.000174827	0.289191	0.789	0.56	1	endothelial cell	ME2
4.3953e-05	0.287745	0.842	0.548	1	endothelial cell	EEA1
3.93805e-08	0.287621	0.368	0.098	0.00137127	endothelial cell	LPAR6
0.00311923	0.285573	0.684	0.491	1	endothelial cell	USP15
1.24361e-06	0.285456	0.789	0.408	0.0433038	endothelial cell	THY1
0.00117605	0.284448	0.658	0.454	1	endothelial cell	MVB12A
2.85677e-07	0.283747	0.579	0.23	0.00994754	endothelial cell	KIF26B
0.00166111	0.283485	0.711	0.527	1	endothelial cell	DCTD
1.30652e-05	0.282598	0.605	0.289	0.454944	endothelial cell	KRCC1
0.000947573	0.282594	0.5	0.264	1	endothelial cell	BORCS7
0.00175513	0.282539	0.579	0.357	1	endothelial cell	IFNAR1
0.00265506	0.282363	0.947	0.931	1	endothelial cell	SSR4
0.00222321	0.281113	0.447	0.247	1	endothelial cell	EGLN1
1.93146e-07	0.280957	0.816	0.461	0.00672554	endothelial cell	VASP
9.46917e-80	0.280212	0.421	0.013	3.29726e-75	endothelial cell	MYZAP
3.29706e-09	0.27945	0.526	0.167	0.000114807	endothelial cell	NHSL2
0.00186043	0.278232	0.974	0.827	1	endothelial cell	MAP4K4
7.04379e-11	0.278205	0.526	0.154	2.45272e-06	endothelial cell	FAM65A
0.00260281	0.278181	0.816	0.721	1	endothelial cell	COPB1
0.000360695	0.278176	0.921	0.746	1	endothelial cell	ADAM10
9.37513e-20	0.277796	0.316	0.035	3.26452e-15	endothelial cell	ITPKB
0.000489761	0.277755	0.526	0.277	1	endothelial cell	RCBTB2
0.000305182	0.277268	0.816	0.548	1	endothelial cell	SPPL2A
0.00479034	0.276295	0.684	0.504	1	endothelial cell	MTR
0.00753939	0.276269	0.579	0.437	1	endothelial cell	CERS6
0.0086785	0.27476	0.526	0.37	1	endothelial cell	DCAF5
0.00172532	0.274302	0.474	0.273	1	endothelial cell	CCDC130
0.00316399	0.27423	0.842	0.695	1	endothelial cell	REEP5
8.71117e-05	0.27376	0.5	0.222	1	endothelial cell	ELF1
0.00786817	0.273489	0.553	0.392	1	endothelial cell	HERC4
0.00174333	0.273382	0.474	0.284	1	endothelial cell	HIST1H1C
0.00149767	0.272995	0.553	0.346	1	endothelial cell	ATF6
0.00180177	0.272963	0.474	0.268	1	endothelial cell	SND1-IT1
0.00205702	0.272919	0.5	0.282	1	endothelial cell	HIST1H1E
0.00119397	0.2727	0.632	0.369	1	endothelial cell	TSC22D2
0.00523811	0.272662	1	0.911	1	endothelial cell	AP2S1
5.27302e-05	0.272294	0.789	0.474	1	endothelial cell	DAP
0.000127109	0.272149	0.5	0.243	1	endothelial cell	ITSN2
2.34855e-05	0.270944	0.974	0.645	0.817789	endothelial cell	BAMBI
0.00836852	0.270809	0.474	0.26	1	endothelial cell	SYNE1
4.14212e-05	0.269558	0.658	0.324	1	endothelial cell	ST3GAL1
0.00350652	0.269025	0.526	0.315	1	endothelial cell	TAF2
0.00932737	0.268932	0.974	0.966	1	endothelial cell	VCP
0.00136849	0.268863	0.895	0.695	1	endothelial cell	DSC2
2.45089e-06	0.26884	0.474	0.187	0.0853426	endothelial cell	SGK1
0.00197062	0.268384	0.947	0.767	1	endothelial cell	MPZL1
0.000458024	0.268114	0.658	0.372	1	endothelial cell	STAT3
0.000219914	0.267865	0.684	0.432	1	endothelial cell	ITFG1
0.00277952	0.267711	0.711	0.509	1	endothelial cell	MAVS
0.00170045	0.267498	0.632	0.456	1	endothelial cell	SRD5A3
8.73588e-05	0.267117	0.711	0.412	1	endothelial cell	AP2A2
0.00671509	0.26688	0.842	0.769	1	endothelial cell	RNF181
0.000648177	0.266738	0.474	0.256	1	endothelial cell	AMIGO2
0.0027181	0.266299	0.658	0.448	1	endothelial cell	PRNP
0.00219873	0.266256	0.974	0.796	1	endothelial cell	RAP1B
0.000493097	0.266217	0.553	0.296	1	endothelial cell	FURIN
0.000363622	0.2662	0.632	0.34	1	endothelial cell	PPIC
0.0004643	0.265162	0.579	0.349	1	endothelial cell	CCNY
1.12008e-14	0.265091	0.263	0.033	3.90022e-10	endothelial cell	ADRA2A
0.00170551	0.264491	0.947	0.922	1	endothelial cell	CD81
0.00291753	0.26425	0.526	0.344	1	endothelial cell	VPS26B
0.00278143	0.264159	0.579	0.365	1	endothelial cell	FLRT2
0.000199251	0.263846	0.895	0.754	1	endothelial cell	P4HB
1.09768e-06	0.263213	0.5	0.192	0.0382225	endothelial cell	PCDH10
0.00993035	0.262656	0.737	0.549	1	endothelial cell	VPS4A
6.98689e-27	0.261897	0.447	0.049	2.43291e-22	endothelial cell	HOXA9
0.00188562	0.26178	0.711	0.565	1	endothelial cell	BIRC2
1.86322e-09	0.261716	0.368	0.088	6.48793e-05	endothelial cell	HOXA10
0.000602398	0.260303	0.474	0.256	1	endothelial cell	MGST2
1.63148e-06	0.260198	0.421	0.151	0.0568097	endothelial cell	MCAM
9.35321e-05	0.260164	0.658	0.382	1	endothelial cell	SH3PXD2B
8.98323e-12	0.259995	0.368	0.075	3.12805e-07	endothelial cell	FLT4
0.000287718	0.259958	0.342	0.152	1	endothelial cell	CSRNP3
0.00588148	0.259354	0.5	0.304	1	endothelial cell	DDX49
0.000958319	0.258437	0.947	0.759	1	endothelial cell	PHACTR2
0.000380868	0.258392	0.737	0.459	1	endothelial cell	GSN
0.00158928	0.258387	0.816	0.649	1	endothelial cell	SERINC3
0.000228987	0.258349	0.526	0.283	1	endothelial cell	PIM3
9.21632e-14	0.258052	0.316	0.05	3.20921e-09	endothelial cell	RP13-104F24.2
0.00744874	0.257329	0.895	0.867	1	endothelial cell	RBM3
2.71622e-135	0.257319	0.263	0.001	9.45816e-131	endothelial cell	CCRL2
0.00982298	0.257117	0.316	0.176	1	endothelial cell	IL17RA
0.00756782	0.257105	0.895	0.779	1	endothelial cell	PDCD6
0.00249492	0.256834	0.895	0.742	1	endothelial cell	CDK16
0.00990404	0.256505	0.947	0.859	1	endothelial cell	BCAP31
0.0056703	0.256502	0.368	0.192	1	endothelial cell	FNTB
0.00936517	0.256328	0.789	0.695	1	endothelial cell	UROD
0.000370008	0.256241	0.921	0.65	1	endothelial cell	KLF6
0.00141905	0.256196	0.868	0.706	1	endothelial cell	CHID1
0.0027067	0.255658	0.474	0.292	1	endothelial cell	SMURF2
0.00230081	0.255389	0.447	0.254	1	endothelial cell	ARHGEF2
0.00159951	0.254951	0.632	0.409	1	endothelial cell	ENC1
9.83909e-05	0.254706	0.289	0.104	1	endothelial cell	NFKB1
1.97345e-85	0.254456	0.263	0.004	6.87173e-81	endothelial cell	GPR4
9.17475e-05	0.254	0.947	0.72	1	endothelial cell	TMEM123
0.00295226	0.253764	0.737	0.518	1	endothelial cell	P4HA1
0.00432893	0.253655	0.974	0.861	1	endothelial cell	PCM1
0.00835872	0.253613	0.605	0.415	1	endothelial cell	XPNPEP1
1.8831e-05	0.25358	0.974	0.643	0.655714	endothelial cell	FOS
2.16416e-07	0.253328	0.368	0.108	0.00753582	endothelial cell	GATA2
0.000369216	0.25232	0.553	0.325	1	endothelial cell	NEK3
0.00143806	0.252109	0.5	0.295	1	endothelial cell	PPP1R15A
0.0011458	0.251824	0.711	0.502	1	endothelial cell	CYR61
0.00250009	0.251416	0.421	0.229	1	endothelial cell	ZDHHC18
0.00725122	0.251114	0.684	0.526	1	endothelial cell	SHOC2
5.54032e-30	1.65887	0.55	0.078	1.92919e-25	epithelial cell	ACTG2
4.46866e-24	1.57487	0.975	0.58	1.55603e-19	epithelial cell	PDPN
1.06392e-25	1.53204	1	0.422	3.70468e-21	epithelial cell	PCAT14
6.80324e-130	1.40979	0.925	0.048	2.36895e-125	epithelial cell	GMPR
1.92298e-29	1.40902	0.975	0.383	6.69601e-25	epithelial cell	PIM2
3.20559e-20	1.29984	0.975	0.443	1.11622e-15	epithelial cell	GLIPR2
2.79749e-19	1.21122	1	0.774	9.74115e-15	epithelial cell	SAT1
5.89739e-30	1.16419	0.975	0.32	2.05353e-25	epithelial cell	RAB15
3.92584e-35	1.15892	0.775	0.14	1.36702e-30	epithelial cell	C9orf135
5.13524e-22	1.13451	0.925	0.395	1.78814e-17	epithelial cell	LBH
5.51084e-27	1.11739	0.75	0.179	1.91893e-22	epithelial cell	PLBD1
4.9039e-15	1.0179	1	0.999	1.70759e-10	epithelial cell	GSTP1
3.60733e-197	0.992866	0.625	0.01	1.25611e-192	epithelial cell	IRX6
3.7642e-39	0.985609	0.825	0.138	1.31073e-34	epithelial cell	PPM1N
3.57876e-15	0.971693	1	0.93	1.24616e-10	epithelial cell	PLS3
2.84875e-69	0.970239	0.65	0.045	9.91963e-65	epithelial cell	LAMA4
2.14308e-13	0.970041	0.95	0.564	7.46241e-09	epithelial cell	PEMT
6.37448e-36	0.964015	0.9	0.192	2.21966e-31	epithelial cell	TFAP2C
2.89304e-22	0.959447	0.8	0.218	1.00739e-17	epithelial cell	CXCL14
1.15899e-18	0.943122	0.975	0.617	4.03573e-14	epithelial cell	ARMT1
5.29652e-18	0.924091	0.75	0.233	1.8443e-13	epithelial cell	PYCARD
9.86358e-14	0.920046	0.925	0.674	3.4346e-09	epithelial cell	RAB3B
9.54128e-16	0.89648	0.925	0.433	3.32237e-11	epithelial cell	OLFML3
6.39412e-09	0.880887	0.775	0.413	0.00022265	epithelial cell	LINC01356
3.41741e-13	0.878256	0.975	0.719	1.18998e-08	epithelial cell	TMEM123
3.70301e-18	0.869631	0.875	0.38	1.28943e-13	epithelial cell	NUDT11
4.55979e-11	0.868526	0.65	0.277	1.58776e-06	epithelial cell	DMD
2.42334e-14	0.855098	0.975	0.699	8.43833e-10	epithelial cell	ID1
8.17188e-19	0.853171	0.675	0.183	2.84553e-14	epithelial cell	PLA2G2A
1.31604e-17	0.842178	0.975	0.518	4.5826e-13	epithelial cell	COL4A3BP
2.94256e-13	0.83373	0.975	0.759	1.02463e-08	epithelial cell	SNX2
2.46565e-13	0.828252	0.4	0.084	8.58563e-09	epithelial cell	WNT2B
4.40861e-14	0.81654	0.975	0.896	1.53512e-09	epithelial cell	NDUFAB1
4.29944e-17	0.80945	1	0.487	1.49711e-12	epithelial cell	CTSL
1.81067e-10	0.803405	0.9	0.626	6.30494e-06	epithelial cell	EPCAM
1.55476e-20	0.801846	0.725	0.191	5.41382e-16	epithelial cell	TAC3
1.63489e-13	0.798916	0.95	0.657	5.69285e-09	epithelial cell	SERPINE2
7.82003e-15	0.787158	0.825	0.348	2.72301e-10	epithelial cell	FNDC4
7.38082e-261	0.78598	0.8	0.012	2.57007e-256	epithelial cell	NANOS3
1.89438e-21	0.783913	0.875	0.272	6.59643e-17	epithelial cell	RNASET2
1.46583e-24	0.78163	0.775	0.185	5.10418e-20	epithelial cell	NMU
3.72738e-09	0.78079	0.825	0.519	0.000129791	epithelial cell	PQBP1
7.51006e-10	0.772447	0.575	0.202	2.61508e-05	epithelial cell	CRYM
3.42356e-30	0.772243	0.825	0.175	1.19212e-25	epithelial cell	COL23A1
3.77289e-15	0.768666	0.9	0.394	1.31376e-10	epithelial cell	STOM
1.94286e-12	0.754968	0.975	0.659	6.76522e-08	epithelial cell	MPC2
1.10408e-11	0.751899	0.975	0.797	3.84451e-07	epithelial cell	MKRN1
2.03316e-15	0.749266	0.925	0.541	7.07967e-11	epithelial cell	USP28
2.04914e-33	0.736734	0.7	0.113	7.1353e-29	epithelial cell	SLC16A10
1.57995e-19	0.735576	0.875	0.285	5.50153e-15	epithelial cell	SMAGP
4.80178e-45	0.723793	0.55	0.049	1.67203e-40	epithelial cell	NRK
1.33732e-19	0.707884	0.9	0.303	4.65667e-15	epithelial cell	PLA2G16
6.62715e-89	0.707723	0.875	0.067	2.30764e-84	epithelial cell	PCSK1N
1.91971e-10	0.704526	0.925	0.559	6.68463e-06	epithelial cell	RPUSD3
3.28837e-09	0.703871	1	0.897	0.000114504	epithelial cell	UQCRC1
1.64755e-07	0.703645	0.875	0.638	0.00573694	epithelial cell	AATF
4.71412e-16	0.689348	0.975	0.404	1.6415e-11	epithelial cell	IGF2
3.29924e-15	0.676069	1	0.997	1.14883e-10	epithelial cell	STMN1
5.40906e-10	0.672066	0.925	0.663	1.88349e-05	epithelial cell	RHOC
5.76507e-13	0.665423	0.975	0.667	2.00746e-08	epithelial cell	IFITM1
9.00936e-12	0.665411	0.875	0.462	3.13715e-07	epithelial cell	SOCS4
2.57132e-11	0.664283	0.85	0.451	8.9536e-07	epithelial cell	VAMP8
2.73397e-10	0.657531	1	0.964	9.51995e-06	epithelial cell	IFITM3
5.79994e-78	0.656247	0.475	0.019	2.0196e-73	epithelial cell	IGF1
2.70869e-26	0.642824	0.575	0.093	9.43192e-22	epithelial cell	ANGPTL4
9.86005e-33	0.640174	0.775	0.138	3.43337e-28	epithelial cell	FAM122C
1.6962e-40	0.637601	0.8	0.125	5.90634e-36	epithelial cell	PRDM1
1.71101e-10	0.635276	0.5	0.15	5.95789e-06	epithelial cell	RP4-590F24.2
1.37534e-26	0.627433	0.4	0.043	4.78907e-22	epithelial cell	RAMP1
3.7462e-62	0.619623	0.725	0.063	1.30446e-57	epithelial cell	SOX17
1.6707e-11	0.616782	0.85	0.383	5.81753e-07	epithelial cell	ANXA3
4.4557e-13	0.614069	1	0.915	1.55152e-08	epithelial cell	LAPTM4A
1.24192e-10	0.609603	1	0.829	4.32449e-06	epithelial cell	REST
4.25968e-09	0.604089	0.975	0.644	0.000148326	epithelial cell	BAMBI
6.50233e-06	0.598778	0.65	0.379	0.226418	epithelial cell	UCP2
1.06054e-12	0.597568	0.975	0.527	3.69289e-08	epithelial cell	YPEL5
2.15635e-12	0.588355	0.4	0.088	7.50863e-08	epithelial cell	GPX2
6.15195e-15	0.587563	0.625	0.185	2.14217e-10	epithelial cell	SGK1
2.4781e-06	0.584995	0.975	0.862	0.08629	epithelial cell	CTSV
5.66477e-10	0.584414	0.9	0.535	1.97253e-05	epithelial cell	NDUFAF3
2.78598e-08	0.578417	0.975	0.611	0.000970106	epithelial cell	ACTC1
7.53333e-08	0.576895	0.95	0.68	0.00262318	epithelial cell	VPS28
5.96983e-10	0.572195	0.725	0.324	2.07875e-05	epithelial cell	SLC4A8
2.91875e-32	0.571141	0.275	0.016	1.01634e-27	epithelial cell	GPRC5A
7.30703e-13	0.570431	0.925	0.459	2.54438e-08	epithelial cell	MSX2
2.44115e-39	0.564204	0.65	0.081	8.50033e-35	epithelial cell	EFEMP1
2.37313e-28	0.559617	0.425	0.047	8.26349e-24	epithelial cell	PLPP4
1.14199e-12	0.558136	0.7	0.263	3.97652e-08	epithelial cell	KLHL18
4.86188e-18	0.553304	0.875	0.306	1.69296e-13	epithelial cell	CA2
3.61822e-07	0.551349	0.7	0.416	0.012599	epithelial cell	ENO2
8.78761e-14	0.550709	0.975	0.563	3.05993e-09	epithelial cell	OAT
3.75891e-09	0.550075	0.925	0.581	0.000130889	epithelial cell	TMEM170A
3.11732e-20	0.543114	0.575	0.118	1.08548e-15	epithelial cell	SLC43A1
6.79371e-10	0.543041	1	0.977	2.36564e-05	epithelial cell	TMBIM6
3.38784e-11	0.537292	0.775	0.35	1.17968e-06	epithelial cell	GSTA4
1.78844e-06	0.536045	0.85	0.54	0.0622753	epithelial cell	ITGA6
1.72216e-07	0.535507	0.85	0.592	0.00599672	epithelial cell	ELOVL6
3.80906e-10	0.529872	0.675	0.289	1.32635e-05	epithelial cell	CDC42EP4
1.32084e-51	0.527223	0.45	0.028	4.59928e-47	epithelial cell	PKD1L2
1.0938e-07	0.524255	0.85	0.553	0.00380872	epithelial cell	ZC3HAV1
6.6191e-09	0.521435	1	0.973	0.000230484	epithelial cell	PRDX4
4.13324e-20	0.521397	0.425	0.065	1.43923e-15	epithelial cell	GSTA1
7.29983e-12	0.519629	1	0.57	2.54187e-07	epithelial cell	WASL
2.17872e-08	0.517929	0.825	0.474	0.000758654	epithelial cell	NFKBIA
9.92343e-08	0.514338	0.975	0.75	0.00345544	epithelial cell	GUK1
4.33938e-08	0.513836	0.775	0.418	0.00151102	epithelial cell	CECR1
2.33497e-11	0.513101	0.95	0.436	8.13059e-07	epithelial cell	IGFBP3
1.50916e-08	0.507026	1	0.999	0.000525506	epithelial cell	TPI1
1.3613e-07	0.504471	1	0.984	0.0047402	epithelial cell	TUBA1A
1.84248e-10	0.502076	0.6	0.196	6.41571e-06	epithelial cell	PEX11B
1.6741e-13	0.500463	0.725	0.254	5.8294e-09	epithelial cell	PPM1K
3.16704e-08	0.497323	0.6	0.263	0.0011028	epithelial cell	EMB
1.99834e-07	0.489381	0.6	0.269	0.00695841	epithelial cell	ASRGL1
7.74587e-21	0.487426	0.525	0.093	2.69719e-16	epithelial cell	NKX1-2
8.54491e-95	0.485862	0.4	0.01	2.97542e-90	epithelial cell	CHI3L2
7.40001e-31	0.484984	0.55	0.072	2.57676e-26	epithelial cell	FAM20A
1.04242e-06	0.484864	0.85	0.647	0.0362981	epithelial cell	UNC119
1.38563e-08	0.483169	1	0.803	0.000482491	epithelial cell	VPS35
6.97572e-10	0.48279	0.95	0.558	2.42902e-05	epithelial cell	JUP
1.88207e-05	0.481055	0.85	0.621	0.655356	epithelial cell	CD320
1.65954e-39	0.479029	0.8	0.13	5.77868e-35	epithelial cell	NANOG
6.65945e-15	0.478001	0.65	0.194	2.31889e-10	epithelial cell	KIT
6.44473e-250	0.475373	0.575	0.005	2.24412e-245	epithelial cell	GSTA3
9.24323e-06	0.475003	0.9	0.765	0.321859	epithelial cell	ECH1
4.79809e-06	0.474841	1	0.922	0.167074	epithelial cell	CD81
8.76121e-09	0.474457	0.975	0.698	0.000305074	epithelial cell	TXNDC12
2.09733e-05	0.474442	0.85	0.585	0.730312	epithelial cell	UROS
6.51635e-10	0.473676	0.775	0.368	2.26906e-05	epithelial cell	NETO2
7.79739e-09	0.473339	0.975	0.48	0.000271513	epithelial cell	HAND1
0.000733219	0.471773	0.825	0.737	1	epithelial cell	MCRIP1
3.34843e-05	0.468393	0.9	0.738	1	epithelial cell	PLEKHJ1
1.49618e-09	0.467717	1	0.758	5.20983e-05	epithelial cell	DSP
2.81162e-06	0.46468	0.975	0.749	0.0979034	epithelial cell	ARPC5
4.5117e-08	0.4635	0.775	0.445	0.00157102	epithelial cell	PLOD1
7.6696e-05	0.462324	0.475	0.241	1	epithelial cell	FAM159B
7.56017e-10	0.461373	0.925	0.571	2.63253e-05	epithelial cell	RAB5A
1.01218e-10	0.461294	0.7	0.273	3.52452e-06	epithelial cell	ETV4
4.2739e-07	0.46039	1	0.923	0.0148821	epithelial cell	FAM127A
6.29363e-17	0.459777	0.625	0.155	2.1915e-12	epithelial cell	MORC4
5.40194e-20	0.458362	0.625	0.135	1.88101e-15	epithelial cell	CXCR4
1.2709e-11	0.45653	0.95	0.526	4.4254e-07	epithelial cell	EPB41L2
2.46486e-05	0.455362	0.925	0.74	0.858288	epithelial cell	ACTR1A
8.84672e-38	0.454872	0.45	0.038	3.08052e-33	epithelial cell	GPHA2
7.87738e-14	0.453799	0.875	0.388	2.74298e-09	epithelial cell	COL9A2
0.000490057	0.452255	0.525	0.3	1	epithelial cell	ORAI1
5.10359e-08	0.451528	0.75	0.329	0.00177712	epithelial cell	POSTN
2.6898e-22	0.450543	0.5	0.077	9.36615e-18	epithelial cell	IL6R
3.51161e-07	0.448879	0.975	0.884	0.0122278	epithelial cell	KIF5B
1.82319e-08	0.447115	0.925	0.589	0.000634854	epithelial cell	WDHD1
3.97257e-11	0.446449	0.775	0.341	1.38329e-06	epithelial cell	ESRP1
6.00806e-08	0.445762	0.975	0.888	0.00209207	epithelial cell	HUWE1
3.53957e-12	0.445211	0.55	0.166	1.23252e-07	epithelial cell	UBTD1
8.29613e-06	0.44358	0.975	0.817	0.28888	epithelial cell	ANXA2
8.81976e-06	0.44306	0.7	0.418	0.307113	epithelial cell	SMUG1
8.99757e-20	0.442872	0.925	0.35	3.13304e-15	epithelial cell	POU5F1
6.24653e-18	0.441231	0.65	0.173	2.17511e-13	epithelial cell	SLC25A16
9.90232e-08	0.439479	0.675	0.315	0.00344809	epithelial cell	RRP9
5.26098e-14	0.437735	0.85	0.342	1.83193e-09	epithelial cell	AGL
2.77619e-09	0.437143	1	1	9.66697e-05	epithelial cell	ACTB
2.9239e-09	0.436758	0.7	0.287	0.000101813	epithelial cell	PMAIP1
3.47121e-06	0.435941	0.95	0.767	0.120871	epithelial cell	MPZL1
8.8617e-07	0.432983	1	0.866	0.0308573	epithelial cell	TET1
0.000103733	0.430264	0.9	0.757	1	epithelial cell	DCTN2
6.99046e-05	0.429021	0.725	0.429	1	epithelial cell	HMOX2
2.94104e-16	0.42819	0.7	0.207	1.0241e-11	epithelial cell	FGF13
2.33534e-06	0.427825	0.525	0.218	0.0813189	epithelial cell	ZNF641
2.13646e-08	0.427801	0.6	0.263	0.000743937	epithelial cell	GPAM
1.61806e-13	0.426769	0.675	0.229	5.63423e-09	epithelial cell	SNX10
1.82616e-07	0.423986	0.925	0.592	0.00635887	epithelial cell	BNIP3
1.19734e-09	0.422043	0.8	0.382	4.16926e-05	epithelial cell	CAMK2D
1.7219e-07	0.420935	0.95	0.634	0.00599584	epithelial cell	LRPAP1
4.33596e-07	0.419129	0.55	0.231	0.0150983	epithelial cell	DOCK5
3.7645e-07	0.417715	0.325	0.1	0.0131084	epithelial cell	SYNDIG1
2.38956e-06	0.41726	1	0.931	0.083207	epithelial cell	SLC25A5
1.08134e-06	0.416433	0.95	0.745	0.0376534	epithelial cell	RPA1
6.70569e-05	0.416168	0.85	0.671	1	epithelial cell	PON2
5.73404e-08	0.413933	0.975	0.673	0.00199665	epithelial cell	CTSB
7.4672e-13	0.412659	0.675	0.231	2.60015e-08	epithelial cell	FRMD6
2.08428e-08	0.409796	1	1	0.000725767	epithelial cell	ACTG1
3.73827e-22	0.409018	0.65	0.139	1.3017e-17	epithelial cell	PHLDA3
8.42379e-05	0.407708	0.975	0.856	1	epithelial cell	AKAP12
2.87121e-06	0.407553	0.975	0.799	0.0999785	epithelial cell	S100A11
3.25161e-15	0.407401	0.8	0.286	1.13224e-10	epithelial cell	PRKAR2B
6.19454e-06	0.405072	0.775	0.464	0.2157	epithelial cell	DBNL
2.6262e-08	0.403762	0.95	0.526	0.000914468	epithelial cell	IL6ST
7.64643e-20	0.40069	0.775	0.203	2.66256e-15	epithelial cell	VWA1
0.000112252	0.400099	0.8	0.623	1	epithelial cell	ALKBH7
2.74273e-05	0.399442	0.95	0.843	0.955045	epithelial cell	CAPNS1
2.58512e-06	0.398701	0.975	0.83	0.0900165	epithelial cell	NPC2
3.02275e-05	0.397696	0.95	0.846	1	epithelial cell	SPTBN1
6.92579e-07	0.397188	0.85	0.542	0.0241163	epithelial cell	TRIM2
0.00138172	0.396449	0.9	0.798	1	epithelial cell	SLC9A3R1
5.15746e-10	0.396162	0.825	0.334	1.79588e-05	epithelial cell	RGS4
1.88059e-06	0.394592	0.925	0.694	0.0654839	epithelial cell	SKIL
2.48107e-05	0.393022	0.5	0.248	0.863932	epithelial cell	SIGIRR
7.05643e-05	0.392527	1	0.944	1	epithelial cell	AP2M1
7.28884e-06	0.389993	1	0.873	0.253805	epithelial cell	GLG1
1.2545e-10	0.389373	0.775	0.365	4.3683e-06	epithelial cell	BICD1
1.0662e-90	0.389202	0.375	0.009	3.71262e-86	epithelial cell	WNT2
5.63476e-11	0.388021	0.775	0.279	1.96208e-06	epithelial cell	SLC40A1
1.335e-05	0.387634	0.85	0.59	0.464859	epithelial cell	NT5C3B
2.94384e-06	0.386705	0.75	0.407	0.102507	epithelial cell	SHARPIN
2.48057e-07	0.386412	0.8	0.442	0.00863759	epithelial cell	NIT2
5.51208e-07	0.384765	0.9	0.62	0.0191936	epithelial cell	NCBP2-AS2
3.85366e-06	0.383738	1	0.918	0.134188	epithelial cell	TPM1
4.25959e-06	0.380439	0.825	0.506	0.148323	epithelial cell	SCARB2
8.18344e-09	0.378747	1	0.658	0.000284956	epithelial cell	IMPAD1
0.000365875	0.378024	0.675	0.409	1	epithelial cell	ADM
5.08717e-09	0.3769	0.925	0.437	0.00017714	epithelial cell	LUM
2.58628e-06	0.376641	0.875	0.638	0.090057	epithelial cell	SYPL1
1.12941e-05	0.375543	0.7	0.396	0.393272	epithelial cell	NEXN
5.96726e-11	0.375513	0.45	0.121	2.07786e-06	epithelial cell	FAM102B
0.00034566	0.374818	0.775	0.514	1	epithelial cell	POLR2C
7.42501e-06	0.37416	0.675	0.371	0.258546	epithelial cell	SEPT6
0.000712894	0.373105	0.875	0.691	1	epithelial cell	RPP30
1.33385e-06	0.372956	0.95	0.654	0.0464459	epithelial cell	ADI1
1.16576e-27	0.371241	0.425	0.047	4.05928e-23	epithelial cell	ABCA4
2.21292e-05	0.371141	0.85	0.575	0.770562	epithelial cell	SMDT1
5.3425e-08	0.370859	0.675	0.315	0.00186031	epithelial cell	SLC25A44
4.01802e-19	0.370393	0.625	0.142	1.39911e-14	epithelial cell	IFI16
2.34266e-06	0.370067	0.925	0.641	0.0815737	epithelial cell	PTPN12
3.2528e-05	0.368186	0.975	0.836	1	epithelial cell	PDHB
1.37523e-08	0.367518	0.5	0.179	0.000478867	epithelial cell	ANKRD18B
1.39585e-07	0.365866	0.775	0.46	0.00486048	epithelial cell	DR1
0.000305928	0.36512	0.725	0.45	1	epithelial cell	NAGK
6.97029e-05	0.364649	0.775	0.539	1	epithelial cell	BCKDK
2.17488e-06	0.363894	0.975	0.838	0.0757314	epithelial cell	ITM2B
7.29741e-08	0.362823	0.85	0.546	0.00254103	epithelial cell	DERA
8.10583e-05	0.362795	1	0.853	1	epithelial cell	TBCB
5.67981e-09	0.361206	0.625	0.238	0.000197777	epithelial cell	PVR
6.0055e-07	0.360563	0.875	0.557	0.0209118	epithelial cell	C12orf65
7.30367e-06	0.359104	0.8	0.477	0.254321	epithelial cell	PAAF1
4.84691e-10	0.358539	0.55	0.179	1.68774e-05	epithelial cell	ECHDC2
8.0862e-05	0.358483	0.85	0.601	1	epithelial cell	MTIF3
1.66301e-12	0.35798	0.675	0.225	5.79078e-08	epithelial cell	SERTAD3
2.58011e-06	0.357813	0.875	0.536	0.0898421	epithelial cell	TIPRL
0.00349467	0.357274	0.875	0.726	1	epithelial cell	GTF2F1
1.57546e-07	0.35495	0.7	0.35	0.00548591	epithelial cell	RMND1
1.53382e-12	0.354787	0.825	0.339	5.3409e-08	epithelial cell	CDC14B
0.000167127	0.354529	0.875	0.629	1	epithelial cell	TENM3
2.36744e-06	0.354398	1	0.876	0.0824366	epithelial cell	MYL12B
5.10813e-08	0.352545	0.725	0.361	0.0017787	epithelial cell	TBC1D23
1.25986e-06	0.351839	0.95	0.732	0.0438695	epithelial cell	CEBPZ
2.67832e-16	0.3509	0.45	0.085	9.32619e-12	epithelial cell	VENTX
6.6664e-05	0.350489	0.575	0.298	1	epithelial cell	ZNF430
7.88599e-08	0.349349	0.975	0.6	0.00274598	epithelial cell	ERLEC1
0.00106825	0.347703	0.7	0.522	1	epithelial cell	AMMECR1
2.52645e-21	0.347159	0.575	0.11	8.79737e-17	epithelial cell	TMEM178A
5.14147e-07	0.346829	0.6	0.277	0.0179031	epithelial cell	GOLPH3L
0.00141956	0.3456	0.9	0.799	1	epithelial cell	EIF4E2
2.52268e-06	0.344394	0.9	0.595	0.0878423	epithelial cell	TWISTNB
1.54317e-34	0.343751	0.675	0.094	5.37348e-30	epithelial cell	LPAR6
1.9509e-06	0.341472	0.85	0.519	0.0679324	epithelial cell	LEPROT
2.8779e-05	0.340878	0.85	0.504	1	epithelial cell	LYRM4
1.25966e-05	0.340834	0.85	0.58	0.438624	epithelial cell	FAM63B
0.0089751	0.340701	0.35	0.19	1	epithelial cell	EFNA1
2.25196e-05	0.339848	0.8	0.503	0.784154	epithelial cell	SCAMP2
4.87247e-07	0.339788	0.5	0.194	0.0169664	epithelial cell	MME
1.18509e-12	0.339185	0.425	0.096	4.1266e-08	epithelial cell	PIFO
1.46128e-07	0.339021	0.4	0.125	0.00508831	epithelial cell	YIPF2
1.18083e-07	0.33895	0.275	0.067	0.00411178	epithelial cell	MBP
1.92971e-10	0.33804	0.975	0.468	6.71944e-06	epithelial cell	ARHGAP29
1.70379e-05	0.33728	0.575	0.299	0.593278	epithelial cell	TUBG2
1.07193e-07	0.336256	0.925	0.524	0.00373258	epithelial cell	LAMP2
3.97412e-05	0.335994	0.825	0.52	1	epithelial cell	FKBP1B
1.54024e-09	0.335359	0.9	0.488	5.36326e-05	epithelial cell	KIF3A
1.14694e-06	0.335062	0.575	0.254	0.0399377	epithelial cell	SMARCA2
5.69021e-24	0.334566	0.325	0.032	1.98139e-19	epithelial cell	FAM162B
0.000622557	0.334341	0.55	0.337	1	epithelial cell	IFI27L1
3.42588e-06	0.33366	1	0.989	0.119292	epithelial cell	CALM2
5.05985e-05	0.332103	0.65	0.361	1	epithelial cell	GYG1
2.72296e-05	0.331719	0.9	0.599	0.948163	epithelial cell	DNAJB1
1.26964e-07	0.331614	0.6	0.252	0.004421	epithelial cell	TMEM51
0.000334939	0.331595	0.975	0.846	1	epithelial cell	LAMTOR5
0.000756385	0.331402	0.9	0.833	1	epithelial cell	VDAC3
1.66383e-09	0.331375	0.775	0.357	5.79364e-05	epithelial cell	NMT2
1.81311e-06	0.331127	0.75	0.408	0.0631343	epithelial cell	PGM1
1.65519e-10	0.33105	0.675	0.245	5.76353e-06	epithelial cell	ETV5
9.52757e-15	0.330652	0.55	0.145	3.3176e-10	epithelial cell	MANEA
6.07403e-08	0.329247	0.7	0.353	0.00211504	epithelial cell	ABCD4
0.000343356	0.329018	0.75	0.561	1	epithelial cell	CRBN
6.82639e-07	0.327696	0.775	0.385	0.0237702	epithelial cell	KIFAP3
1.5044e-06	0.327658	0.85	0.555	0.0523846	epithelial cell	CETN2
2.76565e-05	0.325976	0.95	0.82	0.963027	epithelial cell	TCEA1
3.0292e-06	0.325743	0.475	0.199	0.10548	epithelial cell	ATPAF2
7.32902e-06	0.325525	0.85	0.487	0.255204	epithelial cell	FNDC3B
3.01267e-05	0.325302	0.9	0.618	1	epithelial cell	DIAPH2
8.86553e-06	0.324526	0.975	0.879	0.308707	epithelial cell	RAB7A
4.35099e-05	0.323999	0.8	0.499	1	epithelial cell	CTDSP2
4.92221e-05	0.323659	0.975	0.778	1	epithelial cell	PDCD6
3.79129e-07	0.322961	0.8	0.568	0.0132017	epithelial cell	FXYD6
4.51707e-06	0.322844	0.375	0.135	0.157289	epithelial cell	GALNT6
1.41256e-05	0.322487	0.975	0.801	0.491868	epithelial cell	CCND2
2.80449e-29	0.321952	0.675	0.116	9.76553e-25	epithelial cell	PLPP1
1.18544e-06	0.321455	0.675	0.361	0.0412782	epithelial cell	TBC1D5
8.70932e-06	0.320828	1	0.866	0.303267	epithelial cell	RBM3
0.00424495	0.32079	0.475	0.298	1	epithelial cell	TMEM80
6.90668e-08	0.319875	0.35	0.098	0.00240498	epithelial cell	LZTS1
0.00279463	0.319493	0.8	0.572	1	epithelial cell	NRM
0.00929497	0.319461	0.575	0.431	1	epithelial cell	PDRG1
1.78227e-05	0.318669	0.95	0.719	0.620604	epithelial cell	TRIOBP
2.84172e-07	0.318121	0.5	0.195	0.00989515	epithelial cell	PPP1R3B
0.00077168	0.317886	0.725	0.527	1	epithelial cell	STX8
8.1153e-05	0.317862	0.55	0.281	1	epithelial cell	RASSF7
1.48759e-05	0.317397	0.925	0.697	0.517993	epithelial cell	BNIP3L
8.38331e-05	0.31698	0.525	0.265	1	epithelial cell	HUS1
2.39984e-05	0.316784	0.9	0.579	0.835647	epithelial cell	PDCD2
0.00057678	0.316076	0.8	0.604	1	epithelial cell	SLC25A11
3.42997e-17	0.31567	0.675	0.175	1.19435e-12	epithelial cell	KIF9
1.62862e-11	0.314688	0.8	0.323	5.67102e-07	epithelial cell	TPD52
4.69188e-05	0.314189	0.95	0.816	1	epithelial cell	ARPC1A
1.12474e-06	0.314086	1	0.99	0.0391645	epithelial cell	YWHAZ
4.59808e-31	0.313828	0.475	0.052	1.6011e-26	epithelial cell	LINC00937
1.07278e-05	0.313364	0.9	0.664	0.373553	epithelial cell	ECI1
0.000250149	0.313135	0.6	0.37	1	epithelial cell	ELMSAN1
0.000194911	0.312907	0.825	0.538	1	epithelial cell	RSU1
0.000374385	0.312343	0.65	0.386	1	epithelial cell	PPP2R5A
1.72241e-05	0.311498	0.375	0.152	0.599759	epithelial cell	PAPSS2
2.2452e-07	0.311491	0.575	0.235	0.007818	epithelial cell	DDHD2
3.37623e-104	0.310863	0.325	0.005	1.17564e-99	epithelial cell	RP11-193H5.1
0.000543119	0.310655	0.775	0.609	1	epithelial cell	DCTN5
3.71261e-05	0.309762	0.975	0.892	1	epithelial cell	TMED10
5.0614e-05	0.309558	0.425	0.188	1	epithelial cell	ULK2
0.00212673	0.309541	0.575	0.392	1	epithelial cell	NUDT16L1
3.48155e-08	0.308573	0.55	0.215	0.00121231	epithelial cell	RCAN3
6.55272e-06	0.308334	0.5	0.222	0.228172	epithelial cell	ARID5B
0.00121263	0.307859	0.8	0.619	1	epithelial cell	ATP6AP1
0.00475941	0.306759	0.8	0.625	1	epithelial cell	SPTAN1
0.000266075	0.305899	0.3	0.126	1	epithelial cell	CDCP1
0.000125218	0.305643	0.85	0.62	1	epithelial cell	TUBB6
1.97335e-09	0.305363	0.825	0.395	6.8714e-05	epithelial cell	CD9
0.00244848	0.305278	0.575	0.386	1	epithelial cell	FBLIM1
0.000150967	0.304577	0.975	0.809	1	epithelial cell	DYNLRB1
0.000237871	0.304264	0.925	0.768	1	epithelial cell	RNF181
8.47094e-05	0.303837	0.675	0.346	1	epithelial cell	ART5
0.00303341	0.303382	0.9	0.737	1	epithelial cell	TIMP1
0.000104372	0.30255	0.8	0.593	1	epithelial cell	ARHGAP1
5.57176e-05	0.3024	1	0.97	1	epithelial cell	C19orf53
0.000429465	0.302219	0.45	0.231	1	epithelial cell	DHRS12
1.68011e-05	0.302219	0.925	0.621	0.585031	epithelial cell	ATP6V1E1
0.000117065	0.301683	0.95	0.763	1	epithelial cell	FAM32A
0.00249841	0.300975	0.8	0.579	1	epithelial cell	YIPF5
3.63782e-05	0.300228	0.425	0.185	1	epithelial cell	VPS11
0.00272605	0.299492	0.375	0.206	1	epithelial cell	DIXDC1
2.11063e-05	0.299259	0.575	0.287	0.734943	epithelial cell	AGPAT2
4.35941e-05	0.299215	0.95	0.777	1	epithelial cell	FNBP1L
4.87535e-20	0.298809	0.525	0.096	1.69764e-15	epithelial cell	ATP8A1
6.66454e-37	0.298776	0.275	0.014	2.32066e-32	epithelial cell	ATP6V1C2
1.70139e-05	0.296628	0.975	0.706	0.59244	epithelial cell	RAB31
0.000203901	0.29648	0.425	0.208	1	epithelial cell	HAGH
1.23075e-05	0.296464	0.65	0.323	0.428561	epithelial cell	UFL1
0.00022452	0.296211	1	0.919	1	epithelial cell	PRDX5
0.000517363	0.295842	0.75	0.531	1	epithelial cell	CDIPT
1.37902e-05	0.295705	0.95	0.788	0.480189	epithelial cell	KIAA1551
5.4207e-18	0.29544	0.675	0.163	1.88754e-13	epithelial cell	WDR55
0.000218458	0.295166	0.725	0.463	1	epithelial cell	NKIRAS2
0.000629617	0.295152	0.95	0.895	1	epithelial cell	PSMD4
2.77446e-06	0.294609	0.8	0.488	0.0966094	epithelial cell	MED10
0.000110353	0.294546	0.825	0.517	1	epithelial cell	PCNT
1.74445e-07	0.294468	1	0.678	0.00607435	epithelial cell	SDC2
1.27385e-11	0.294395	0.925	0.415	4.43566e-07	epithelial cell	BNC2
1.88148e-06	0.294239	0.85	0.454	0.0655151	epithelial cell	ATF3
5.10639e-05	0.294199	0.975	0.785	1	epithelial cell	SDCBP
0.000572586	0.293578	0.55	0.321	1	epithelial cell	SNX8
5.35579e-06	0.293147	0.95	0.665	0.186494	epithelial cell	USP33
0.00130155	0.293142	0.825	0.738	1	epithelial cell	MEA1
0.00334501	0.292485	0.525	0.324	1	epithelial cell	CCP110
2.10813e-05	0.29237	0.65	0.37	0.734072	epithelial cell	EXOC2
8.69959e-07	0.292097	0.55	0.234	0.0302928	epithelial cell	SPATA6
6.04043e-35	0.291126	0.3	0.018	2.10334e-30	epithelial cell	SGCG
0.00201564	0.290876	0.7	0.55	1	epithelial cell	ERC1
3.99671e-09	0.290709	0.775	0.355	0.00013917	epithelial cell	TMEM14A
0.00454994	0.290398	0.875	0.654	1	epithelial cell	ITGB5
0.00396889	0.290026	0.55	0.34	1	epithelial cell	MPV17L2
0.000408744	0.289533	0.725	0.443	1	epithelial cell	PARVA
0.000632589	0.288955	0.925	0.749	1	epithelial cell	ZNF706
0.000312451	0.288511	0.525	0.305	1	epithelial cell	CEP55
0.000323336	0.287843	0.625	0.363	1	epithelial cell	APOBEC3C
0.000125475	0.287261	0.85	0.656	1	epithelial cell	PFKL
5.51861e-05	0.28687	0.875	0.612	1	epithelial cell	TRAPPC6A
0.000398841	0.286007	0.9	0.724	1	epithelial cell	ATP6AP2
9.59245e-07	0.285351	0.725	0.354	0.0334019	epithelial cell	CYP26A1
0.00167019	0.284985	0.7	0.534	1	epithelial cell	HINT2
0.0050318	0.284828	0.775	0.708	1	epithelial cell	PGLS
0.00058393	0.284631	0.75	0.498	1	epithelial cell	TIMM22
0.000619913	0.284228	1	0.977	1	epithelial cell	PRDX6
7.32572e-08	0.283962	0.575	0.228	0.00255089	epithelial cell	CCDC18-AS1
2.1331e-07	0.283508	0.8	0.422	0.00742765	epithelial cell	SERPINB9
9.24926e-13	0.283477	0.775	0.286	3.22069e-08	epithelial cell	CBFA2T2
0.00102686	0.283274	0.9	0.751	1	epithelial cell	METTL26
7.80177e-05	0.283079	0.575	0.296	1	epithelial cell	PACSIN2
4.71648e-05	0.283035	0.675	0.414	1	epithelial cell	ZNF649
3.76886e-05	0.282002	0.85	0.625	1	epithelial cell	SMCHD1
1.1672e-09	0.281932	0.875	0.376	4.0643e-05	epithelial cell	COBLL1
1.50243e-05	0.280344	0.65	0.371	0.52316	epithelial cell	MOV10
0.00102298	0.280317	0.475	0.267	1	epithelial cell	MECR
0.000393307	0.27991	1	0.933	1	epithelial cell	RABAC1
0.00150198	0.27837	0.55	0.346	1	epithelial cell	ABHD10
4.21177e-06	0.278329	0.875	0.516	0.146658	epithelial cell	P4HA1
5.62518e-09	0.278279	0.85	0.412	0.000195874	epithelial cell	TMEM88
1.77728e-07	0.278086	0.625	0.274	0.00618866	epithelial cell	DUSP14
0.00134656	0.277346	1	0.912	1	epithelial cell	DAD1
0.000123533	0.276576	0.5	0.25	1	epithelial cell	PMM1
3.66821e-08	0.276507	0.85	0.482	0.00127731	epithelial cell	NDUFS7
0.000434851	0.276351	0.475	0.251	1	epithelial cell	APEX2
0.00899173	0.276126	0.975	0.914	1	epithelial cell	GPX1
0.000512634	0.27608	0.975	0.869	1	epithelial cell	PRDX3
0.000115501	0.275729	0.725	0.428	1	epithelial cell	RNH1
5.29969e-06	0.275549	0.525	0.24	0.184541	epithelial cell	CYP27C1
2.58123e-12	0.275361	0.45	0.108	8.9881e-08	epithelial cell	KCNK12
3.08843e-06	0.275286	0.775	0.444	0.107542	epithelial cell	AK4
0.00238111	0.27525	1	0.871	1	epithelial cell	SLC3A2
0.000566797	0.274843	1	0.844	1	epithelial cell	EZR
1.14212e-07	0.274012	0.825	0.483	0.00397699	epithelial cell	SNAP23
7.81376e-09	0.273899	0.875	0.405	0.000272083	epithelial cell	LIFR
0.000662279	0.273233	0.9	0.693	1	epithelial cell	PKN2
9.64036e-05	0.272888	1	0.877	1	epithelial cell	ZNF638
1.02453e-06	0.272746	0.65	0.308	0.0356752	epithelial cell	SCAPER
1.5941e-05	0.272605	0.725	0.398	0.555082	epithelial cell	QDPR
0.000335297	0.272076	0.65	0.415	1	epithelial cell	SPTLC2
3.40639e-10	0.27107	0.425	0.116	1.18614e-05	epithelial cell	OSBPL3
0.000129768	0.270663	0.975	0.744	1	epithelial cell	XBP1
0.000117094	0.270606	1	0.799	1	epithelial cell	MGST3
0.000910162	0.270436	0.7	0.464	1	epithelial cell	RNF24
7.0868e-06	0.270279	0.825	0.461	0.24677	epithelial cell	RHOBTB3
0.000188177	0.270091	0.75	0.522	1	epithelial cell	LIMA1
1.78133e-05	0.269821	0.725	0.394	0.620276	epithelial cell	CAP2
0.00171752	0.269641	0.9	0.807	1	epithelial cell	METTL9
1.48282e-06	0.269531	0.85	0.544	0.0516334	epithelial cell	SGCB
0.00070826	0.269393	0.6	0.354	1	epithelial cell	FHL3
0.000343747	0.269378	0.925	0.746	1	epithelial cell	MAP4
0.00321761	0.269229	0.9	0.711	1	epithelial cell	CNIH1
3.94072e-05	0.26841	0.95	0.736	1	epithelial cell	TIMM17B
0.000333772	0.268066	0.975	0.754	1	epithelial cell	CSNK1E
8.2976e-05	0.26803	0.6	0.348	1	epithelial cell	DCAF10
1.33922e-19	0.267938	0.6	0.127	4.6633e-15	epithelial cell	ZHX2
4.75793e-06	0.26779	1	0.997	0.165676	epithelial cell	RPL23A
0.000660909	0.267718	1	0.945	1	epithelial cell	ARL6IP1
0.00081964	0.267492	0.95	0.7	1	epithelial cell	YIF1A
0.00845877	0.267481	0.8	0.594	1	epithelial cell	ANLN
0.000392185	0.267183	0.95	0.793	1	epithelial cell	COPZ1
0.000613589	0.266907	0.85	0.583	1	epithelial cell	C19orf70
0.00133569	0.266703	0.375	0.186	1	epithelial cell	INPP5K
0.00212915	0.266478	0.775	0.681	1	epithelial cell	DDOST
0.000336661	0.26625	1	0.947	1	epithelial cell	ANAPC11
8.9211e-08	0.265882	0.625	0.262	0.00310642	epithelial cell	C1GALT1C1
0.00157161	0.265805	0.85	0.667	1	epithelial cell	RAB18
2.57966e-05	0.265712	0.325	0.118	0.898264	epithelial cell	MAP4K1
0.000189881	0.265676	1	0.999	1	epithelial cell	MDK
0.000480682	0.265502	0.475	0.252	1	epithelial cell	COG8
0.000506803	0.26547	0.65	0.356	1	epithelial cell	JAK1
8.45002e-07	0.264798	0.3	0.087	0.0294238	epithelial cell	CNTN4
3.50013e-07	0.264628	0.55	0.235	0.0121878	epithelial cell	GRAMD4
7.29632e-07	0.26341	0.7	0.339	0.0254065	epithelial cell	PPIC
9.22908e-05	0.263123	0.45	0.207	1	epithelial cell	KDELR3
0.000400852	0.263087	0.4	0.192	1	epithelial cell	SCGB3A2
0.00489596	0.263086	0.55	0.374	1	epithelial cell	HLA-E
0.00268419	0.262884	0.875	0.721	1	epithelial cell	PIN1
2.75031e-05	0.262851	0.925	0.761	0.957685	epithelial cell	PRMT2
0.00042239	0.262588	0.975	0.876	1	epithelial cell	PSMD8
0.00684144	0.262238	0.95	0.859	1	epithelial cell	BCAP31
8.68584e-09	0.262049	0.575	0.219	0.00030245	epithelial cell	SNX24
0.00118472	0.261549	0.9	0.666	1	epithelial cell	CNPY3
0.00140455	0.261407	0.525	0.328	1	epithelial cell	MXRA7
0.00142836	0.261303	0.975	0.901	1	epithelial cell	ATP6V1G1
1.63868e-05	0.261	0.7	0.365	0.570604	epithelial cell	TSEN34
0.000726904	0.260066	0.625	0.352	1	epithelial cell	GLCE
2.12501e-15	0.259947	0.375	0.063	7.3995e-11	epithelial cell	HPGD
7.37911e-05	0.259812	0.55	0.286	1	epithelial cell	USP32
0.000866609	0.25966	0.65	0.453	1	epithelial cell	MED29
3.92012e-06	0.259555	1	0.599	0.136502	epithelial cell	AHNAK
0.00311685	0.259186	0.45	0.269	1	epithelial cell	SFXN4
2.16387e-14	0.25918	0.475	0.103	7.5348e-10	epithelial cell	AQP3
2.37232e-07	0.259012	0.55	0.221	0.00826065	epithelial cell	ZNF486
0.00422607	0.258699	0.925	0.763	1	epithelial cell	CTSD
0.000491936	0.258306	0.85	0.639	1	epithelial cell	ANAPC13
0.00263381	0.257677	0.95	0.873	1	epithelial cell	BRK1
0.000514745	0.257308	0.975	0.791	1	epithelial cell	MESDC2
3.06573e-09	0.257288	0.4	0.107	0.000106752	epithelial cell	OVOS2
1.44546e-15	0.257081	0.325	0.048	5.03325e-11	epithelial cell	ISPD
0.000435528	0.256346	0.8	0.54	1	epithelial cell	YPEL3
8.02929e-06	0.255654	0.675	0.405	0.279588	epithelial cell	B3GNT2
9.6474e-10	0.255432	0.8	0.316	3.35932e-05	epithelial cell	RSPO2
0.0049862	0.255197	0.6	0.404	1	epithelial cell	GMPPA
1.50488e-07	0.255064	0.575	0.238	0.00524016	epithelial cell	AACS
0.00087899	0.254629	0.875	0.787	1	epithelial cell	LUZP1
1.78584e-05	0.254545	0.925	0.617	0.621847	epithelial cell	FLOT1
2.71071e-07	0.254361	0.9	0.534	0.00943897	epithelial cell	FLNB
1.6124e-06	0.253788	0.925	0.605	0.0561452	epithelial cell	DNAJA2
1.91303e-05	0.253725	1	0.802	0.666137	epithelial cell	KDELR2
0.000469375	0.253345	0.725	0.524	1	epithelial cell	PUDP
3.03685e-11	0.252718	0.45	0.114	1.05746e-06	epithelial cell	ZNF66
2.42508e-07	0.252579	0.425	0.148	0.00844436	epithelial cell	TMTC1
0.000619085	0.252572	0.85	0.649	1	epithelial cell	CCDC167
0.00275725	0.251874	0.925	0.854	1	epithelial cell	CKAP5
4.15324e-05	0.251863	0.875	0.613	1	epithelial cell	CHD1L
0.000380828	0.251144	0.925	0.734	1	epithelial cell	ZFAND6
5.13555e-23	0.250786	0.3	0.028	1.78825e-18	epithelial cell	GABRA3
1.11984e-195	3.77279	0.993	0.4	3.89939e-191	liver cell	APOA1
3.36665e-212	3.31243	0.986	0.31	1.1723e-207	liver cell	APOA2
1.08838e-168	3.21888	0.907	0.268	3.78984e-164	liver cell	TTR
4.23486e-165	2.73452	1	0.717	1.47462e-160	liver cell	FN1
2.22391e-197	2.65471	0.938	0.258	7.74388e-193	liver cell	APOB
4.70211e-143	2.08348	0.99	0.636	1.63732e-138	liver cell	APOC1
1.77228e-102	2.00066	0.657	0.165	6.17124e-98	liver cell	AFP
3.78941e-167	1.95442	0.713	0.124	1.31951e-162	liver cell	FGB
5.87313e-131	1.75576	0.882	0.342	2.04508e-126	liver cell	S100A16
5.69606e-140	1.72826	1	0.792	1.98343e-135	liver cell	S100A10
1.3251e-138	1.64935	0.962	0.447	4.61413e-134	liver cell	CDKN1C
1.82676e-199	1.62145	0.889	0.203	6.36095e-195	liver cell	IGFBP6
9.0376e-177	1.52615	0.606	0.071	3.14698e-172	liver cell	FGA
7.22903e-115	1.50698	0.976	0.63	2.51722e-110	liver cell	SERPINE2
8.16457e-171	1.461	0.813	0.174	2.84298e-166	liver cell	CST1
1.59608e-246	1.42122	0.824	0.109	5.55772e-242	liver cell	MTTP
3.15738e-130	1.40054	0.92	0.333	1.09943e-125	liver cell	RSPO3
1.26462e-69	1.40031	0.965	0.633	4.40354e-65	liver cell	NEAT1
5.1562e-87	1.31295	0.972	0.758	1.79544e-82	liver cell	SAT1
1.36413e-112	1.29677	1	0.908	4.75005e-108	liver cell	SLC2A3
1.88963e-113	1.25928	0.955	0.47	6.57987e-109	liver cell	FLRT3
4.15129e-132	1.2484	0.997	0.923	1.44552e-127	liver cell	APOE
3.62902e-263	1.24236	0.927	0.139	1.26366e-258	liver cell	LINC00261
2.91555e-122	1.2416	0.993	0.595	1.01522e-117	liver cell	EPCAM
2.72843e-197	1.21326	0.747	0.112	9.50068e-193	liver cell	S100A14
2.86262e-173	1.19268	0.651	0.091	9.96794e-169	liver cell	APOM
1.33979e-101	1.18813	1	0.963	4.66528e-97	liver cell	VCAN
5.37565e-88	1.14697	0.983	0.803	1.87185e-83	liver cell	ANXA2
5.26999e-100	1.132	1	1	1.83506e-95	liver cell	FTL
2.1163e-82	1.12994	0.972	0.641	7.36917e-78	liver cell	LAMA1
4.2852e-92	1.10336	1	0.782	1.49215e-87	liver cell	KRT19
7.70286e-72	1.08404	0.983	0.802	2.68221e-67	liver cell	ODC1
2.72522e-92	1.06849	0.99	0.747	9.48949e-88	liver cell	LAMB1
7.50533e-157	1.05226	0.865	0.231	2.61343e-152	liver cell	MYOF
6.07024e-56	1.04945	0.879	0.59	2.11372e-51	liver cell	NQO1
2.64992e-50	1.04291	0.754	0.393	9.22728e-46	liver cell	TTN
5.1927e-55	1.03411	0.893	0.586	1.80815e-50	liver cell	DNAJC15
3.72799e-71	1.01815	0.315	0.046	1.29812e-66	liver cell	RBP4
2.74219e-100	1.01611	0.99	0.703	9.54859e-96	liver cell	ADD3
2.28122e-49	1.00253	0.751	0.386	7.94344e-45	liver cell	LINC01356
5.71357e-111	0.985902	0.875	0.329	1.98952e-106	liver cell	AMOT
2.47441e-248	0.981377	0.74	0.073	8.61614e-244	liver cell	DPP4
1.82176e-62	0.978774	0.907	0.64	6.34353e-58	liver cell	MPC2
7.28769e-108	0.973741	0.92	0.419	2.53765e-103	liver cell	GSN
5.03092e-92	0.964675	0.886	0.407	1.75182e-87	liver cell	AK4
2.20771e-75	0.953598	0.702	0.259	7.68748e-71	liver cell	CCKBR
1.17431e-149	0.947973	0.834	0.192	4.08908e-145	liver cell	ARSE
3.23005e-99	0.947884	0.958	0.615	1.12473e-94	liver cell	CST3
1.00236e-155	0.947782	0.844	0.211	3.4903e-151	liver cell	PPFIBP2
1.65348e-114	0.945057	0.896	0.339	5.75757e-110	liver cell	CAMK2D
4.85003e-152	0.935438	0.751	0.153	1.68883e-147	liver cell	SLC7A7
2.53744e-96	0.927409	0.886	0.365	8.83561e-92	liver cell	LIFR
4.23616e-81	0.913238	0.827	0.371	1.47507e-76	liver cell	APELA
7.40142e-60	0.884508	0.945	0.708	2.57725e-55	liver cell	CYB5A
8.82168e-105	0.877548	0.848	0.306	3.0718e-100	liver cell	BMP2
7.40264e-95	0.873479	0.474	0.084	2.57767e-90	liver cell	CA4
1.13199e-114	0.867853	0.45	0.057	3.94171e-110	liver cell	GPX2
1.0898e-61	0.864305	0.869	0.484	3.79478e-57	liver cell	FRZB
6.17713e-70	0.835211	0.889	0.486	2.15094e-65	liver cell	P4HA1
2.00266e-165	0.83067	0.654	0.093	6.97347e-161	liver cell	ALDH1A1
2.87577e-29	0.821023	0.664	0.389	1.00137e-24	liver cell	ADM
5.95463e-62	0.811112	0.958	0.65	2.07346e-57	liver cell	UACA
6.36044e-43	0.803479	0.969	0.864	2.21477e-38	liver cell	SLC3A2
3.17294e-87	0.802183	0.962	0.639	1.10485e-82	liver cell	S100A13
3.40458e-48	0.788523	0.457	0.144	1.18551e-43	liver cell	ANKRD1
2.15626e-127	0.783242	0.699	0.157	7.50831e-123	liver cell	DENND2C
8.76254e-66	0.782724	0.952	0.65	3.0512e-61	liver cell	CTSB
6.4792e-76	0.780878	0.609	0.183	2.25612e-71	liver cell	HLA-DRB1
1.79686e-78	0.773285	0.709	0.249	6.25684e-74	liver cell	LRP2
1.87663e-144	0.763779	0.827	0.204	6.53462e-140	liver cell	MGST2
2.91082e-49	0.762343	0.952	0.785	1.01358e-44	liver cell	PRR13
1.25686e-75	0.758901	0.986	0.636	4.3765e-71	liver cell	COL4A1
4.0214e-235	0.758765	0.661	0.053	1.40029e-230	liver cell	HNF1B
2.18172e-214	0.754527	0.519	0.03	7.59695e-210	liver cell	LGALS2
7.13904e-89	0.754348	0.834	0.347	2.48588e-84	liver cell	ANXA3
3.12884e-49	0.754129	0.817	0.512	1.08949e-44	liver cell	FLNB
1.23996e-64	0.753675	0.993	0.952	4.31768e-60	liver cell	APLP2
1.52229e-54	0.750575	0.99	0.928	5.30076e-50	liver cell	FGFR1
4.85264e-236	0.741777	0.585	0.037	1.68974e-231	liver cell	RP11-511B23.1
5.62674e-59	0.734723	0.99	0.784	1.95929e-54	liver cell	S100A11
1.81325e-86	0.732913	0.716	0.232	6.31391e-82	liver cell	REEP6
4.18472e-53	0.731727	0.415	0.108	1.45716e-48	liver cell	LCP1
6.23559e-85	0.727808	0.844	0.361	2.1713e-80	liver cell	FGFR3
1.46702e-58	0.720756	1	0.908	5.10832e-54	liver cell	TTC3
3.76797e-57	0.717993	0.83	0.474	1.31205e-52	liver cell	GAMT
2.52602e-96	0.713404	0.889	0.369	8.79585e-92	liver cell	B4GALT1
6.12183e-106	0.707599	0.433	0.057	2.13168e-101	liver cell	MYL3
1.57061e-219	0.690488	0.578	0.04	5.46902e-215	liver cell	GSTA2
7.92294e-179	0.689084	0.443	0.026	2.75885e-174	liver cell	SMLR1
1.83407e-194	0.688041	0.574	0.051	6.38642e-190	liver cell	CUBN
4.42367e-51	0.685654	0.948	0.639	1.54036e-46	liver cell	RHOC
5.04542e-46	0.682583	0.758	0.398	1.75687e-41	liver cell	PCAT14
3.01708e-51	0.672802	0.979	0.82	1.05058e-46	liver cell	GSTO1
1.76094e-81	0.662245	0.765	0.291	6.13178e-77	liver cell	SULF2
2.26795e-56	0.661907	0.983	0.616	7.89722e-52	liver cell	BAMBI
2.32674e-218	0.661194	0.647	0.06	8.10193e-214	liver cell	HNF4A
2.67173e-61	0.660181	0.851	0.463	9.30322e-57	liver cell	ERRFI1
1.85073e-62	0.660015	0.99	0.739	6.44444e-58	liver cell	DSP
4.01988e-64	0.658434	0.983	0.672	1.39976e-59	liver cell	CDH2
1.07133e-55	0.650102	0.993	0.879	3.73047e-51	liver cell	SPARC
1.9985e-35	0.629476	0.948	0.789	6.95899e-31	liver cell	SHISA5
2.89934e-35	0.621996	0.792	0.497	1.00958e-30	liver cell	PEPD
4.10124e-119	0.620283	0.522	0.078	1.42809e-114	liver cell	HSPA12A
2.01327e-70	0.618882	0.803	0.362	7.0104e-66	liver cell	PLPP3
1.64505e-61	0.614689	0.855	0.435	5.72822e-57	liver cell	MYO9A
8.65083e-38	0.613672	0.931	0.626	3.01231e-33	liver cell	KLF6
1.7445e-96	0.612446	0.903	0.308	6.07453e-92	liver cell	PITX2
3.84288e-90	0.604604	0.792	0.285	1.33813e-85	liver cell	TMEM135
5.94738e-48	0.604126	0.997	0.944	2.07094e-43	liver cell	CALD1
2.41745e-36	0.60178	0.851	0.599	8.41781e-32	liver cell	GSTK1
3.30067e-48	0.600836	0.792	0.428	1.14932e-43	liver cell	ZDHHC9
2.99016e-69	0.596737	0.913	0.409	1.0412e-64	liver cell	DAB2
7.72933e-63	0.591248	0.983	0.773	2.69143e-58	liver cell	COL18A1
1.068e-25	0.588402	0.893	0.678	3.71889e-21	liver cell	GPC3
4.80032e-46	0.587825	0.841	0.529	1.67152e-41	liver cell	PNPT1
4.29777e-76	0.587564	0.55	0.141	1.49653e-71	liver cell	TMEM37
2.7213e-227	0.586807	0.716	0.072	9.47583e-223	liver cell	FOXA2
8.29875e-146	0.586581	0.429	0.035	2.88971e-141	liver cell	GSTA1
8.29227e-103	0.585559	0.734	0.193	2.88745e-98	liver cell	SYTL5
1.13558e-163	0.58003	0.588	0.07	3.95421e-159	liver cell	CYP4X1
6.26206e-46	0.579907	0.747	0.397	2.18051e-41	liver cell	NEU1
1.1052e-53	0.579883	0.841	0.47	3.84841e-49	liver cell	FAM118A
2.71286e-41	0.579655	0.958	0.821	9.44646e-37	liver cell	SEC31A
4.27006e-120	0.579593	0.367	0.031	1.48688e-115	liver cell	AKR1B10
2.42414e-51	0.578486	0.844	0.533	8.44111e-47	liver cell	PTGR1
3.17847e-35	0.577853	0.938	0.792	1.10678e-30	liver cell	KDELR2
3.03775e-51	0.575357	0.91	0.638	1.05777e-46	liver cell	IMPAD1
4.02026e-66	0.573872	0.567	0.171	1.39989e-61	liver cell	LGALS3
7.32056e-88	0.572327	0.301	0.03	2.54909e-83	liver cell	HMGCS2
9.0991e-56	0.571299	0.616	0.234	3.1684e-51	liver cell	SERPINF1
4.35914e-62	0.570993	0.869	0.449	1.5179e-57	liver cell	TMEM141
4.33886e-47	0.570063	0.509	0.178	1.51083e-42	liver cell	CRYM
2.94237e-26	0.56841	0.913	0.871	1.02456e-21	liver cell	GLUL
1.1261e-71	0.567614	0.761	0.313	3.92121e-67	liver cell	B4GALT4
1.27549e-73	0.566242	0.913	0.382	4.44137e-69	liver cell	PDGFRA
2.21945e-54	0.565115	1	0.981	7.72836e-50	liver cell	CD63
3.89459e-55	0.561259	0.958	0.775	1.35614e-50	liver cell	CD99
1.31826e-24	0.561086	0.74	0.513	4.59032e-20	liver cell	GLUD1
2.51091e-38	0.560239	0.983	0.887	8.74325e-34	liver cell	DST
1.47531e-13	0.558196	0.696	0.519	5.13718e-09	liver cell	NENF
5.02376e-50	0.557617	0.92	0.642	1.74932e-45	liver cell	SPINT2
1.24785e-77	0.554608	0.91	0.352	4.34514e-73	liver cell	TBX3
2.16429e-40	0.553388	0.585	0.265	7.53626e-36	liver cell	IGSF1
6.57247e-68	0.55338	0.862	0.386	2.2886e-63	liver cell	PCDH7
3.64495e-56	0.552259	0.99	0.567	1.26921e-51	liver cell	AHNAK
4.26283e-54	0.549661	0.782	0.407	1.48436e-49	liver cell	NEDD4L
1.00156e-54	0.544838	0.893	0.525	3.48752e-50	liver cell	STX3
1.53926e-45	0.543972	0.671	0.302	5.35985e-41	liver cell	TPRG1L
1.90345e-44	0.542304	1	1	6.62802e-40	liver cell	MALAT1
6.8463e-59	0.537466	0.623	0.218	2.38395e-54	liver cell	FAM184A
1.44141e-50	0.53608	0.827	0.44	5.01915e-46	liver cell	MRS2
1.04904e-132	0.535542	0.578	0.086	3.65287e-128	liver cell	EPSTI1
1.30884e-39	0.535008	0.588	0.252	4.55752e-35	liver cell	DGAT1
3.9931e-32	0.534569	0.862	0.562	1.39044e-27	liver cell	CIB1
8.41383e-39	0.522643	0.979	0.772	2.92978e-34	liver cell	ID2
1.69037e-42	0.522022	0.903	0.605	5.88603e-38	liver cell	COL4A2
6.44393e-62	0.520202	0.779	0.328	2.24384e-57	liver cell	FLRT2
5.70985e-109	0.514977	0.716	0.177	1.98823e-104	liver cell	FZD4
1.20876e-30	0.510224	0.965	0.87	4.20903e-26	liver cell	MYL12B
3.45251e-67	0.509916	0.578	0.171	1.2022e-62	liver cell	CTB-13F3.1
4.58047e-19	0.509209	0.927	0.82	1.59497e-14	liver cell	CKB
1.43462e-91	0.507457	0.955	0.733	4.99548e-87	liver cell	FTLP3
1.15947e-37	0.506831	0.699	0.36	4.0374e-33	liver cell	SERPINB6
3.28714e-49	0.505139	0.844	0.46	1.14462e-44	liver cell	CREB3L2
3.97065e-34	0.505022	0.945	0.78	1.38262e-29	liver cell	SURF4
8.9857e-125	0.5046	0.426	0.043	3.12891e-120	liver cell	RASSF6
1.14588e-53	0.504226	0.64	0.255	3.99008e-49	liver cell	ABCA1
2.51896e-75	0.503838	0.374	0.06	8.77127e-71	liver cell	FOLR1
2.31738e-84	0.501246	0.391	0.06	8.06937e-80	liver cell	SGIP1
1.872e-75	0.492658	0.841	0.297	6.51848e-71	liver cell	GATA6
8.86811e-69	0.491856	0.772	0.283	3.08797e-64	liver cell	GATA5
1.59207e-43	0.491669	0.834	0.479	5.54375e-39	liver cell	TLN2
5.66495e-37	0.490636	0.997	0.907	1.97259e-32	liver cell	KRT8
2.58079e-233	0.484708	0.547	0.029	8.98656e-229	liver cell	HABP2
3.70374e-40	0.478614	1	0.999	1.28968e-35	liver cell	GSTP1
6.34637e-44	0.478321	0.45	0.143	2.20987e-39	liver cell	HLA-DRB5
4.51145e-37	0.475964	0.779	0.473	1.57093e-32	liver cell	COL4A6
9.30073e-32	0.474849	0.824	0.56	3.23861e-27	liver cell	UTRN
1.521e-41	0.474074	0.83	0.486	5.29629e-37	liver cell	BIN1
1.44151e-53	0.46962	0.585	0.205	5.01948e-49	liver cell	CHST9
3.21508e-106	0.469071	0.419	0.052	1.11952e-101	liver cell	VIL1
1.81829e-95	0.46729	0.446	0.07	6.33146e-91	liver cell	TMEM144
6.21671e-61	0.465579	0.512	0.143	2.16472e-56	liver cell	ZNF600
7.8039e-49	0.462643	0.353	0.082	2.7174e-44	liver cell	UGT3A1
9.26157e-32	0.461651	0.73	0.428	3.22497e-27	liver cell	FRAS1
2.58445e-37	0.460422	0.92	0.706	8.99932e-33	liver cell	ZFP36L2
1.04165e-17	0.458596	0.841	0.69	3.62712e-13	liver cell	YIF1A
1.26754e-24	0.457996	0.92	0.769	4.4137e-20	liver cell	TPP1
5.85741e-36	0.45432	0.858	0.535	2.03961e-31	liver cell	SPATS2L
4.09486e-170	0.453023	0.522	0.046	1.42587e-165	liver cell	FAM198B
4.00144e-228	0.45113	0.547	0.03	1.39334e-223	liver cell	PDZK1
2.78493e-45	0.450213	0.844	0.563	9.69741e-41	liver cell	ANKMY2
1.2554e-30	0.447615	0.81	0.553	4.37142e-26	liver cell	SAT2
2.47305e-24	0.447248	0.913	0.759	8.61141e-20	liver cell	SSBP3
2.66784e-40	0.444538	0.557	0.224	9.2897e-36	liver cell	PLK2
7.41124e-54	0.442847	0.734	0.289	2.58067e-49	liver cell	ST3GAL1
8.02885e-41	0.4399	0.713	0.367	2.79572e-36	liver cell	MCC
1.53981e-51	0.437708	0.886	0.573	5.36177e-47	liver cell	NUDT4
1.3946e-54	0.434778	0.512	0.158	4.85614e-50	liver cell	HDHD3
1.3059e-22	0.432991	0.997	0.921	4.54729e-18	liver cell	KRT18
2.85565e-20	0.432095	0.972	0.878	9.94367e-16	liver cell	PODXL
4.63536e-27	0.431739	0.907	0.706	1.61408e-22	liver cell	LAMC1
1.77328e-40	0.429904	0.785	0.421	6.17475e-36	liver cell	RSRP1
6.08983e-40	0.428525	0.768	0.45	2.12054e-35	liver cell	PCBD1
9.92859e-184	0.425976	0.457	0.027	3.45723e-179	liver cell	AKR1D1
7.54524e-56	0.425612	0.429	0.11	2.62733e-51	liver cell	KITLG
1.48184e-44	0.424718	0.54	0.197	5.15992e-40	liver cell	ALPK3
4.85478e-23	0.42112	0.983	0.888	1.69048e-18	liver cell	PXDN
4.82766e-39	0.419034	0.73	0.313	1.68104e-34	liver cell	MYL7
5.16115e-28	0.417699	0.91	0.682	1.79716e-23	liver cell	ID1
1.6453e-27	0.41733	0.941	0.759	5.72908e-23	liver cell	TRAM1
4.28557e-54	0.416685	0.657	0.258	1.49228e-49	liver cell	SMIM10L2A
4.68265e-32	0.415992	0.983	0.849	1.63054e-27	liver cell	LHFPL2
9.5866e-20	0.415234	0.851	0.677	3.33815e-15	liver cell	TXNRD1
1.71475e-24	0.414389	0.972	0.901	5.97095e-20	liver cell	MAGED1
5.0465e-27	0.410822	0.858	0.602	1.75724e-22	liver cell	ATP6V1E1
6.41784e-19	0.40985	0.99	0.971	2.23476e-14	liver cell	GJA1
2.50905e-94	0.407085	0.529	0.102	8.73675e-90	liver cell	EFHD1
7.86599e-34	0.404765	0.841	0.536	2.73902e-29	liver cell	MYO6
1.01549e-36	0.403518	0.588	0.262	3.53603e-32	liver cell	MBNL3
3.39162e-23	0.403468	0.73	0.454	1.181e-18	liver cell	NFKBIA
8.94554e-27	0.403133	0.972	0.914	3.11492e-22	liver cell	TSPAN3
1.39597e-23	0.40209	0.81	0.597	4.8609e-19	liver cell	MRPS25
1.07586e-27	0.401223	0.844	0.549	3.74625e-23	liver cell	SUCLG1
4.07027e-37	0.400775	0.879	0.564	1.41731e-32	liver cell	COL4A5
3.14011e-29	0.400561	0.651	0.341	1.09342e-24	liver cell	HACD1
2.23411e-40	0.399434	0.754	0.432	7.77939e-36	liver cell	C12orf75
8.1545e-19	0.399113	0.896	0.76	2.83948e-14	liver cell	VAT1
3.71827e-27	0.399059	0.789	0.516	1.29474e-22	liver cell	FOXP1
1.58053e-173	0.398558	0.581	0.062	5.50355e-169	liver cell	VTN
1.40782e-32	0.398292	0.99	0.878	4.90217e-28	liver cell	SERPINH1
6.87802e-28	0.398264	0.547	0.266	2.395e-23	liver cell	AGPAT2
1.90788e-39	0.397138	0.585	0.26	6.64343e-35	liver cell	PCYT2
1.06288e-31	0.396565	0.92	0.673	3.70107e-27	liver cell	LPP
3.65745e-23	0.395715	0.983	0.926	1.27356e-18	liver cell	SSR4
3.45916e-20	0.393641	0.969	0.908	1.20451e-15	liver cell	DAD1
9.77016e-24	0.391979	0.983	0.952	3.40207e-19	liver cell	HDLBP
7.66069e-45	0.39164	0.73	0.367	2.66753e-40	liver cell	ALDH6A1
6.75124e-37	0.391378	0.619	0.275	2.35085e-32	liver cell	GPRC5C
2.47235e-24	0.390859	0.744	0.463	8.60896e-20	liver cell	KCNQ1OT1
1.22882e-26	0.389152	0.73	0.433	4.27889e-22	liver cell	CAPN1
2.92232e-52	0.388698	0.633	0.241	1.01758e-47	liver cell	DYNLT3
6.06797e-34	0.388628	1	0.99	2.11293e-29	liver cell	TMSB10
1.53386e-38	0.388002	0.799	0.459	5.34107e-34	liver cell	PATJ
3.14106e-28	0.387566	0.73	0.44	1.09375e-23	liver cell	ANK3
8.58062e-11	0.383934	0.581	0.438	2.98786e-06	liver cell	NINJ1
1.23595e-11	0.383188	0.875	0.799	4.30369e-07	liver cell	MSMO1
2.51836e-143	0.382365	0.318	0.014	8.76919e-139	liver cell	FABP1
1.27862e-60	0.382243	0.457	0.116	4.45228e-56	liver cell	FAM122C
8.26773e-113	0.380947	0.37	0.035	2.87891e-108	liver cell	F10
5.34338e-32	0.379685	0.896	0.64	1.86062e-27	liver cell	DAG1
2.60531e-23	0.379475	0.723	0.463	9.07195e-19	liver cell	RCOR3
7.36144e-33	0.378679	0.557	0.255	2.56333e-28	liver cell	DMD
1.38395e-33	0.378554	0.761	0.459	4.81906e-29	liver cell	NFE2L2
2.66093e-54	0.378488	0.426	0.11	9.26563e-50	liver cell	STEAP1
1.02483e-33	0.378374	0.602	0.278	3.56856e-29	liver cell	GALM
2.82364e-21	0.371925	0.55	0.296	9.83221e-17	liver cell	MOSPD1
8.79999e-24	0.370772	0.702	0.432	3.06424e-19	liver cell	VAMP8
4.73212e-19	0.370462	0.986	0.918	1.64777e-14	liver cell	FAM127A
2.54947e-25	0.370415	0.453	0.209	8.87751e-21	liver cell	PDE5A
4.53981e-34	0.370199	0.82	0.516	1.58081e-29	liver cell	HELZ
3.49183e-25	0.367984	0.903	0.749	1.21589e-20	liver cell	RRBP1
6.0852e-25	0.367952	0.886	0.691	2.11893e-20	liver cell	GFPT1
6.84969e-15	0.366513	0.893	0.815	2.38513e-10	liver cell	ATP6V1F
2.81665e-63	0.365157	0.339	0.058	9.80785e-59	liver cell	AMHR2
7.45361e-48	0.364714	0.651	0.267	2.59542e-43	liver cell	SHTN1
1.74469e-31	0.364437	0.606	0.301	6.07519e-27	liver cell	PRKAB2
6.07777e-70	0.362579	0.682	0.228	2.11634e-65	liver cell	CAMK2N1
2.9516e-35	0.361528	0.325	0.091	1.02778e-30	liver cell	SLC22A18
7.83398e-19	0.361107	0.702	0.51	2.72787e-14	liver cell	VPS13A
1.16392e-22	0.360474	0.651	0.39	4.05288e-18	liver cell	CLCN5
3.48604e-24	0.360336	1	1	1.21387e-19	liver cell	ACTG1
3.62167e-28	0.360175	0.28	0.082	1.2611e-23	liver cell	CHDH
4.71615e-78	0.360121	0.567	0.143	1.64221e-73	liver cell	SEPP1
2.21618e-39	0.356859	0.81	0.373	7.71696e-35	liver cell	IGF2
2.27717e-20	0.355656	0.934	0.834	7.92934e-16	liver cell	EIF6
4.18917e-05	0.355269	0.633	0.528	1	liver cell	ISG15
1.50198e-88	0.354131	0.422	0.066	5.23006e-84	liver cell	SLC22A3
3.60931e-24	0.353684	0.727	0.442	1.2568e-19	liver cell	RNF24
6.78749e-62	0.351485	0.498	0.133	2.36347e-57	liver cell	AGPAT3
2.67262e-20	0.351463	0.91	0.804	9.30632e-16	liver cell	AFF4
2.50361e-43	0.351392	0.803	0.41	8.71781e-39	liver cell	PKP2
2.10781e-52	0.348111	0.626	0.228	7.3396e-48	liver cell	FBXO17
4.29762e-17	0.34758	0.934	0.845	1.49647e-12	liver cell	ARF4
2.52793e-30	0.344197	0.381	0.136	8.8025e-26	liver cell	FAM20C
8.299e-29	0.343159	0.657	0.368	2.88979e-24	liver cell	NAB1
5.94864e-40	0.342099	0.536	0.204	2.07138e-35	liver cell	EPAS1
9.72689e-25	0.340964	0.799	0.516	3.387e-20	liver cell	CAPN2
8.0408e-105	0.339933	0.256	0.014	2.79989e-100	liver cell	RP4-710M16.2
3.87138e-71	0.339617	0.484	0.109	1.34805e-66	liver cell	MITF
1.09573e-18	0.339446	0.806	0.581	3.81543e-14	liver cell	DCP1A
1.60127e-29	0.339177	0.907	0.643	5.57577e-25	liver cell	PERP
2.56589e-18	0.338888	0.917	0.759	8.93468e-14	liver cell	ACAA2
4.945e-138	0.338633	0.346	0.019	1.7219e-133	liver cell	SOAT2
1.899e-79	0.338448	0.36	0.052	6.61251e-75	liver cell	ANKRD55
7.64211e-21	0.337564	0.734	0.448	2.66106e-16	liver cell	FOSB
9.11662e-75	0.335631	0.273	0.029	3.1745e-70	liver cell	HPX
2.46183e-15	0.335512	0.273	0.118	8.57233e-11	liver cell	PHLDA2
1.80556e-18	0.335378	1	0.971	6.28713e-14	liver cell	UBC
1.63827e-16	0.334906	0.858	0.666	5.70462e-12	liver cell	VMP1
6.57469e-23	0.332436	0.758	0.507	2.28937e-18	liver cell	LAMP2
4.47455e-152	0.331318	0.377	0.021	1.55808e-147	liver cell	HNF1A-AS1
1.76455e-19	0.329979	0.955	0.861	6.14435e-15	liver cell	ANXA5
1.52695e-27	0.329771	0.571	0.28	5.31698e-23	liver cell	NBEAL1
6.04104e-101	0.32969	0.391	0.047	2.10355e-96	liver cell	CFTR
2.44781e-27	0.329624	0.817	0.566	8.52353e-23	liver cell	TSPAN14
1.59826e-30	0.329051	0.481	0.206	5.56532e-26	liver cell	RAB25
1.17906e-16	0.328846	0.82	0.663	4.10559e-12	liver cell	RAB3B
3.43254e-24	0.328795	0.54	0.268	1.19524e-19	liver cell	SMAGP
8.7911e-33	0.326793	0.343	0.105	3.06115e-28	liver cell	ANGPT1
7.47502e-21	0.326779	0.817	0.575	2.60288e-16	liver cell	BNIP3
4.29348e-32	0.326467	0.498	0.211	1.49503e-27	liver cell	TAOK3
9.81679e-27	0.325592	0.491	0.232	3.4183e-22	liver cell	MARVELD2
4.83374e-34	0.325314	0.394	0.133	1.68316e-29	liver cell	SMOX
9.90162e-38	0.324896	0.889	0.497	3.44784e-33	liver cell	IL6ST
3.03415e-49	0.324795	0.474	0.143	1.05652e-44	liver cell	PRR5
6.50068e-35	0.32402	0.474	0.186	2.2636e-30	liver cell	LRRC1
8.8648e-19	0.323756	0.765	0.562	3.08681e-14	liver cell	ASAH1
6.02663e-35	0.323102	0.817	0.464	2.09853e-30	liver cell	TMED9
8.79277e-21	0.322496	0.74	0.492	3.06173e-16	liver cell	MXD4
7.49177e-28	0.322174	0.554	0.274	2.60871e-23	liver cell	HLA-B
3.24454e-57	0.321699	0.464	0.122	1.12978e-52	liver cell	RAB17
2.41602e-19	0.321621	0.862	0.697	8.41281e-15	liver cell	PIK3C2A
2.57619e-28	0.321429	0.557	0.277	8.97054e-24	liver cell	ARHGAP26
3.27737e-174	0.320461	0.381	0.016	1.14121e-169	liver cell	PLA2G12B
6.57086e-129	0.317544	0.311	0.016	2.28804e-124	liver cell	F2
3.20128e-25	0.317507	0.74	0.468	1.11472e-20	liver cell	ASPH
5.45587e-22	0.317368	0.889	0.706	1.89979e-17	liver cell	COPB1
6.5693e-19	0.317033	0.654	0.418	2.28749e-14	liver cell	SYNGR2
4.5631e-24	0.314327	0.505	0.255	1.58892e-19	liver cell	FRMD4A
6.80328e-28	0.31402	0.862	0.622	2.36897e-23	liver cell	TMEM41B
9.98139e-28	0.31376	0.893	0.532	3.47562e-23	liver cell	RGS5
1.21523e-28	0.312283	0.453	0.186	4.23154e-24	liver cell	KDELR3
1.9142e-23	0.311137	0.803	0.56	6.66544e-19	liver cell	GOLIM4
2.85585e-24	0.310765	0.713	0.471	9.94434e-20	liver cell	SLC7A8
2.20462e-23	0.310751	0.356	0.14	7.6767e-19	liver cell	CDC42EP2
5.63932e-32	0.310665	0.64	0.327	1.96367e-27	liver cell	RMND1
5.32241e-17	0.31054	0.637	0.415	1.85332e-12	liver cell	TM7SF2
1.54861e-17	0.310398	0.952	0.849	5.39243e-13	liver cell	SYAP1
1.66768e-21	0.31006	0.768	0.552	5.80704e-17	liver cell	IGF2R
3.1462e-15	0.309033	0.976	0.892	1.09554e-10	liver cell	WSB1
1.57536e-18	0.308195	0.955	0.866	5.48557e-14	liver cell	MACF1
1.57193e-20	0.308121	0.779	0.549	5.47361e-16	liver cell	TMED4
3.42816e-20	0.307502	0.889	0.698	1.19372e-15	liver cell	COPA
2.2001e-21	0.306922	0.554	0.288	7.66096e-17	liver cell	DUSP1
4.02205e-107	0.3061	0.526	0.089	1.40052e-102	liver cell	HPN
7.50793e-61	0.306069	0.266	0.036	2.61434e-56	liver cell	MLXIPL
6.97569e-13	0.305799	0.557	0.359	2.42901e-08	liver cell	HLA-E
7.59254e-27	0.305557	0.824	0.563	2.6438e-22	liver cell	MFGE8
3.6263e-20	0.305219	0.502	0.276	1.26271e-15	liver cell	TRAK2
1.71002e-36	0.304901	0.623	0.266	5.95446e-32	liver cell	FAM114A1
6.7401e-22	0.303925	0.561	0.295	2.34697e-17	liver cell	TMEM41A
8.45794e-20	0.303144	0.384	0.174	2.94514e-15	liver cell	CTSH
1.34546e-23	0.302937	0.81	0.565	4.68503e-19	liver cell	PGM3
7.72841e-159	0.302651	0.478	0.041	2.69111e-154	liver cell	BMP6
4.93509e-43	0.302149	0.879	0.435	1.71845e-38	liver cell	ARHGAP29
1.28618e-109	0.301602	0.436	0.054	4.47862e-105	liver cell	SPTLC3
3.96097e-45	0.301305	0.322	0.074	1.37925e-40	liver cell	CLDN19
2.61654e-63	0.300886	0.346	0.062	9.11106e-59	liver cell	GLYCTK
1.03095e-26	0.299749	0.723	0.444	3.58986e-22	liver cell	FAM107B
1.43437e-14	0.29935	0.862	0.681	4.99462e-10	liver cell	LRRFIP1
8.07778e-34	0.298847	0.775	0.419	2.81276e-29	liver cell	PRNP
4.18038e-26	0.298112	0.817	0.551	1.45565e-21	liver cell	F11R
2.92283e-15	0.297979	0.322	0.155	1.01776e-10	liver cell	DHRS3
5.67256e-74	0.297379	0.256	0.025	1.97524e-69	liver cell	TCEA3
1.54538e-28	0.296873	0.64	0.342	5.38116e-24	liver cell	C12orf49
7.75925e-109	0.295725	0.384	0.04	2.70185e-104	liver cell	DNAJC22
5.01878e-110	0.294943	0.446	0.058	1.74759e-105	liver cell	CELF4
1.93249e-17	0.294907	0.948	0.83	6.72913e-13	liver cell	ITM2B
7.47343e-19	0.294694	0.99	0.921	2.60232e-14	liver cell	SEPT11
8.13686e-150	0.294629	0.484	0.048	2.83333e-145	liver cell	CST4
1.97717e-57	0.292422	0.522	0.151	6.88471e-53	liver cell	ECHDC2
2.20674e-15	0.290839	0.36	0.179	7.68408e-11	liver cell	FABP3
1.96001e-28	0.289049	0.633	0.323	6.82495e-24	liver cell	HOOK2
1.58118e-19	0.288337	0.612	0.381	5.50582e-15	liver cell	WDR11
1.47977e-18	0.287171	0.547	0.31	5.15272e-14	liver cell	PYGB
9.04182e-16	0.287064	0.941	0.851	3.14845e-11	liver cell	SEC13
2.09426e-28	0.286986	0.533	0.243	7.29244e-24	liver cell	TMEM92
2.68797e-18	0.286582	0.522	0.285	9.35979e-14	liver cell	HMGCL
1.14937e-24	0.286319	0.709	0.438	4.00221e-20	liver cell	MAN1A2
1.93926e-31	0.286314	0.668	0.313	6.7527e-27	liver cell	PCDH17
8.35529e-26	0.286111	0.806	0.528	2.9094e-21	liver cell	FAM177A1
2.29513e-11	0.285496	0.858	0.708	7.99186e-07	liver cell	SLC25A1
3.41977e-15	0.285292	0.965	0.807	1.1908e-10	liver cell	ITM2C
3.26947e-75	0.284744	0.484	0.101	1.13846e-70	liver cell	PANCR
6.16062e-17	0.284647	0.502	0.287	2.14519e-12	liver cell	FAM13A
2.67369e-35	0.284499	0.592	0.253	9.31006e-31	liver cell	GATA3
1.11237e-47	0.284433	0.363	0.088	3.87337e-43	liver cell	KEL
3.20999e-27	0.284393	0.83	0.537	1.11775e-22	liver cell	PHLDB2
5.42067e-41	0.284278	0.481	0.166	1.88753e-36	liver cell	OGFRL1
4.8319e-21	0.283873	0.692	0.429	1.68252e-16	liver cell	FARP1
7.43758e-20	0.281618	0.571	0.329	2.58984e-15	liver cell	TMEM120A
1.38702e-19	0.281231	0.9	0.629	4.82973e-15	liver cell	DMKN
2.48434e-18	0.280254	0.997	0.976	8.65072e-14	liver cell	PRDX6
2.29805e-14	0.279935	0.879	0.686	8.00206e-10	liver cell	KRT10
3.5489e-16	0.279804	0.941	0.859	1.23576e-11	liver cell	EIF4A2
1.70559e-67	0.279464	0.478	0.112	5.93903e-63	liver cell	FAM83F
1.77596e-33	0.277208	0.543	0.231	6.18406e-29	liver cell	SLC35D2
3.42465e-14	0.277175	0.675	0.475	1.1925e-09	liver cell	FAM126A
4.36564e-28	0.276934	0.457	0.19	1.52016e-23	liver cell	FGF13
4.01703e-58	0.276612	0.291	0.045	1.39877e-53	liver cell	HPGD
1.30286e-55	0.276546	0.585	0.198	4.53669e-51	liver cell	GAS6
5.9296e-17	0.275837	0.844	0.656	2.06475e-12	liver cell	KPNA3
1.39661e-27	0.27446	0.651	0.341	4.86315e-23	liver cell	EXT1
8.39983e-28	0.274131	0.301	0.096	2.9249e-23	liver cell	EXPH5
3.82357e-15	0.27392	0.965	0.922	1.33141e-10	liver cell	OSTC
3.65394e-26	0.273389	0.623	0.329	1.27234e-21	liver cell	TES
3.84971e-16	0.27334	0.993	0.976	1.34051e-11	liver cell	TMBIM6
4.52488e-43	0.273338	0.349	0.089	1.57561e-38	liver cell	ARHGAP18
2.89981e-07	0.272758	0.754	0.662	0.0100974	liver cell	AGTRAP
6.55131e-27	0.272628	0.588	0.306	2.28123e-22	liver cell	RBM47
7.91196e-21	0.272533	0.734	0.49	2.75502e-16	liver cell	PCMTD2
1.32256e-06	0.271555	0.356	0.242	0.0460529	liver cell	FAH
3.04319e-42	0.271393	0.263	0.053	1.05967e-37	liver cell	SOX17
5.1632e-44	0.271046	0.599	0.239	1.79788e-39	liver cell	MAGEH1
2.64314e-24	0.271036	0.758	0.466	9.20367e-20	liver cell	FNDC3B
7.4994e-21	0.270958	0.526	0.282	2.61137e-16	liver cell	ORAI1
3.8822e-17	0.270892	0.734	0.51	1.35182e-12	liver cell	SPG20
2.59396e-26	0.270869	0.709	0.432	9.03244e-22	liver cell	HACD2
2.50238e-10	0.270392	0.969	0.93	8.71352e-06	liver cell	PRDX1
1.98085e-42	0.269963	0.502	0.179	6.89753e-38	liver cell	FBLN2
8.1697e-18	0.268878	0.498	0.273	2.84477e-13	liver cell	LPIN1
2.20932e-14	0.26827	0.758	0.57	7.69307e-10	liver cell	FAM50A
8.74054e-28	0.268267	0.63	0.322	3.04354e-23	liver cell	AGL
5.99026e-13	0.268172	0.972	0.92	2.08587e-08	liver cell	MAGED2
2.77254e-20	0.267641	0.872	0.708	9.65426e-16	liver cell	TMEM123
4.88328e-16	0.267085	0.675	0.459	1.70041e-11	liver cell	DAP
3.80901e-22	0.267071	0.727	0.469	1.32634e-17	liver cell	ZNF91
2.35003e-15	0.266939	0.529	0.311	8.18304e-11	liver cell	KDM7A
3.87903e-11	0.266138	0.817	0.671	1.35072e-06	liver cell	VPS28
9.70463e-15	0.266002	0.907	0.751	3.37925e-10	liver cell	CTSD
2.67465e-19	0.265234	0.637	0.38	9.31338e-15	liver cell	QDPR
2.66514e-13	0.265035	0.879	0.734	9.2803e-09	liver cell	XBP1
2.21965e-24	0.26492	0.429	0.188	7.72905e-20	liver cell	SHC2
1.39908e-42	0.264871	0.46	0.148	4.87173e-38	liver cell	PTK2B
2.83032e-53	0.264848	0.74	0.301	9.85545e-49	liver cell	FOSL2
4.92008e-12	0.264679	0.955	0.896	1.71322e-07	liver cell	C4orf48
8.07911e-39	0.263459	0.547	0.222	2.81323e-34	liver cell	SLC7A5
7.3642e-12	0.263152	0.927	0.841	2.56429e-07	liver cell	ATOX1
1.61234e-32	0.263052	0.488	0.194	5.61434e-28	liver cell	ELL2
9.81604e-19	0.262781	0.661	0.41	3.41804e-14	liver cell	ARMCX3
1.83984e-34	0.26213	0.754	0.402	6.4065e-30	liver cell	VEGFA
5.39675e-12	0.261802	0.879	0.741	1.8792e-07	liver cell	CCNL2
8.79127e-26	0.261526	0.872	0.576	3.06121e-21	liver cell	ALDH2
2.04785e-17	0.260414	0.55	0.339	7.13082e-13	liver cell	ERBB3
2.85845e-23	0.260264	0.73	0.448	9.95341e-19	liver cell	IBTK
1.62104e-127	0.259931	0.318	0.018	5.64461e-123	liver cell	DDC
3.79583e-23	0.259914	0.588	0.32	1.32174e-18	liver cell	STRADB
1.81987e-13	0.259282	0.761	0.616	6.33697e-09	liver cell	CD46
2.77251e-22	0.259236	0.81	0.543	9.65417e-18	liver cell	BIRC2
8.55873e-30	0.25912	0.675	0.348	2.98024e-25	liver cell	LLGL2
2.42793e-25	0.25872	0.775	0.462	8.45429e-21	liver cell	CDK6
3.26285e-62	0.258505	0.446	0.103	1.13616e-57	liver cell	PRDM1
5.76337e-17	0.258419	0.46	0.243	2.00686e-12	liver cell	ETHE1
4.10323e-09	0.258093	0.782	0.646	0.000142879	liver cell	PFKL
4.78067e-28	0.258022	0.945	0.738	1.66468e-23	liver cell	P4HB
2.88327e-23	0.257964	0.886	0.746	1.00398e-18	liver cell	CYBA
1.39303e-11	0.2577	0.394	0.233	4.85066e-07	liver cell	FBXO2
2.44503e-37	0.257208	0.505	0.196	8.51383e-33	liver cell	DDIT3
1.19205e-22	0.256881	0.744	0.498	4.15083e-18	liver cell	YTHDF1
1.43252e-14	0.256877	0.772	0.618	4.98817e-10	liver cell	PPIP5K2
3.4341e-26	0.256844	0.543	0.261	1.19579e-21	liver cell	HSD17B11
4.58835e-18	0.256179	0.55	0.307	1.59771e-13	liver cell	AP1M2
1.17503e-29	0.255651	0.779	0.455	4.09159e-25	liver cell	ANXA6
2.08974e-10	0.25531	0.488	0.326	7.27668e-06	liver cell	UNC13B
3.23298e-30	0.255292	0.346	0.115	1.12576e-25	liver cell	FILIP1L
5.78285e-18	0.255075	0.543	0.316	2.01365e-13	liver cell	KANK1
1.68089e-23	0.25475	0.862	0.606	5.85304e-19	liver cell	HOOK3
3.73211e-10	0.254661	0.931	0.836	1.29956e-05	liver cell	CAPNS1
3.62122e-21	0.254359	0.744	0.473	1.26094e-16	liver cell	CSPP1
2.91013e-10	0.253229	0.675	0.49	1.01334e-05	liver cell	SCAMP2
2.3183e-17	0.252742	0.813	0.652	8.07256e-13	liver cell	AFF1
4.4909e-69	0.251975	0.561	0.146	1.56378e-64	liver cell	GATA4
2.57797e-15	0.251673	0.606	0.383	8.97673e-11	liver cell	ATP1B1
3.78326e-19	0.251518	0.744	0.509	1.31737e-14	liver cell	CHP1
2.32404e-15	0.251321	0.505	0.302	8.09253e-11	liver cell	SLC25A44
1.25993e-19	0.251214	0.467	0.233	4.3872e-15	liver cell	PMM1
1.43572e-19	0.251095	0.464	0.236	4.99932e-15	liver cell	LRRC75B
1.21913e-26	0.25091	0.54	0.258	4.24512e-22	liver cell	EHD1
2.06294e-24	0.25053	0.623	0.32	7.18336e-20	liver cell	ESRP1
1.05043e-85	0.250258	0.678	0.195	3.65768e-81	liver cell	FGFR4
3.64214e-37	0.250224	0.273	0.063	1.26823e-32	liver cell	ESRRG
0	1.67615	0.982	0.285	0	muscle cell	APLNR
0	1.62471	0.994	0.304	0	muscle cell	HAND1
1.33917e-199	1.30345	0.946	0.497	4.66311e-195	muscle cell	ACTC1
5.02864e-227	1.27249	0.867	0.289	1.75102e-222	muscle cell	IGFBP3
9.87253e-267	1.25269	0.915	0.273	3.43772e-262	muscle cell	LUM
1.74555e-110	1.24309	0.63	0.249	6.07818e-106	muscle cell	ART5
8.93003e-219	1.21511	0.981	0.617	3.10953e-214	muscle cell	COL6A1
1.54774e-224	1.21208	0.994	0.732	5.38937e-220	muscle cell	KRT19
7.19354e-248	1.20464	0.981	0.529	2.50486e-243	muscle cell	BAMBI
7.02555e-296	1.17678	0.801	0.154	2.44637e-291	muscle cell	RP11-85G21.3
1.86467e-217	1.16242	0.974	0.508	6.49298e-213	muscle cell	HAPLN1
5.00833e-244	1.14308	0.887	0.332	1.74395e-239	muscle cell	BMP4
1.49064e-183	1.11476	0.723	0.22	5.19056e-179	muscle cell	PMP22
8.00472e-233	1.04723	0.855	0.252	2.78732e-228	muscle cell	IGF2
4.70726e-212	1.04313	0.999	0.885	1.63911e-207	muscle cell	KRT8
1.28261e-170	1.04122	0.697	0.204	4.46619e-166	muscle cell	POSTN
2.09022e-222	0.97704	0.695	0.148	7.27836e-218	muscle cell	DNAH2
1.58219e-235	0.972777	0.893	0.334	5.50935e-231	muscle cell	CDH11
8.20036e-188	0.961654	0.821	0.322	2.85545e-183	muscle cell	HAS2
1.04334e-222	0.958994	0.786	0.193	3.63302e-218	muscle cell	MYL7
6.64406e-203	0.958737	0.969	0.473	2.31353e-198	muscle cell	AHNAK
6.72875e-242	0.957923	0.773	0.185	2.34302e-237	muscle cell	RGS4
7.86641e-188	0.950572	0.897	0.41	2.73916e-183	muscle cell	MSX1
5.05379e-159	0.922506	0.936	0.628	1.75978e-154	muscle cell	RAB31
7.46866e-228	0.919139	0.728	0.162	2.60066e-223	muscle cell	LRRC32
1.1129e-219	0.918726	0.751	0.184	3.87524e-215	muscle cell	MYL4
5.37142e-280	0.906201	0.855	0.219	1.87038e-275	muscle cell	FAM89A
2.90447e-241	0.90428	0.879	0.266	1.01136e-236	muscle cell	PDGFRA
8.16032e-193	0.879151	0.648	0.149	2.8415e-188	muscle cell	RP11-834C11.4
5.42399e-110	0.876514	0.919	0.756	1.88869e-105	muscle cell	SLC9A3R1
3.05485e-175	0.862873	0.89	0.446	1.06373e-170	muscle cell	RGS5
5.95839e-247	0.862812	0.799	0.199	2.07477e-242	muscle cell	PRRX1
4.86755e-138	0.86228	0.878	0.52	1.69493e-133	muscle cell	CGNL1
1.92905e-186	0.860732	0.997	0.851	6.71716e-182	muscle cell	SPARC
2.12023e-264	0.849309	0.888	0.227	7.38285e-260	muscle cell	TBX3
7.9658e-206	0.833479	0.872	0.319	2.77377e-201	muscle cell	RHOBTB3
2.9235e-176	0.820353	0.69	0.19	1.01799e-171	muscle cell	RSPO2
2.64175e-149	0.819418	0.784	0.329	9.19883e-145	muscle cell	GLIPR2
1.50689e-182	0.81062	0.566	0.105	5.24714e-178	muscle cell	SLC39A2
1.54225e-185	0.800664	0.899	0.399	5.37026e-181	muscle cell	SIPA1L2
1.22796e-183	0.791913	0.685	0.179	4.27589e-179	muscle cell	ALPK2
1.14085e-244	0.779271	0.95	0.322	3.97257e-240	muscle cell	COL3A1
2.0089e-134	0.778556	0.998	0.904	6.9952e-130	muscle cell	VIM
1.90465e-300	0.764507	0.888	0.249	6.63218e-296	muscle cell	TMEM88
1.91857e-190	0.75802	1	0.999	6.68064e-186	muscle cell	MDK
1.61159e-108	0.745303	0.994	0.903	5.61172e-104	muscle cell	KRT18
3.56105e-192	0.739026	0.777	0.24	1.23999e-187	muscle cell	COBLL1
1.87108e-104	0.732853	0.715	0.364	6.51528e-100	muscle cell	RGS2
6.35592e-188	0.727337	0.513	0.072	2.2132e-183	muscle cell	HOXB-AS3
2.55621e-185	0.717571	0.912	0.421	8.90098e-181	muscle cell	COL1A1
9.23462e-108	0.715783	0.963	0.827	3.21559e-103	muscle cell	CTSV
1.71417e-169	0.713487	0.878	0.403	5.9689e-165	muscle cell	PTCH1
6.47224e-164	0.708258	0.848	0.34	2.2537e-159	muscle cell	ARHGAP29
1.46904e-207	0.704025	0.778	0.213	5.11536e-203	muscle cell	COL6A3
9.28052e-143	0.69793	0.767	0.326	3.23157e-138	muscle cell	ARHGAP28
2.6138e-219	0.697924	0.779	0.213	9.10152e-215	muscle cell	FREM1
7.03054e-97	0.691801	0.909	0.719	2.44811e-92	muscle cell	MPZL1
1.50484e-206	0.689175	0.745	0.188	5.24002e-202	muscle cell	PITX1
1.27879e-137	0.685776	0.576	0.154	4.45287e-133	muscle cell	MCOLN3
2.76157e-92	0.683275	0.939	0.697	9.61606e-88	muscle cell	DSP
2.47369e-139	0.682655	0.797	0.33	8.61365e-135	muscle cell	DAB2
7.75884e-153	0.681823	0.651	0.196	2.70171e-148	muscle cell	BMPER
4.96791e-95	0.681489	0.928	0.789	1.72987e-90	muscle cell	TMEM98
2.4245e-148	0.680808	0.73	0.268	8.44235e-144	muscle cell	KIFAP3
2.09134e-200	0.68048	0.835	0.286	7.28226e-196	muscle cell	KIAA1462
9.85855e-77	0.671092	0.841	0.619	3.43284e-72	muscle cell	EMP2
2.29842e-226	0.654621	0.733	0.173	8.00334e-222	muscle cell	WNT5A
2.01215e-117	0.653489	0.976	0.739	7.00652e-113	muscle cell	S100A11
1.9259e-164	0.647895	0.793	0.293	6.70616e-160	muscle cell	COL5A2
9.22818e-185	0.638449	0.805	0.275	3.21335e-180	muscle cell	COLEC12
7.33445e-113	0.635535	0.979	0.818	2.55393e-108	muscle cell	LHFPL2
3.42253e-99	0.634159	0.974	0.764	1.19176e-94	muscle cell	ANXA2
5.85527e-125	0.629097	0.704	0.285	2.03886e-120	muscle cell	MLLT3
1.36279e-55	0.628412	0.64	0.404	4.74536e-51	muscle cell	STX18
3.06063e-172	0.625277	0.743	0.223	1.06574e-167	muscle cell	PITX2
1.73536e-183	0.613688	0.896	0.377	6.0427e-179	muscle cell	COL5A1
2.74167e-111	0.61046	0.845	0.522	9.54675e-107	muscle cell	NAV2
1.90519e-149	0.609926	0.616	0.172	6.63406e-145	muscle cell	OAF
1.93539e-127	0.608227	0.855	0.495	6.73921e-123	muscle cell	LGR4
7.76771e-207	0.602792	0.843	0.323	2.7048e-202	muscle cell	DOK4
7.18073e-74	0.599416	0.733	0.444	2.5004e-69	muscle cell	ANKS1A
8.53684e-166	0.598833	0.759	0.263	2.97261e-161	muscle cell	SEMA6D
1.65508e-87	0.597994	0.787	0.454	5.76316e-83	muscle cell	KDR
1.69475e-128	0.595606	0.981	0.749	5.90127e-124	muscle cell	S100A10
5.36774e-117	0.593899	0.627	0.22	1.8691e-112	muscle cell	ST3GAL1
4.61741e-64	0.592837	0.91	0.748	1.60783e-59	muscle cell	KIAA1551
6.7794e-210	0.587069	0.776	0.189	2.36065e-205	muscle cell	GATA6
1.36054e-135	0.585201	0.672	0.227	4.73755e-131	muscle cell	PCDH17
3.00757e-106	0.580869	0.799	0.463	1.04727e-101	muscle cell	ADAM19
1.19022e-82	0.578635	0.949	0.793	4.14447e-78	muscle cell	GSTO1
6.14514e-77	0.572271	0.849	0.558	2.1398e-72	muscle cell	FBN2
2.20612e-141	0.571617	0.83	0.363	7.68192e-137	muscle cell	ADAMTS9
2.81358e-76	0.569783	0.953	0.802	9.79718e-72	muscle cell	DSG2
7.87827e-107	0.568833	0.882	0.593	2.74329e-102	muscle cell	TLE3
1.51907e-84	0.564899	0.594	0.274	5.28954e-80	muscle cell	CYP26A1
2.52123e-154	0.563306	0.88	0.406	8.77919e-150	muscle cell	IL6ST
2.11715e-125	0.563063	0.881	0.605	7.37213e-121	muscle cell	SDC4
4.75176e-73	0.561257	0.863	0.671	1.65461e-68	muscle cell	TRIOBP
2.08854e-40	0.557929	0.843	0.701	7.27252e-36	muscle cell	TIMP1
1.33597e-171	0.556775	0.744	0.24	4.65197e-167	muscle cell	NRP1
3.24957e-89	0.553255	0.494	0.174	1.13153e-84	muscle cell	CCBE1
6.09504e-156	0.549326	0.625	0.163	2.12235e-151	muscle cell	SLC40A1
6.14351e-81	0.545817	0.831	0.564	2.13923e-76	muscle cell	CCDC34
3.16204e-86	0.542015	1	0.766	1.10105e-81	muscle cell	PRTG
1.34335e-96	0.54092	0.854	0.511	4.67769e-92	muscle cell	ALDH2
7.4337e-75	0.538066	0.993	0.971	2.58849e-70	muscle cell	FBLN1
1.2286e-90	0.53651	0.679	0.327	4.2781e-86	muscle cell	NCAM1
1.07167e-144	0.536138	0.675	0.224	3.73166e-140	muscle cell	PPIC
4.92304e-97	0.534817	0.671	0.302	1.71425e-92	muscle cell	WBP1L
1.0902e-123	0.534556	0.762	0.354	3.79618e-119	muscle cell	ADAMTS12
1.05926e-160	0.529488	0.503	0.088	3.68846e-156	muscle cell	HOXB5
1.90807e-69	0.52776	0.973	0.908	6.64409e-65	muscle cell	MAGED2
2.86921e-81	0.515977	0.853	0.593	9.99089e-77	muscle cell	IMPAD1
4.56735e-67	0.515856	0.791	0.562	1.5904e-62	muscle cell	TUBB6
5.16712e-70	0.515796	0.935	0.795	1.79924e-65	muscle cell	IGDCC3
4.1398e-109	0.515574	0.661	0.275	1.44152e-104	muscle cell	TNC
8.85116e-173	0.512403	0.8	0.323	3.08206e-168	muscle cell	COL6A2
3.75496e-233	0.507546	0.593	0.076	1.30752e-228	muscle cell	CFC1
4.2573e-151	0.505171	0.506	0.098	1.48243e-146	muscle cell	RGS13
1.03907e-112	0.501725	0.829	0.422	3.61815e-108	muscle cell	EPHA7
2.21344e-74	0.495123	0.88	0.632	7.70741e-70	muscle cell	DSC2
6.92728e-129	0.492299	0.771	0.339	2.41215e-124	muscle cell	FLNC
1.61397e-190	0.48981	0.783	0.238	5.62001e-186	muscle cell	SNAI2
5.29332e-65	0.489639	0.847	0.601	1.84319e-60	muscle cell	RHOC
3.94122e-39	0.489238	0.794	0.644	1.37237e-34	muscle cell	VPS28
2.60258e-103	0.487992	0.661	0.285	9.06245e-99	muscle cell	TPST1
8.51036e-84	0.487898	0.768	0.474	2.96339e-79	muscle cell	SERINC5
3.73422e-54	0.486998	0.837	0.601	1.30029e-49	muscle cell	MPC2
1.28247e-104	0.484519	0.538	0.172	4.46569e-100	muscle cell	EFEMP2
9.6181e-121	0.480685	0.767	0.349	3.34912e-116	muscle cell	LEF1
5.37767e-51	0.478988	0.64	0.392	1.87256e-46	muscle cell	SLC12A2
2.12234e-63	0.478636	0.962	0.887	7.3902e-59	muscle cell	MAGED1
2.56011e-42	0.475188	0.946	0.909	8.91455e-38	muscle cell	TPM1
7.97142e-32	0.473589	0.878	0.839	2.77573e-27	muscle cell	UBE2E3
3.4035e-88	0.470906	0.839	0.557	1.18513e-83	muscle cell	ZMIZ1
2.80719e-71	0.470791	0.937	0.773	9.77493e-67	muscle cell	ARID3A
8.02632e-171	0.470248	0.614	0.14	2.79484e-166	muscle cell	AFAP1L2
2.43506e-105	0.469862	0.745	0.363	8.47914e-101	muscle cell	CHD3
8.85686e-107	0.469582	0.631	0.255	3.08405e-102	muscle cell	PLOD2
1.4144e-83	0.467535	0.865	0.639	4.9251e-79	muscle cell	FGFR2
2.54337e-70	0.467401	0.737	0.429	8.85625e-66	muscle cell	TLN2
5.44446e-60	0.465288	0.807	0.567	1.89582e-55	muscle cell	COL4A2
3.53642e-177	0.46504	0.647	0.154	1.23142e-172	muscle cell	H19
1.79506e-81	0.462839	0.662	0.335	6.2506e-77	muscle cell	BNC2
6.17382e-91	0.457286	0.712	0.348	2.14979e-86	muscle cell	PKP2
4.18775e-101	0.45592	0.558	0.208	1.45822e-96	muscle cell	FGF19
5.28046e-172	0.452753	0.715	0.204	1.83871e-167	muscle cell	FOSL2
2.49564e-61	0.451739	0.83	0.587	8.69008e-57	muscle cell	SERINC3
1.00972e-117	0.45066	0.633	0.215	3.51595e-113	muscle cell	GATA5
4.48769e-28	0.450442	0.799	0.735	1.56266e-23	muscle cell	ALCAM
1.50399e-61	0.448416	0.966	0.876	5.23705e-57	muscle cell	FSTL1
5.06753e-60	0.447158	0.957	0.845	1.76456e-55	muscle cell	TCF4
6.10268e-74	0.444845	0.728	0.403	2.12501e-69	muscle cell	CDK6
5.8193e-88	0.443984	0.537	0.191	2.02634e-83	muscle cell	GATA3
1.37528e-137	0.442536	0.595	0.161	4.78887e-133	muscle cell	ACKR3
3.8145e-45	0.440941	0.93	0.89	1.32825e-40	muscle cell	C4orf48
3.27159e-231	0.440739	0.638	0.1	1.1392e-226	muscle cell	HOXB6
3.66621e-54	0.440398	0.973	0.916	1.27661e-49	muscle cell	NME4
1.98305e-63	0.439506	0.653	0.359	6.90519e-59	muscle cell	DENND4C
3.40487e-107	0.439193	0.318	0.043	1.18561e-102	muscle cell	TRPA1
8.60514e-43	0.438553	0.787	0.61	2.9964e-38	muscle cell	SC5D
2.85668e-81	0.43808	0.898	0.583	9.94723e-77	muscle cell	COL4A1
1.15573e-46	0.437395	0.778	0.574	4.02438e-42	muscle cell	PFKP
4.70635e-132	0.435782	0.77	0.281	1.6388e-127	muscle cell	LIFR
1.12898e-56	0.435479	0.746	0.496	3.93121e-52	muscle cell	PHLDB2
8.13448e-87	0.43528	0.601	0.252	2.83251e-82	muscle cell	FNIP2
5.73175e-44	0.428278	0.694	0.489	1.99585e-39	muscle cell	MRPL40
5.15582e-69	0.426088	0.673	0.365	1.79531e-64	muscle cell	PARVA
1.26168e-47	0.424229	0.694	0.449	4.3933e-43	muscle cell	MXD4
1.00386e-93	0.42368	0.306	0.049	3.49553e-89	muscle cell	P2RY6
2.24644e-72	0.423531	0.511	0.21	7.82234e-68	muscle cell	CEP85L
4.54919e-43	0.42234	0.41	0.188	1.58407e-38	muscle cell	TGFBI
3.00648e-101	0.421179	0.741	0.358	1.04689e-96	muscle cell	ATF3
4.12063e-46	0.418913	0.872	0.744	1.43484e-41	muscle cell	CALM3
3.25074e-72	0.4177	0.903	0.751	1.13194e-67	muscle cell	CD99
5.8007e-67	0.417019	0.859	0.637	2.01986e-62	muscle cell	PKN2
1.15578e-53	0.415876	0.973	0.83	4.02455e-49	muscle cell	ATP2B1
5.43948e-42	0.414112	0.921	0.834	1.89408e-37	muscle cell	AKAP12
1.43645e-27	0.413536	0.833	0.692	5.00187e-23	muscle cell	CYB5A
2.40001e-94	0.413069	0.678	0.31	8.35707e-90	muscle cell	RUNX1T1
5.0985e-94	0.410981	0.549	0.202	1.77535e-89	muscle cell	ATP7B
1.5151e-57	0.408522	0.336	0.106	5.27573e-53	muscle cell	CLSTN2
1.12857e-51	0.405011	0.619	0.369	3.9298e-47	muscle cell	ZC2HC1A
3.12966e-75	0.403538	0.861	0.589	1.08978e-70	muscle cell	TEAD1
1.83377e-71	0.402623	0.918	0.733	6.38535e-67	muscle cell	TCEAL9
5.47409e-35	0.398688	0.905	0.816	1.90613e-30	muscle cell	PTTG1IP
4.95504e-79	0.398101	0.585	0.251	1.72539e-74	muscle cell	FBN1
1.07969e-59	0.397868	0.999	0.998	3.75959e-55	muscle cell	HSP90B1
5.09267e-54	0.397234	0.514	0.261	1.77332e-49	muscle cell	VWA5A
5.26187e-86	0.395769	0.592	0.245	1.83224e-81	muscle cell	WIPF1
3.16283e-57	0.392738	0.862	0.61	1.10133e-52	muscle cell	CTSB
4.57185e-85	0.392336	0.498	0.171	1.59196e-80	muscle cell	SMARCA2
7.35069e-215	0.391139	0.606	0.094	2.55958e-210	muscle cell	FOXF1
6.76946e-29	0.39089	0.697	0.556	2.35719e-24	muscle cell	PKIG
1.4392e-74	0.390524	0.939	0.78	5.01144e-70	muscle cell	ANP32B
1.5184e-58	0.388311	0.57	0.293	5.28721e-54	muscle cell	APOBEC3C
2.41698e-126	0.388288	0.451	0.089	8.41617e-122	muscle cell	HAND2
1.2492e-53	0.387649	0.975	0.943	4.34982e-49	muscle cell	MYH10
1.82361e-76	0.386968	0.887	0.602	6.34998e-72	muscle cell	COL1A2
1.50619e-32	0.383839	0.787	0.679	5.24469e-28	muscle cell	SNX3
4.61834e-54	0.383146	0.867	0.671	1.60815e-49	muscle cell	LAMC1
2.09312e-78	0.383038	0.337	0.079	7.28845e-74	muscle cell	DRD2
2.7875e-41	0.380933	0.672	0.461	9.70635e-37	muscle cell	ASH2L
1.30964e-72	0.380872	0.67	0.355	4.5603e-68	muscle cell	BMPR2
1.0601e-48	0.38052	0.357	0.137	3.69136e-44	muscle cell	LIPG
3.90019e-70	0.380113	0.643	0.315	1.35808e-65	muscle cell	LBH
5.97331e-68	0.378641	0.914	0.747	2.07997e-63	muscle cell	COL18A1
1.18129e-51	0.378234	0.493	0.238	4.11338e-47	muscle cell	EFNB3
2.79304e-61	0.376419	0.864	0.569	9.72563e-57	muscle cell	FOS
8.18706e-55	0.376371	0.421	0.166	2.85082e-50	muscle cell	EPAS1
7.91934e-96	0.375518	0.506	0.172	2.75759e-91	muscle cell	TMEM185A
3.68523e-39	0.374232	0.71	0.554	1.28323e-34	muscle cell	RPS27AP16
5.9198e-36	0.373532	0.873	0.772	2.06133e-31	muscle cell	CD164
1.03396e-73	0.373476	0.669	0.34	3.60035e-69	muscle cell	SERPINB9
1.73746e-136	0.372273	0.574	0.151	6.05001e-132	muscle cell	MEIS1
1.14897e-94	0.371319	0.466	0.136	4.00083e-90	muscle cell	ADAM12
3.51714e-55	0.370005	0.571	0.302	1.2247e-50	muscle cell	TERF2IP
2.11664e-104	0.36982	0.487	0.137	7.37035e-100	muscle cell	TSHZ3
6.65606e-35	0.369289	0.856	0.709	2.31771e-30	muscle cell	MAP4
1.18085e-99	0.369089	0.657	0.298	4.11183e-95	muscle cell	CREB3L1
1.7183e-32	0.368537	0.689	0.53	5.98329e-28	muscle cell	BAIAP2L1
4.97276e-118	0.366228	0.48	0.116	1.73157e-113	muscle cell	TSHZ1
7.71028e-89	0.365807	0.689	0.332	2.6848e-84	muscle cell	ST3GAL6
2.38857e-18	0.364665	0.769	0.694	8.31725e-14	muscle cell	GRN
2.57231e-81	0.364446	0.416	0.126	8.95704e-77	muscle cell	GADD45G
6.15301e-35	0.361344	0.754	0.546	2.14254e-30	muscle cell	DCP1A
4.07679e-50	0.361282	0.983	0.937	1.41958e-45	muscle cell	CALD1
1.41154e-52	0.36111	0.896	0.739	4.91512e-48	muscle cell	B2M
2.25334e-96	0.358805	0.385	0.089	7.84635e-92	muscle cell	MFAP4
2.80159e-100	0.358442	0.455	0.121	9.7554e-96	muscle cell	HS3ST1
2.91864e-96	0.357507	0.418	0.104	1.0163e-91	muscle cell	PGF
2.36046e-41	0.357475	0.816	0.656	8.21937e-37	muscle cell	PAPSS1
6.55567e-81	0.357151	0.552	0.217	2.28275e-76	muscle cell	ADAMTS1
4.43097e-29	0.356938	0.759	0.612	1.54291e-24	muscle cell	CCDC167
1.84463e-45	0.356878	0.807	0.618	6.4232e-41	muscle cell	PTPRD
1.89612e-76	0.35671	0.485	0.178	6.60249e-72	muscle cell	AMIGO2
1.64879e-67	0.356645	0.683	0.338	5.74124e-63	muscle cell	PCAT14
5.99144e-36	0.35643	0.957	0.898	2.08628e-31	muscle cell	DAD1
1.38778e-34	0.355031	0.622	0.42	4.83238e-30	muscle cell	RBP1
7.12403e-50	0.3545	0.4	0.168	2.48066e-45	muscle cell	ERVH48-1
3.97183e-46	0.353694	0.738	0.516	1.38303e-41	muscle cell	MID1
5.22821e-90	0.352132	0.878	0.608	1.82052e-85	muscle cell	MYADM
9.42254e-36	0.351316	0.998	0.98	3.28102e-31	muscle cell	HSPA5
3.13542e-67	0.350761	0.551	0.25	1.09178e-62	muscle cell	KDM7A
6.19241e-20	0.350241	0.665	0.564	2.15626e-15	muscle cell	PROM1
9.90661e-90	0.349199	0.421	0.113	3.44958e-85	muscle cell	CDX2
4.74289e-97	0.348345	0.994	0.974	1.65152e-92	muscle cell	UBB
6.92619e-23	0.347518	0.75	0.668	2.41177e-18	muscle cell	CDK1
5.84865e-66	0.346155	0.259	0.054	2.03656e-61	muscle cell	HGF
1.70948e-31	0.345402	0.774	0.633	5.95258e-27	muscle cell	MYO1B
1.69602e-53	0.344907	0.704	0.437	5.9057e-49	muscle cell	ATP2B4
1.38601e-78	0.344231	0.753	0.419	4.82622e-74	muscle cell	ECE1
1.75893e-32	0.344181	0.607	0.389	6.12478e-28	muscle cell	LIX1
5.52019e-33	0.342594	0.989	0.989	1.92219e-28	muscle cell	CALM2
1.99205e-38	0.342374	0.835	0.664	6.93651e-34	muscle cell	SUCO
6.0447e-51	0.341791	1	1	2.10483e-46	muscle cell	ACTB
1.80217e-88	0.341276	0.696	0.338	6.27534e-84	muscle cell	VEGFA
2.29092e-70	0.340723	0.28	0.059	7.97723e-66	muscle cell	RP1-79C4.4
5.60992e-64	0.340471	0.515	0.219	1.95343e-59	muscle cell	FAM114A1
5.18464e-124	0.338387	0.514	0.127	1.80534e-119	muscle cell	HOXB3
7.59726e-50	0.337844	0.592	0.331	2.64544e-45	muscle cell	NEXN
8.88415e-29	0.337516	0.943	0.88	3.09355e-24	muscle cell	PXDN
7.06729e-18	0.337113	0.282	0.154	2.4609e-13	muscle cell	SLN
2.27224e-56	0.337006	0.943	0.735	7.91218e-52	muscle cell	ID2
1.15124e-43	0.336471	0.358	0.147	4.00874e-39	muscle cell	ARSD
1.33936e-60	0.335584	0.398	0.147	4.6638e-56	muscle cell	MXRA5
1.69603e-103	0.335445	0.495	0.141	5.90574e-99	muscle cell	KIF26B
4.49979e-47	0.334992	0.99	0.949	1.56687e-42	muscle cell	MARCKS
1.40805e-26	0.334801	0.984	0.957	4.90298e-22	muscle cell	IFITM3
1.5915e-66	0.33353	0.759	0.435	5.54175e-62	muscle cell	P4HA1
1.92589e-39	0.332382	0.558	0.332	6.70614e-35	muscle cell	ATF7IP2
9.47212e-46	0.331312	0.992	0.98	3.29829e-41	muscle cell	BEX3
9.76254e-38	0.330686	0.458	0.242	3.39941e-33	muscle cell	PAQR8
8.85028e-23	0.330468	0.854	0.765	3.08176e-18	muscle cell	LUZP1
1.0705e-42	0.328819	0.283	0.098	3.72757e-38	muscle cell	ANGPT2
7.88591e-21	0.32769	0.904	0.823	2.74595e-16	muscle cell	CAPNS1
7.11843e-46	0.327355	0.959	0.859	2.47871e-41	muscle cell	FSCN1
2.7933e-37	0.326312	0.677	0.468	9.72654e-33	muscle cell	LEPROT
2.99131e-12	0.326121	0.363	0.256	1.0416e-07	muscle cell	HIST1H1E
1.02354e-61	0.326055	0.503	0.218	3.56407e-57	muscle cell	HTRA1
1.69495e-72	0.325593	0.486	0.182	5.90199e-68	muscle cell	SYNE1
9.17994e-69	0.325454	0.269	0.054	3.19655e-64	muscle cell	S100A6
2.81833e-15	0.325379	0.797	0.745	9.81369e-11	muscle cell	DCTN2
5.13841e-20	0.324042	0.29	0.153	1.78924e-15	muscle cell	NTS
1.22601e-31	0.323787	0.55	0.332	4.26911e-27	muscle cell	SERPINB6
1.05191e-58	0.323663	0.491	0.215	3.66284e-54	muscle cell	TGFBR3
1.4806e-33	0.323419	0.856	0.73	5.15561e-29	muscle cell	COPB2
7.65871e-55	0.323237	0.693	0.411	2.66684e-50	muscle cell	TMEM141
3.82513e-89	0.322788	0.362	0.08	1.33195e-84	muscle cell	SLC39A4
1.09521e-23	0.321349	0.765	0.617	3.81364e-19	muscle cell	ITGB5
1.17515e-21	0.321344	0.697	0.555	4.09201e-17	muscle cell	IFI27L2
1.54291e-33	0.320758	0.885	0.796	5.37255e-29	muscle cell	PTPN13
6.74036e-45	0.320505	0.991	0.988	2.34706e-40	muscle cell	CALU
4.40023e-36	0.320383	0.607	0.393	1.5322e-31	muscle cell	TRPM7
4.70033e-97	0.320302	0.521	0.175	1.6367e-92	muscle cell	METTL7A
1.13915e-71	0.319284	0.403	0.132	3.96663e-67	muscle cell	SAMD4A
3.25181e-24	0.319255	0.967	0.937	1.13231e-19	muscle cell	AP2M1
1.18122e-25	0.318962	0.778	0.69	4.11312e-21	muscle cell	CNIH1
1.12535e-112	0.318067	0.314	0.037	3.91859e-108	muscle cell	FENDRR
7.85372e-46	0.317711	0.895	0.771	2.73474e-41	muscle cell	SEPT9
8.11362e-67	0.316533	0.726	0.408	2.82524e-62	muscle cell	FNDC3B
7.15267e-44	0.315948	0.889	0.717	2.49063e-39	muscle cell	RRBP1
2.49203e-76	0.315898	0.261	0.043	8.67749e-72	muscle cell	RPL27AP5
2.86426e-50	0.315305	0.578	0.313	9.97364e-46	muscle cell	GALNT10
4.17233e-53	0.315265	0.526	0.261	1.45285e-48	muscle cell	MXRA7
3.87905e-83	0.314773	0.408	0.113	1.35072e-78	muscle cell	SVEP1
1.02561e-39	0.314218	0.975	0.951	3.57128e-35	muscle cell	SEPT7
1.03635e-21	0.313164	0.689	0.576	3.60867e-17	muscle cell	BST2
7.40773e-10	0.311072	0.296	0.2	2.57944e-05	muscle cell	CXCL14
1.06298e-30	0.311027	0.985	0.957	3.7014e-26	muscle cell	ARPC2
7.35122e-32	0.310345	0.917	0.879	2.55977e-27	muscle cell	TAX1BP1
1.9557e-18	0.310329	0.799	0.753	6.80993e-14	muscle cell	COPRS
2.15005e-29	0.307367	0.974	0.948	7.4867e-25	muscle cell	HDLBP
1.38384e-29	0.307358	0.659	0.486	4.81866e-25	muscle cell	YPEL5
1.89321e-124	0.307014	0.488	0.111	6.59236e-120	muscle cell	GATA6-AS1
2.08809e-30	0.306663	0.874	0.795	7.27094e-26	muscle cell	TNPO1
1.5118e-45	0.305116	0.582	0.332	5.26422e-41	muscle cell	CAP2
1.79455e-20	0.304851	0.742	0.63	6.24879e-16	muscle cell	SNX17
1.74032e-79	0.304695	0.278	0.049	6.05998e-75	muscle cell	CTB-158E9.1
3.06379e-52	0.304579	0.611	0.351	1.06684e-47	muscle cell	RREB1
9.19139e-15	0.304483	0.605	0.49	3.20054e-10	muscle cell	CMTM7
2.13986e-20	0.304452	0.585	0.425	7.4512e-16	muscle cell	RNF24
1.24045e-20	0.303531	0.467	0.315	4.31936e-16	muscle cell	GLCE
1.20463e-63	0.30143	0.421	0.155	4.19465e-59	muscle cell	ZADH2
2.7702e-27	0.300863	0.914	0.832	9.64611e-23	muscle cell	VAPA
5.70936e-33	0.300447	0.834	0.682	1.98806e-28	muscle cell	COPB1
1.7292e-60	0.30028	0.448	0.18	6.02125e-56	muscle cell	PLXNA2
1.62738e-27	0.299872	0.647	0.479	5.66671e-23	muscle cell	ZNF331
5.34532e-122	0.299733	0.456	0.093	1.86129e-117	muscle cell	PRDM6
3.10256e-27	0.299617	0.923	0.89	1.08034e-22	muscle cell	RBFOX2
1.83178e-105	0.299245	0.422	0.095	6.37845e-101	muscle cell	NID2
8.45644e-50	0.298319	0.315	0.107	2.94462e-45	muscle cell	ADAMTS18
2.60125e-50	0.298248	0.369	0.139	9.0578e-46	muscle cell	PAG1
2.309e-51	0.298024	0.655	0.376	8.04016e-47	muscle cell	PRNP
6.49759e-31	0.296651	0.736	0.577	2.26252e-26	muscle cell	MAP4K5
7.06136e-54	0.296528	0.832	0.603	2.45884e-49	muscle cell	H2AFY2
4.07058e-38	0.296356	0.709	0.497	1.41742e-33	muscle cell	PALLD
3.47602e-119	0.295299	0.702	0.28	1.21039e-114	muscle cell	KDM6B
2.34493e-38	0.29434	0.962	0.915	8.16528e-34	muscle cell	SEPT11
3.49877e-46	0.293728	0.543	0.299	1.21831e-41	muscle cell	IRS1
3.87516e-33	0.292727	0.816	0.643	1.34937e-28	muscle cell	ROCK2
7.99604e-78	0.291723	0.85	0.596	2.7843e-73	muscle cell	ZNF516
3.58426e-29	0.291491	0.847	0.731	1.24807e-24	muscle cell	PHACTR2
1.1286e-84	0.291238	0.394	0.104	3.92989e-80	muscle cell	UNC5C
6.47419e-45	0.291236	0.293	0.102	2.25438e-40	muscle cell	ITGA9
2.56471e-55	0.289678	0.262	0.065	8.93059e-51	muscle cell	EVX1
2.0454e-23	0.289472	0.786	0.691	7.12229e-19	muscle cell	CSNK2A2
1.44064e-34	0.289346	0.893	0.771	5.01646e-30	muscle cell	ITGB1
5.03523e-23	0.289272	0.453	0.289	1.75332e-18	muscle cell	MAGI3
5.42258e-94	0.288154	0.499	0.147	1.8882e-89	muscle cell	SYTL5
9.09938e-17	0.287693	0.611	0.483	3.16849e-12	muscle cell	GLB1
4.29438e-35	0.287491	0.672	0.481	1.49534e-30	muscle cell	NXN
8.75775e-18	0.287403	0.603	0.469	3.04954e-13	muscle cell	AMOTL1
1.8138e-31	0.287046	0.917	0.829	6.31582e-27	muscle cell	CDC42
1.12133e-24	0.285128	0.736	0.624	3.90457e-20	muscle cell	RYBP
1.33044e-36	0.283848	0.574	0.351	4.63272e-32	muscle cell	STIM2
9.20316e-48	0.283631	0.395	0.164	3.20463e-43	muscle cell	ARID5B
8.9536e-63	0.282608	0.357	0.112	3.11773e-58	muscle cell	CYP27A1
4.19295e-46	0.282537	0.602	0.349	1.46003e-41	muscle cell	TENM4
1.3864e-20	0.281282	0.825	0.774	4.82758e-16	muscle cell	SDCBP
5.79589e-21	0.281082	0.283	0.147	2.01819e-16	muscle cell	WNT5B
6.40455e-72	0.280973	0.717	0.399	2.23013e-67	muscle cell	ANXA6
1.13425e-43	0.280682	0.466	0.261	3.94957e-39	muscle cell	AB019441.29
1.70005e-68	0.279916	0.33	0.088	5.91976e-64	muscle cell	IGFBP7
1.98595e-29	0.279743	0.571	0.381	6.91528e-25	muscle cell	FGD6
1.02986e-14	0.279705	0.56	0.442	3.58607e-10	muscle cell	TOMM34
1.06227e-08	0.27945	0.301	0.214	0.000369895	muscle cell	CXCL12
9.60103e-20	0.279131	0.519	0.376	3.34318e-15	muscle cell	CBLB
4.37367e-68	0.278914	0.586	0.27	1.52295e-63	muscle cell	MRC2
6.08559e-32	0.277737	0.584	0.379	2.11906e-27	muscle cell	ST6GALNAC3
1.02099e-50	0.275809	0.71	0.446	3.5552e-46	muscle cell	BIN1
7.79391e-13	0.274995	0.449	0.337	2.71392e-08	muscle cell	P3H2
2.25175e-14	0.273976	0.578	0.468	7.84082e-10	muscle cell	FNDC3A
6.22851e-40	0.273312	0.489	0.261	2.16883e-35	muscle cell	SEMA5A
1.66576e-72	0.272887	0.413	0.132	5.80035e-68	muscle cell	NDRG2
4.5621e-13	0.272858	0.751	0.676	1.58857e-08	muscle cell	UROD
4.90355e-13	0.271652	0.889	0.811	1.70747e-08	muscle cell	NPC2
1.81055e-33	0.271107	0.921	0.785	6.3045e-29	muscle cell	ITM2C
3.9677e-27	0.270952	0.341	0.175	1.38159e-22	muscle cell	PLAT
7.65398e-29	0.270932	0.645	0.46	2.66519e-24	muscle cell	EPB41L5
2.43302e-90	0.270492	0.688	0.275	8.47202e-86	muscle cell	RSPO3
7.13546e-46	0.269988	0.467	0.231	2.48464e-41	muscle cell	PCOLCE
1.49126e-67	0.269939	0.368	0.109	5.19272e-63	muscle cell	GUCY1A3
6.67045e-37	0.269694	0.483	0.265	2.32272e-32	muscle cell	LPGAT1
1.32388e-19	0.269669	0.889	0.839	4.60987e-15	muscle cell	UBE2R2
8.44993e-20	0.269482	0.293	0.156	2.94235e-15	muscle cell	HIST3H2A
5.47548e-33	0.268272	0.947	0.909	1.90662e-28	muscle cell	AFDN
1.34763e-68	0.267831	0.459	0.174	4.69257e-64	muscle cell	BAG3
9.86284e-21	0.26782	0.807	0.705	3.43434e-16	muscle cell	GABARAPL2
1.00229e-29	0.266547	0.906	0.805	3.49009e-25	muscle cell	H2AFY
5.84992e-19	0.266447	0.619	0.506	2.037e-14	muscle cell	ERCC1
3.75439e-65	0.266165	0.321	0.087	1.30732e-60	muscle cell	CPED1
4.97064e-10	0.26473	0.371	0.272	1.73083e-05	muscle cell	PDLIM4
1.60169e-25	0.264191	0.825	0.702	5.57724e-21	muscle cell	REXO2
7.25421e-29	0.263867	0.925	0.848	2.52599e-24	muscle cell	CIRBP
6.4423e-27	0.263815	0.939	0.866	2.24327e-22	muscle cell	KIF5B
1.17886e-27	0.263787	0.774	0.621	4.10492e-23	muscle cell	PJA2
1.1531e-32	0.263687	0.68	0.529	4.01522e-28	muscle cell	CMTM6
1.89628e-28	0.263179	0.56	0.37	6.60305e-24	muscle cell	LDB2
5.21903e-22	0.262878	0.816	0.714	1.81732e-17	muscle cell	ADD1
9.47622e-58	0.262209	0.856	0.58	3.29971e-53	muscle cell	KLF6
1.01086e-48	0.261529	1	0.988	3.51992e-44	muscle cell	TMSB10
9.09918e-97	0.261259	0.313	0.05	3.16843e-92	muscle cell	ODAM
3.49446e-31	0.259891	0.851	0.705	1.21681e-26	muscle cell	MSN
3.62647e-36	0.259879	0.688	0.498	1.26277e-31	muscle cell	FAM84B
1.39314e-20	0.259344	0.295	0.154	4.85105e-16	muscle cell	EFNA1
2.54283e-12	0.25838	0.446	0.346	8.8544e-08	muscle cell	SELM
9.83993e-14	0.258012	0.783	0.738	3.42636e-09	muscle cell	TMEM59
3.7756e-23	0.256566	0.995	0.994	1.3147e-18	muscle cell	MAP1B
6.61252e-11	0.255758	0.456	0.349	2.30255e-06	muscle cell	CALR
1.05144e-57	0.255535	0.327	0.101	3.66121e-53	muscle cell	GPR155
1.78385e-21	0.255496	0.707	0.556	6.21154e-17	muscle cell	BNIP3
4.1867e-43	0.255479	0.815	0.703	1.45785e-38	muscle cell	AC016739.2
1.10358e-42	0.255217	0.607	0.376	3.84277e-38	muscle cell	SRGAP2
2.81927e-24	0.255078	0.679	0.522	9.81696e-20	muscle cell	JUP
3.53845e-11	0.25457	0.833	0.804	1.23212e-06	muscle cell	QPRT
1.57292e-78	0.254311	0.406	0.118	5.47705e-74	muscle cell	MYRF
6.82541e-16	0.253954	0.92	0.93	2.37668e-11	muscle cell	HMGB2
1.0381e-30	0.253211	0.687	0.489	3.61476e-26	muscle cell	CAPN2
6.90963e-68	0.253011	0.51	0.197	2.406e-63	muscle cell	RELN
3.64122e-10	0.25279	0.315	0.218	1.26791e-05	muscle cell	FAM159B
7.68702e-55	0.251859	0.261	0.066	2.6767e-50	muscle cell	LGR5
1.11e-14	0.251364	0.802	0.735	3.86513e-10	muscle cell	GUK1
9.825e-47	0.25014	0.296	0.099	3.42116e-42	muscle cell	CCDC3
3.3454e-37	0.250033	0.829	0.623	1.1649e-32	muscle cell	UACA
1.53135e-139	1.71373	0.987	0.608	5.33232e-135	neural cell	FST
1.01173e-145	1.30803	0.929	0.476	3.52293e-141	neural cell	CRABP1
1.49266e-133	1.15507	0.875	0.357	5.1976e-129	neural cell	CDH6
3.7708e-75	1.08794	0.762	0.399	1.31303e-70	neural cell	TPBG
7.85713e-180	1.06448	0.669	0.121	2.73593e-175	neural cell	PAX6
1.52497e-122	1.05434	0.966	0.72	5.3101e-118	neural cell	SOX11
2.48307e-94	1.04342	0.905	0.482	8.6463e-90	neural cell	GREB1L
1.01938e-170	1.03458	0.801	0.226	3.54959e-166	neural cell	MAP2
1.0511e-78	1.02755	0.948	0.637	3.66005e-74	neural cell	PTN
4.33545e-103	1.01332	0.771	0.306	1.50965e-98	neural cell	ZFHX4
2.25505e-158	0.990263	0.756	0.205	7.85231e-154	neural cell	COL2A1
1.41417e-141	0.984416	0.998	0.982	4.9243e-137	neural cell	NUCKS1
2.27693e-84	0.981967	0.894	0.566	7.92851e-80	neural cell	ARL4C
7.83001e-92	0.9756	0.948	0.684	2.72649e-87	neural cell	FZD3
2.24564e-92	0.967655	0.765	0.375	7.81955e-88	neural cell	EFNA5
6.66313e-66	0.948652	0.799	0.375	2.32017e-61	neural cell	OTX2
3.96155e-76	0.911003	0.899	0.586	1.37945e-71	neural cell	PEG3
6.37885e-71	0.903324	0.957	0.801	2.22118e-66	neural cell	SYNE2
3.93428e-58	0.873639	0.795	0.478	1.36995e-53	neural cell	FIGN
1.0855e-69	0.865492	0.639	0.277	3.77983e-65	neural cell	MIAT
5.34584e-62	0.857031	0.847	0.555	1.86147e-57	neural cell	ZIC2
2.26764e-165	0.847729	0.657	0.136	7.89614e-161	neural cell	PAX3
1.30568e-68	0.846867	0.998	0.963	4.5465e-64	neural cell	CENPF
1.6324e-72	0.836815	0.87	0.524	5.68419e-68	neural cell	PTPRZ1
1.43982e-239	0.814478	0.631	0.07	5.01359e-235	neural cell	NR2F1
2.89869e-48	0.814216	0.827	0.592	1.00935e-43	neural cell	TLE4
2.91768e-49	0.797023	0.974	0.907	1.01596e-44	neural cell	NR6A1
2.54233e-25	0.782839	0.767	0.565	8.85265e-21	neural cell	SLC7A11
1.13838e-92	0.775736	0.894	0.484	3.96395e-88	neural cell	SOX2
2.4428e-116	0.770584	0.497	0.102	8.50607e-112	neural cell	EDNRA
4.31401e-57	0.767812	0.799	0.52	1.50218e-52	neural cell	GLI3
1.69232e-42	0.764734	0.696	0.414	5.89281e-38	neural cell	PLP1
1.67318e-78	0.745984	0.959	0.842	5.82619e-74	neural cell	CRABP2
8.83028e-33	0.744696	0.892	0.742	3.07479e-28	neural cell	ASPM
3.72762e-175	0.742704	0.471	0.049	1.298e-170	neural cell	ILDR2
2.57185e-85	0.73918	0.642	0.246	8.95544e-81	neural cell	ATP1A2
1.24154e-63	0.736791	0.916	0.657	4.32315e-59	neural cell	CDH2
5.43897e-65	0.735233	0.767	0.392	1.8939e-60	neural cell	PMEL
7.21988e-99	0.732524	1	0.997	2.51404e-94	neural cell	LUC7L3
5.04222e-58	0.731211	0.907	0.627	1.75575e-53	neural cell	EGR1
2.40865e-52	0.722283	0.981	0.919	8.38717e-48	neural cell	PNN
6.82885e-38	0.714211	0.75	0.498	2.37787e-33	neural cell	SACS
1.31477e-54	0.711164	0.724	0.408	4.57816e-50	neural cell	EFNB2
5.71171e-58	0.701933	0.778	0.427	1.98887e-53	neural cell	ZEB2
2.95439e-84	0.699149	0.998	0.795	1.02875e-79	neural cell	PRTG
3.96654e-134	0.698572	1	1	1.38119e-129	neural cell	HSP90AA1
2.35275e-61	0.692525	0.525	0.197	8.19252e-57	neural cell	PLCH1
1.34271e-48	0.692203	0.819	0.552	4.67544e-44	neural cell	AUTS2
2.52316e-51	0.678524	0.978	0.949	8.7859e-47	neural cell	PHIP
2.45955e-45	0.676893	0.676	0.36	8.56441e-41	neural cell	ENC1
3.73416e-52	0.676316	0.652	0.326	1.30027e-47	neural cell	CPE
6.17494e-48	0.672413	0.698	0.37	2.15018e-43	neural cell	EPHA4
1.70214e-69	0.671809	0.989	0.96	5.92701e-65	neural cell	FUS
1.0965e-33	0.666789	0.911	0.851	3.81814e-29	neural cell	KMT2A
6.65962e-92	0.665294	0.477	0.124	2.31895e-87	neural cell	SRGAP3
3.58294e-50	0.66418	0.97	0.954	1.24761e-45	neural cell	CDV3
5.42997e-76	0.660134	1	0.988	1.89077e-71	neural cell	SFPQ
1.54102e-22	0.65489	0.795	0.644	5.36597e-18	neural cell	MDM4
9.67043e-31	0.652138	0.857	0.716	3.36734e-26	neural cell	WHSC1
4.15682e-52	0.643784	0.996	0.973	1.44745e-47	neural cell	CBX5
2.99544e-40	0.637865	0.95	0.846	1.04304e-35	neural cell	PCM1
4.24109e-34	0.631664	0.946	0.872	1.47679e-29	neural cell	SMC4
8.22748e-181	0.631655	0.51	0.059	2.86489e-176	neural cell	PCDH8
1.48111e-98	0.630443	1	0.999	5.15738e-94	neural cell	NAP1L1
2.70422e-52	0.623041	0.827	0.518	9.41637e-48	neural cell	WLS
9.08765e-38	0.621444	0.637	0.379	3.16441e-33	neural cell	CACHD1
1.50132e-58	0.621331	0.994	0.977	5.22773e-54	neural cell	KPNB1
1.16969e-14	0.620064	0.808	0.675	4.07296e-10	neural cell	GPC3
3.76798e-31	0.611903	0.963	0.936	1.31205e-26	neural cell	RAD21
9.57742e-34	0.61098	0.872	0.698	3.33495e-29	neural cell	ZNF462
1.62944e-129	0.608024	0.322	0.025	5.67388e-125	neural cell	NPR3
[truncated: 3,522 more rows]
