# Supplementary material for: Mapping human pluripotent stem cell differentiation pathways using high throughput single-cell RNA-sequencing
Source: Genome Biol. 2018 Apr 5;19:47. doi: 10.1186/s13059-018-1426-0 (PMC5887227; doi:10.1186/s13059-018-1426-0)
Supplement: Supplementary file 5 — Table S4. List of genes used in Fig. 3a and c for heatmap. (XLSX 99 kb) [file 13059_2018_1426_MOESM5_ESM.xlsx]

## Sheet: Sheet1
p_val	avg_diff	pct.1	pct.2	cluster	gene
2.33e-42	1.07085	0.917	0.751	neural progenitor-PODXL-6	PODXL
1.19e-29	1.02544	0.667	0.465	neural progenitor-PODXL-6	ESRG
3.61e-32	0.837463	0.904	0.697	neural progenitor-PODXL-6	TUBB2A
5.4e-21	0.822958	0.579	0.495	neural progenitor-PODXL-6	PCAT14
9.03e-16	0.743407	0.697	0.465	neural progenitor-PODXL-6	MT2A
8.96e-13	0.705302	0.842	0.731	neural progenitor-PODXL-6	SLC7A11
5.82e-22	0.645345	0.632	0.33	neural progenitor-PODXL-6	FGFBP3
7.58e-13	0.622867	0.807	0.64	neural progenitor-PODXL-6	RAB3B
5.44e-13	0.595889	0.64	0.444	neural progenitor-PODXL-6	ADAMTS19
6.02e-19	0.59043	0.838	0.63	neural progenitor-PODXL-6	IRX2
1.23e-11	0.558584	0.89	0.744	neural progenitor-PODXL-6	SLC2A3
1.95e-13	0.533394	0.544	0.29	neural progenitor-PODXL-6	NRXN3
3.3e-14	0.528832	0.789	0.606	neural progenitor-PODXL-6	FZD7
4.16e-11	0.523519	0.658	0.481	neural progenitor-PODXL-6	SP5
2.01e-08	0.512256	0.785	0.65	neural progenitor-PODXL-6	L1TD1
2.06e-13	0.509036	0.952	0.879	neural progenitor-PODXL-6	TUBB2B
1.06e-09	0.496774	0.908	0.811	neural progenitor-PODXL-6	ZIC2
2.47e-12	0.450738	0.395	0.202	neural progenitor-PODXL-6	ZIC3
1.02e-07	0.446523	0.513	0.333	neural progenitor-PODXL-6	POLR3G
8.69e-06	0.439968	0.478	0.333	neural progenitor-PODXL-6	MGAT5
7.86e-11	0.42055	0.724	0.485	neural progenitor-PODXL-6	CTSV
2.17e-07	0.417768	0.702	0.525	neural progenitor-PODXL-6	GPM6B
1.7e-08	0.415809	0.377	0.222	neural progenitor-PODXL-6	RFX4
1.12e-08	0.415138	0.961	0.889	neural progenitor-PODXL-6	FGFR1
2.16e-05	0.412329	0.671	0.539	neural progenitor-PODXL-6	ITGA6
9.83e-07	0.411885	0.737	0.63	neural progenitor-PODXL-6	RAB34
2.09e-07	0.402403	0.32	0.141	neural progenitor-PODXL-6	LINC00621
3.81e-07	0.39864	0.618	0.434	neural progenitor-PODXL-6	PCDH8
8.84e-07	0.396429	0.684	0.525	neural progenitor-PODXL-6	DRAXIN
1.75e-05	0.386487	0.785	0.67	neural progenitor-PODXL-6	PLEKHA5
3.18e-09	0.385969	0.469	0.293	neural progenitor-PODXL-6	BOC
8.67e-08	0.380629	0.632	0.552	neural progenitor-PODXL-6	AAK1
8.13e-05	0.374652	0.732	0.576	neural progenitor-PODXL-6	TRIM2
4.76e-05	0.371223	0.404	0.33	neural progenitor-PODXL-6	RP11-12G12.7
7.24e-11	0.371103	0.57	0.37	neural progenitor-PODXL-6	MN1
3.11e-05	0.37071	0.57	0.394	neural progenitor-PODXL-6	ILDR2
3.6e-07	0.367882	0.684	0.508	neural progenitor-PODXL-6	AHNAK
4.38e-09	0.363927	0.715	0.475	neural progenitor-PODXL-6	AFF1
5.43e-05	0.36237	0.548	0.407	neural progenitor-PODXL-6	ROR2
7.76e-18	0.359414	0.346	0.084	neural progenitor-PODXL-6	OLIG3
0.001291	0.35929	0.636	0.556	neural progenitor-PODXL-6	CCDC167
0.000107049	0.357783	0.338	0.229	neural progenitor-PODXL-6	SEMA5B
1.73e-11	0.355083	0.355	0.168	neural progenitor-PODXL-6	SKAP2
2.58e-06	0.354206	0.807	0.71	neural progenitor-PODXL-6	CCND1
3.52e-08	0.352462	0.925	0.811	neural progenitor-PODXL-6	CLU
1.47e-05	0.341673	0.605	0.485	neural progenitor-PODXL-6	VAT1L
2.98e-11	0.339879	0.285	0.118	neural progenitor-PODXL-6	FZD10
2.35e-06	0.336739	0.496	0.3	neural progenitor-PODXL-6	MT1F
6.34e-14	0.330761	0.43	0.168	neural progenitor-PODXL-6	HOXB1
3.28e-06	0.329891	0.789	0.603	neural progenitor-PODXL-6	FDFT1
0.000280119	0.325658	0.838	0.744	neural progenitor-PODXL-6	KRT18
0.000141178	0.322397	0.496	0.374	neural progenitor-PODXL-6	EFNB1
3.59e-18	0.319134	0.311	0.145	neural progenitor-PODXL-6	MT1E
3.24e-05	0.316651	0.904	0.795	neural progenitor-PODXL-6	CKB
3.92e-07	0.312357	0.281	0.135	neural progenitor-PODXL-6	VGLL3
0.000556298	0.311515	0.605	0.461	neural progenitor-PODXL-6	TFPI
2.94e-07	0.309995	0.544	0.35	neural progenitor-PODXL-6	MT1X
0.00558603	0.308768	0.693	0.609	neural progenitor-PODXL-6	EBP
4.41e-06	0.307399	0.513	0.35	neural progenitor-PODXL-6	TSTD1
0.0020843	0.306823	0.539	0.404	neural progenitor-PODXL-6	MAPK10
0.000257766	0.306423	0.614	0.508	neural progenitor-PODXL-6	ATP6AP2
0.000519609	0.306047	0.469	0.32	neural progenitor-PODXL-6	AP3S1
0.00194577	0.303911	0.754	0.694	neural progenitor-PODXL-6	BASP1
0.00035889	0.303437	0.693	0.63	neural progenitor-PODXL-6	TIMM10
8.92e-05	0.301185	0.886	0.832	neural progenitor-PODXL-6	ID2
0.000329526	0.299054	0.803	0.717	neural progenitor-PODXL-6	NRBP1
9.1e-08	0.297087	0.579	0.394	neural progenitor-PODXL-6	RBPMS2
0.00241905	0.295993	0.702	0.646	neural progenitor-PODXL-6	MSX1
1.38e-06	0.293454	0.693	0.508	neural progenitor-PODXL-6	TNNT1
0.000883573	0.293159	0.781	0.643	neural progenitor-PODXL-6	EPHA4
9.78e-05	0.288677	0.737	0.606	neural progenitor-PODXL-6	SLC2A1
2.02e-05	0.284264	0.461	0.367	neural progenitor-PODXL-6	NME3
0.000404118	0.283215	0.803	0.724	neural progenitor-PODXL-6	CTPS1
2.14e-07	0.282643	0.474	0.259	neural progenitor-PODXL-6	CDH4
0.00491302	0.281284	0.618	0.508	neural progenitor-PODXL-6	WDR48
0.000457211	0.281225	0.768	0.633	neural progenitor-PODXL-6	VAT1
0.000159508	0.280859	0.456	0.29	neural progenitor-PODXL-6	NQO2
1.22e-06	0.280148	0.649	0.424	neural progenitor-PODXL-6	SQLE
1.34e-05	0.279944	0.763	0.643	neural progenitor-PODXL-6	DHCR24
5.54e-05	0.278446	0.351	0.249	neural progenitor-PODXL-6	WFS1
0.00232768	0.278334	0.86	0.778	neural progenitor-PODXL-6	ZCRB1
0.0004623	0.276152	0.487	0.32	neural progenitor-PODXL-6	LGI1
6.13e-06	0.272848	0.289	0.148	neural progenitor-PODXL-6	VAMP8
0.000121164	0.269996	0.399	0.29	neural progenitor-PODXL-6	PLAGL1
0.00157414	0.264017	0.522	0.36	neural progenitor-PODXL-6	USP44
0.00434736	0.263328	0.702	0.589	neural progenitor-PODXL-6	PTPN14
1.46e-08	0.262167	0.469	0.256	neural progenitor-PODXL-6	PDPN
0.00828323	0.259004	0.588	0.478	neural progenitor-PODXL-6	VPS25
6.31e-10	0.258995	0.351	0.202	neural progenitor-PODXL-6	OLFML3
0.00366402	0.258232	0.474	0.36	neural progenitor-PODXL-6	ARL4A
0.00159867	0.255235	0.618	0.502	neural progenitor-PODXL-6	DAG1
0.000289989	0.254332	0.623	0.458	neural progenitor-PODXL-6	PHLDB2
0.000437649	0.253009	0.645	0.549	neural progenitor-PODXL-6	UNG
0.000951102	0.251628	0.86	0.785	neural progenitor-PODXL-6	ARL2
1.61e-12	0.250804	0.316	0.141	neural progenitor-PODXL-6	PTRF
0.000361172	0.250125	0.285	0.199	neural progenitor-PODXL-6	RP11-631N16.2
0.00155713	0.250081	0.333	0.229	neural progenitor-PODXL-6	PRKCB
5.29e-76	1.65339	0.946	0.74	neural progenitor-OTX2-7	OTX2
4.85e-56	1.40939	0.916	0.573	neural progenitor-OTX2-7	PAX6
3.34e-47	1.35063	0.922	0.757	neural progenitor-OTX2-7	GPC3
2.38e-35	1.21144	0.886	0.623	neural progenitor-OTX2-7	DLK1
9.96e-43	1.19715	0.916	0.793	neural progenitor-OTX2-7	SFRP2
9.31e-30	1.05604	0.892	0.718	neural progenitor-OTX2-7	TPBG
6.76e-41	1.01185	0.671	0.246	neural progenitor-OTX2-7	SIX3
1.39e-38	0.932039	0.988	0.883	neural progenitor-OTX2-7	CDH2
1.01e-24	0.923629	0.946	0.751	neural progenitor-OTX2-7	SFRP1
7.1e-30	0.884738	0.737	0.411	neural progenitor-OTX2-7	LHX5-AS1
2.5e-21	0.86748	0.892	0.715	neural progenitor-OTX2-7	EFNA5
1.65e-22	0.836089	0.647	0.411	neural progenitor-OTX2-7	SULF1
1.22e-17	0.829514	0.689	0.472	neural progenitor-OTX2-7	LRP2
8.39e-17	0.818088	0.677	0.453	neural progenitor-OTX2-7	PLCH1
4.21e-16	0.817609	0.892	0.721	neural progenitor-OTX2-7	ZFHX4
1.95e-27	0.803043	0.455	0.282	neural progenitor-OTX2-7	CCKBR
2.21e-20	0.795918	0.82	0.573	neural progenitor-OTX2-7	SEMA3A
6.15e-18	0.744473	0.85	0.651	neural progenitor-OTX2-7	NAV1
2.76e-12	0.695051	0.383	0.24	neural progenitor-OTX2-7	ZBTB16
1.38e-20	0.669407	0.515	0.196	neural progenitor-OTX2-7	OTX1
4.43e-18	0.657727	0.407	0.173	neural progenitor-OTX2-7	RAX
1.9e-10	0.645062	0.766	0.601	neural progenitor-OTX2-7	MIAT
1.82e-22	0.644301	0.383	0.154	neural progenitor-OTX2-7	NRIP3
1.59e-13	0.63908	0.425	0.237	neural progenitor-OTX2-7	NELL2
4.57e-17	0.621039	0.407	0.137	neural progenitor-OTX2-7	NOS2
2.99e-15	0.619107	0.665	0.497	neural progenitor-OTX2-7	ADAMTS9
1.1e-12	0.602991	0.784	0.67	neural progenitor-OTX2-7	FBN2
3.61e-14	0.600038	0.305	0.19	neural progenitor-OTX2-7	DKK1
1.81e-11	0.591844	0.581	0.399	neural progenitor-OTX2-7	LIX1
1.67e-12	0.575515	0.335	0.103	neural progenitor-OTX2-7	DMRTA1
5.77e-10	0.560916	0.97	0.911	neural progenitor-OTX2-7	AKAP9
6.41e-09	0.554156	0.904	0.788	neural progenitor-OTX2-7	TLE4
1.99e-11	0.553219	0.677	0.469	neural progenitor-OTX2-7	ALDH2
2.93e-11	0.552464	0.431	0.226	neural progenitor-OTX2-7	TRPM3
9.52e-11	0.545142	0.868	0.807	neural progenitor-OTX2-7	ZNF608
2.22e-08	0.52533	0.952	0.874	neural progenitor-OTX2-7	SALL4
6.13e-08	0.519297	0.407	0.296	neural progenitor-OTX2-7	FILIP1
4.76e-06	0.516417	0.263	0.14	neural progenitor-OTX2-7	CNTN2
1.07e-10	0.513853	0.473	0.304	neural progenitor-OTX2-7	PCSK5
2.68e-10	0.50738	0.395	0.249	neural progenitor-OTX2-7	GPC6
1.01e-06	0.505767	0.958	0.894	neural progenitor-OTX2-7	CNTNAP2
2.62e-08	0.499131	0.862	0.768	neural progenitor-OTX2-7	GLI3
6e-13	0.491138	0.539	0.277	neural progenitor-OTX2-7	LHX5
3.14e-07	0.490971	0.88	0.816	neural progenitor-OTX2-7	LMAN1
7.79e-09	0.488162	0.671	0.489	neural progenitor-OTX2-7	NR2F2
2.4e-13	0.486235	0.461	0.215	neural progenitor-OTX2-7	SHISA2
4.92e-08	0.486112	0.808	0.69	neural progenitor-OTX2-7	EFNB2
4.86e-08	0.485056	0.695	0.564	neural progenitor-OTX2-7	COL4A6
3.32e-06	0.484385	0.629	0.545	neural progenitor-OTX2-7	ANK2
3.22e-06	0.475092	0.683	0.615	neural progenitor-OTX2-7	HEPH
1.99e-12	0.475006	0.431	0.198	neural progenitor-OTX2-7	ARHGAP10
3.53e-11	0.473604	0.455	0.257	neural progenitor-OTX2-7	GRAMD1B
1.52e-12	0.471316	0.479	0.279	neural progenitor-OTX2-7	PRSS23
1.49e-09	0.468683	0.778	0.698	neural progenitor-OTX2-7	ZFP36L2
2.5e-10	0.466863	0.563	0.363	neural progenitor-OTX2-7	NUP210
3.35e-07	0.4563	0.533	0.475	neural progenitor-OTX2-7	GNPDA1
3.9e-12	0.454779	0.389	0.249	neural progenitor-OTX2-7	NRG1
0.000284241	0.451384	0.293	0.223	neural progenitor-OTX2-7	C6orf141
1.63e-11	0.446456	0.257	0.148	neural progenitor-OTX2-7	SERPINB6
8.44e-08	0.446352	0.539	0.439	neural progenitor-OTX2-7	C1orf21
2.5e-15	0.446246	0.371	0.128	neural progenitor-OTX2-7	SCUBE1
1.03e-07	0.443081	0.413	0.321	neural progenitor-OTX2-7	FBN1
2.36e-11	0.424587	0.305	0.117	neural progenitor-OTX2-7	DENND1B
1.39e-13	0.413632	0.341	0.106	neural progenitor-OTX2-7	LHX2
1.48e-06	0.413554	0.425	0.338	neural progenitor-OTX2-7	TOX3
5.73e-08	0.407241	0.521	0.341	neural progenitor-OTX2-7	PAMR1
3.34e-06	0.406849	0.671	0.464	neural progenitor-OTX2-7	PPP1R9A
2.22e-05	0.401723	0.593	0.472	neural progenitor-OTX2-7	DCUN1D4
5.05e-08	0.399113	0.467	0.344	neural progenitor-OTX2-7	AJUBA
9.56e-07	0.395355	0.257	0.176	neural progenitor-OTX2-7	RP1-193H18.2
1.48e-20	0.391891	0.365	0.101	neural progenitor-OTX2-7	AC009501.4
1.18e-25	0.387337	0.545	0.137	neural progenitor-OTX2-7	EMX2
7.5e-07	0.386684	0.719	0.587	neural progenitor-OTX2-7	FGFR2
3.01e-05	0.381974	0.964	0.911	neural progenitor-OTX2-7	CXADR
7.92e-05	0.378627	0.563	0.444	neural progenitor-OTX2-7	ENO2
2.69e-05	0.378115	0.353	0.265	neural progenitor-OTX2-7	CLGN
0.0012192	0.372572	0.395	0.338	neural progenitor-OTX2-7	RHOU
0.000254262	0.370828	0.707	0.623	neural progenitor-OTX2-7	CPE
7.12e-06	0.368281	0.437	0.355	neural progenitor-OTX2-7	UBE3D
0.000221478	0.365089	0.689	0.573	neural progenitor-OTX2-7	CLIP3
1.59e-05	0.363629	0.425	0.341	neural progenitor-OTX2-7	CCDC136
2.42e-06	0.360164	0.521	0.419	neural progenitor-OTX2-7	RFX3
1.97e-06	0.357791	0.377	0.237	neural progenitor-OTX2-7	FAM124A
0.000195452	0.350257	0.551	0.399	neural progenitor-OTX2-7	EPB41L5
4.78e-10	0.346242	0.293	0.087	neural progenitor-OTX2-7	EMX2OS
0.000146865	0.344174	0.347	0.196	neural progenitor-OTX2-7	STOX1
5e-06	0.343071	0.479	0.36	neural progenitor-OTX2-7	C11orf49
9.72e-06	0.339306	0.838	0.693	neural progenitor-OTX2-7	TMEM2
0.000306734	0.337253	0.832	0.888	neural progenitor-OTX2-7	GOLGB1
1.41e-05	0.336204	0.455	0.318	neural progenitor-OTX2-7	TMEM132C
9.39e-05	0.33048	0.862	0.763	neural progenitor-OTX2-7	LAPTM4A
2.56e-06	0.328551	0.263	0.173	neural progenitor-OTX2-7	BCKDHB
0.000215849	0.327384	0.437	0.332	neural progenitor-OTX2-7	ATP6V1A
0.00052933	0.326026	0.737	0.682	neural progenitor-OTX2-7	SUCO
0.00192657	0.323424	0.419	0.355	neural progenitor-OTX2-7	AP5M1
0.000151754	0.322022	0.479	0.397	neural progenitor-OTX2-7	SCRN1
0.00596597	0.321898	0.401	0.307	neural progenitor-OTX2-7	RNF141
2.9e-05	0.320703	0.371	0.302	neural progenitor-OTX2-7	HIVEP1
0.00153882	0.319636	0.443	0.36	neural progenitor-OTX2-7	LTBP1
7.83e-05	0.318245	0.503	0.422	neural progenitor-OTX2-7	CSTB
0.00282991	0.314388	0.599	0.48	neural progenitor-OTX2-7	TSPAN5
3.19e-05	0.312345	0.497	0.422	neural progenitor-OTX2-7	NOVA1
0.00949668	0.311564	0.713	0.651	neural progenitor-OTX2-7	EPHA7
3.15e-06	0.309338	0.425	0.279	neural progenitor-OTX2-7	RMST
6.02e-06	0.307898	0.407	0.235	neural progenitor-OTX2-7	CADPS
0.000370438	0.306036	0.269	0.176	neural progenitor-OTX2-7	KCNK10
0.000221852	0.303307	0.251	0.123	neural progenitor-OTX2-7	LMO3
9.35e-09	0.302043	0.443	0.207	neural progenitor-OTX2-7	RP6-24A23.7
0.000751803	0.300879	0.473	0.372	neural progenitor-OTX2-7	DHX57
0.000130787	0.300258	0.413	0.277	neural progenitor-OTX2-7	CTNND2
0.00101097	0.299759	0.461	0.352	neural progenitor-OTX2-7	ETV1
2.19e-05	0.293077	0.341	0.187	neural progenitor-OTX2-7	SERPINF1
0.000372123	0.289688	0.359	0.251	neural progenitor-OTX2-7	STX3
0.00896325	0.288483	0.515	0.413	neural progenitor-OTX2-7	REV3L
0.000384863	0.287691	0.886	0.768	neural progenitor-OTX2-7	MAP2
0.000112836	0.287571	0.617	0.55	neural progenitor-OTX2-7	CENPV
0.00652749	0.287193	0.377	0.316	neural progenitor-OTX2-7	STK33
0.00329434	0.28682	0.515	0.453	neural progenitor-OTX2-7	VPS36
0.00171743	0.285972	0.413	0.332	neural progenitor-OTX2-7	KLHL24
0.00157321	0.285725	0.623	0.682	neural progenitor-OTX2-7	DDX52
0.000728066	0.285184	0.707	0.634	neural progenitor-OTX2-7	SHISA5
2.68e-09	0.285095	0.305	0.126	neural progenitor-OTX2-7	FZD5
0.000793391	0.284582	0.665	0.606	neural progenitor-OTX2-7	CCDC144NL-AS1
0.00171836	0.284218	0.443	0.313	neural progenitor-OTX2-7	LRRC8B
7.51e-08	0.281926	0.401	0.235	neural progenitor-OTX2-7	FEZF1
0.00700236	0.276445	0.509	0.453	neural progenitor-OTX2-7	TAB2
0.00166403	0.270899	0.419	0.344	neural progenitor-OTX2-7	IDH3G
1.86e-05	0.268194	0.491	0.344	neural progenitor-OTX2-7	WASF3
0.000124288	0.267727	0.473	0.288	neural progenitor-OTX2-7	NHLRC3
0.000509536	0.263382	0.311	0.251	neural progenitor-OTX2-7	CCAR2
4.73e-09	0.263252	0.293	0.089	neural progenitor-OTX2-7	FEZF1-AS1
0.00798677	0.25898	0.605	0.542	neural progenitor-OTX2-7	SCUBE3
0.000164032	0.251127	0.269	0.198	neural progenitor-OTX2-7	LSM14B
1.68e-67	1.39232	0.908	0.438	neural progenitor-ERBB3-9	ERBB3
4e-51	1.34872	0.808	0.438	neural progenitor-ERBB3-9	DLC1
3.62e-50	1.3422	0.915	0.63	neural progenitor-ERBB3-9	PLP1
8.97e-54	1.31416	0.892	0.375	neural progenitor-ERBB3-9	EDNRA
4.69e-47	1.25352	0.654	0.223	neural progenitor-ERBB3-9	NPR3
3.43e-40	1.0106	0.708	0.276	neural progenitor-ERBB3-9	TFAP2B
1.95e-46	0.91538	0.631	0.205	neural progenitor-ERBB3-9	MEF2C
3.75e-16	0.863659	0.754	0.532	neural progenitor-ERBB3-9	NRIP1
2.33e-15	0.851809	0.838	0.625	neural progenitor-ERBB3-9	ENC1
1.09e-19	0.828333	0.815	0.691	neural progenitor-ERBB3-9	COL1A2
8.02e-15	0.820046	0.969	0.853	neural progenitor-ERBB3-9	CDH6
4.61e-18	0.780453	0.731	0.516	neural progenitor-ERBB3-9	CELF2
1.49e-14	0.753686	0.677	0.473	neural progenitor-ERBB3-9	PLCB4
4.85e-16	0.734874	0.7	0.395	neural progenitor-ERBB3-9	GFRA1
7.34e-18	0.732815	0.823	0.587	neural progenitor-ERBB3-9	NR2F1
4.94e-12	0.668441	0.492	0.276	neural progenitor-ERBB3-9	TRIL
9.15e-13	0.656737	0.631	0.349	neural progenitor-ERBB3-9	MMP16
1.44e-11	0.626931	0.585	0.299	neural progenitor-ERBB3-9	SOX9
2.58e-09	0.616671	0.554	0.377	neural progenitor-ERBB3-9	SOX5
7.82e-17	0.598612	0.369	0.089	neural progenitor-ERBB3-9	ITGA4
6.48e-16	0.55303	0.431	0.127	neural progenitor-ERBB3-9	RP11-752L20.3
1.11e-12	0.551725	0.792	0.633	neural progenitor-ERBB3-9	LMO4
1.95e-11	0.550944	0.631	0.387	neural progenitor-ERBB3-9	DNAJC1
5.01e-05	0.502297	0.569	0.413	neural progenitor-ERBB3-9	SEMA3C
8.54e-10	0.497964	0.338	0.215	neural progenitor-ERBB3-9	RELN
4.59e-24	0.495803	0.431	0.139	neural progenitor-ERBB3-9	PCDH10
4.07e-13	0.487982	0.692	0.461	neural progenitor-ERBB3-9	NUDT4
2.38e-08	0.486157	0.792	0.552	neural progenitor-ERBB3-9	TFAP2A
2.7e-08	0.482867	0.685	0.42	neural progenitor-ERBB3-9	STRA6
1.42e-06	0.479946	0.785	0.618	neural progenitor-ERBB3-9	PAX3
3.77e-05	0.455956	0.854	0.754	neural progenitor-ERBB3-9	ZEB2
2.98e-06	0.454092	0.931	0.835	neural progenitor-ERBB3-9	ROR1
5.25e-06	0.44872	0.454	0.256	neural progenitor-ERBB3-9	PYGL
1.82e-10	0.447666	0.369	0.208	neural progenitor-ERBB3-9	HMCN1
5.63e-06	0.436746	0.838	0.706	neural progenitor-ERBB3-9	NRP2
3.41e-13	0.435987	0.423	0.134	neural progenitor-ERBB3-9	PRELP
2.86e-05	0.428639	0.908	0.818	neural progenitor-ERBB3-9	MAP4K4
2.4e-05	0.427628	0.762	0.668	neural progenitor-ERBB3-9	NDUFV3
1.08e-09	0.425076	0.354	0.294	neural progenitor-ERBB3-9	COL5A2
2.46e-06	0.406525	0.577	0.375	neural progenitor-ERBB3-9	RNF165
7.87e-31	0.405629	0.608	0.139	neural progenitor-ERBB3-9	ETS1
5.04e-05	0.402094	0.962	0.906	neural progenitor-ERBB3-9	IGDCC3
6.43e-15	0.401748	0.485	0.165	neural progenitor-ERBB3-9	CORO2A
3.66e-14	0.398014	0.292	0.127	neural progenitor-ERBB3-9	ITGA8
0.000125006	0.39634	0.623	0.506	neural progenitor-ERBB3-9	CNP
1.37e-06	0.395978	0.462	0.38	neural progenitor-ERBB3-9	ARHGEF12
2.95e-05	0.39452	0.923	0.833	neural progenitor-ERBB3-9	FUBP1
0.00053415	0.388339	0.792	0.696	neural progenitor-ERBB3-9	FIBP
1.94e-09	0.383562	0.362	0.187	neural progenitor-ERBB3-9	SSFA2
0.000481613	0.382468	0.608	0.501	neural progenitor-ERBB3-9	MED6
4.4e-06	0.380769	0.477	0.289	neural progenitor-ERBB3-9	CD200
4.6e-06	0.380314	0.577	0.478	neural progenitor-ERBB3-9	TBC1D16
9.48e-06	0.379762	0.485	0.296	neural progenitor-ERBB3-9	LIMA1
7.34e-05	0.377901	0.777	0.62	neural progenitor-ERBB3-9	ARL6IP5
8.97e-09	0.372815	0.523	0.243	neural progenitor-ERBB3-9	FOXD3-AS1
3.36e-05	0.372534	0.485	0.397	neural progenitor-ERBB3-9	LIG3
0.000176287	0.372259	0.923	0.863	neural progenitor-ERBB3-9	PTPRZ1
0.000109672	0.367579	0.846	0.727	neural progenitor-ERBB3-9	LAMB1
0.000268138	0.367473	0.685	0.587	neural progenitor-ERBB3-9	ROBO1
0.000305149	0.367415	0.5	0.42	neural progenitor-ERBB3-9	CNTRL
0.00241213	0.367045	0.838	0.78	neural progenitor-ERBB3-9	CCND2
2.72e-06	0.366608	0.615	0.354	neural progenitor-ERBB3-9	LSAMP
1.33e-07	0.365517	0.669	0.433	neural progenitor-ERBB3-9	MYCN
4.81e-06	0.364657	0.338	0.23	neural progenitor-ERBB3-9	RCC1
1.57e-09	0.363755	0.408	0.144	neural progenitor-ERBB3-9	SLC1A3
2.37e-05	0.363623	0.585	0.395	neural progenitor-ERBB3-9	CNKSR3
0.000499638	0.363318	0.592	0.453	neural progenitor-ERBB3-9	SLF1
0.000770089	0.357654	0.862	0.762	neural progenitor-ERBB3-9	MYO10
0.00783467	0.353691	0.546	0.456	neural progenitor-ERBB3-9	SRGAP3
9.78e-06	0.35275	0.277	0.127	neural progenitor-ERBB3-9	CHST3
3.33e-07	0.350742	0.762	0.554	neural progenitor-ERBB3-9	TCAF1
0.000167064	0.347029	0.577	0.468	neural progenitor-ERBB3-9	WDR12
0.00308082	0.346762	0.554	0.489	neural progenitor-ERBB3-9	THUMPD3-AS1
0.00046932	0.345141	0.523	0.463	neural progenitor-ERBB3-9	GPR107
4.72e-05	0.344465	0.338	0.243	neural progenitor-ERBB3-9	STRN
0.000666407	0.341648	0.615	0.534	neural progenitor-ERBB3-9	TRIM27
0.00129565	0.341555	0.815	0.681	neural progenitor-ERBB3-9	BTG1
0.00918809	0.340271	0.631	0.537	neural progenitor-ERBB3-9	ANAPC7
5.08e-05	0.336585	0.646	0.534	neural progenitor-ERBB3-9	TLE1
0.00119439	0.33509	0.562	0.504	neural progenitor-ERBB3-9	HJURP
0.0026751	0.330969	0.492	0.387	neural progenitor-ERBB3-9	RP11-366L20.2
0.00297188	0.328965	0.792	0.734	neural progenitor-ERBB3-9	PUM3
0.000141331	0.328112	0.877	0.787	neural progenitor-ERBB3-9	PEG10
7.35e-07	0.327359	0.562	0.311	neural progenitor-ERBB3-9	NID1
0.00279594	0.326933	0.446	0.377	neural progenitor-ERBB3-9	CCDC80
0.0015913	0.326431	0.569	0.486	neural progenitor-ERBB3-9	MTR
3.58e-09	0.323784	0.277	0.119	neural progenitor-ERBB3-9	CERKL
4.02e-06	0.323251	0.354	0.21	neural progenitor-ERBB3-9	SNAI2
0.000176065	0.322357	0.469	0.392	neural progenitor-ERBB3-9	ENOSF1
0.00386724	0.321914	0.638	0.489	neural progenitor-ERBB3-9	FAM210B
3.63e-14	0.320601	0.277	0.091	neural progenitor-ERBB3-9	SCRG1
5.64e-05	0.31984	0.662	0.476	neural progenitor-ERBB3-9	CLASP2
3.78e-06	0.319437	0.492	0.258	neural progenitor-ERBB3-9	TFAP2C
0.00025078	0.316392	0.985	0.914	neural progenitor-ERBB3-9	SEPT11
5.64e-11	0.315937	0.354	0.134	neural progenitor-ERBB3-9	COL11A2
0.000486494	0.311942	0.338	0.278	neural progenitor-ERBB3-9	FAM127B
0.00318043	0.311726	0.677	0.587	neural progenitor-ERBB3-9	HDDC2
0.00087404	0.311101	0.546	0.433	neural progenitor-ERBB3-9	LEF1
0.000376493	0.31079	0.546	0.354	neural progenitor-ERBB3-9	DYRK2
0.00473167	0.310608	0.692	0.59	neural progenitor-ERBB3-9	NIN
0.00483921	0.310581	0.862	0.785	neural progenitor-ERBB3-9	BBX
0.00980008	0.30754	0.854	0.77	neural progenitor-ERBB3-9	CCT5
4.12e-08	0.304256	0.377	0.208	neural progenitor-ERBB3-9	COL9A3
7.32e-10	0.30203	0.262	0.099	neural progenitor-ERBB3-9	LINC01198
2.49e-06	0.29941	0.492	0.435	neural progenitor-ERBB3-9	MED24
0.00178537	0.299086	0.754	0.63	neural progenitor-ERBB3-9	ZFHX3
0.00212118	0.294743	0.923	0.873	neural progenitor-ERBB3-9	ANP32B
0.00553816	0.29456	0.508	0.405	neural progenitor-ERBB3-9	SEC16A
9.87e-20	0.294426	0.554	0.187	neural progenitor-ERBB3-9	NGFR
0.00878337	0.293305	0.654	0.565	neural progenitor-ERBB3-9	SLC4A7
1.07e-05	0.291296	0.408	0.299	neural progenitor-ERBB3-9	B3GAT3
0.00740607	0.287035	0.377	0.238	neural progenitor-ERBB3-9	NAV3
0.00117935	0.285697	0.677	0.504	neural progenitor-ERBB3-9	ZNF431
2.91e-05	0.283988	0.315	0.187	neural progenitor-ERBB3-9	VWCE
0.00314301	0.28379	0.708	0.554	neural progenitor-ERBB3-9	KIF14
0.00136039	0.277744	0.477	0.367	neural progenitor-ERBB3-9	PPM1F
0.00300889	0.276353	0.646	0.504	neural progenitor-ERBB3-9	PPP2R2A
6e-05	0.275912	0.338	0.241	neural progenitor-ERBB3-9	DPYSL4
1.88e-06	0.273554	0.323	0.177	neural progenitor-ERBB3-9	COL23A1
0.0067825	0.273018	0.538	0.463	neural progenitor-ERBB3-9	AMMECR1
0.00755279	0.27295	0.654	0.522	neural progenitor-ERBB3-9	ITGAV
0.00602889	0.27208	0.392	0.253	neural progenitor-ERBB3-9	PRKAB2
7.19e-05	0.2715	0.346	0.4	neural progenitor-ERBB3-9	ACTC1
0.00162326	0.271369	0.9	0.777	neural progenitor-ERBB3-9	CCNL1
0.00366437	0.268174	0.7	0.572	neural progenitor-ERBB3-9	NDUFB6
0.00412509	0.266199	0.269	0.21	neural progenitor-ERBB3-9	JAK1
0.00148171	0.261227	0.377	0.296	neural progenitor-ERBB3-9	JUN
0.0040929	0.258708	0.677	0.542	neural progenitor-ERBB3-9	NUDT5
0.00399988	0.258049	0.346	0.263	neural progenitor-ERBB3-9	TRIM59
0.000541377	0.256253	0.377	0.289	neural progenitor-ERBB3-9	RRAGA
0.000230021	0.25537	0.469	0.294	neural progenitor-ERBB3-9	GAP43
0.000954525	0.254686	0.323	0.175	neural progenitor-ERBB3-9	PBK
1.49e-66	0.983891	0.998	0.818	muscle-LDHA-3	LDHA
1.99e-47	0.845148	0.899	0.494	muscle-LDHA-3	POSTN
6.56e-85	0.825754	0.993	0.846	muscle-LDHA-3	EIF4EBP1
2.55e-77	0.81924	1	0.709	muscle-LDHA-3	IGF2
2.7e-116	0.755612	1	0.95	muscle-LDHA-3	S100A11
2.64e-59	0.748276	0.977	0.638	muscle-LDHA-3	IFITM2
3.08e-60	0.742457	0.993	0.832	muscle-LDHA-3	LUM
8.5e-91	0.732837	0.993	0.835	muscle-LDHA-3	GNG5
3.12e-48	0.721672	0.984	0.82	muscle-LDHA-3	PHGDH
3.97e-85	0.714524	1	0.894	muscle-LDHA-3	APOA1
2.7e-55	0.698585	0.883	0.404	muscle-LDHA-3	STX18
1.41e-49	0.692023	0.968	0.702	muscle-LDHA-3	MPC2
1.4e-23	0.684719	0.791	0.461	muscle-LDHA-3	ART5
2.42e-37	0.677268	0.995	0.894	muscle-LDHA-3	ACTC1
1.27e-46	0.646123	0.989	0.749	muscle-LDHA-3	IGFBP3
6.18e-26	0.644492	0.92	0.683	muscle-LDHA-3	UBE2C
1.32e-83	0.640913	0.975	0.551	muscle-LDHA-3	SH3BGRL3
5.38e-45	0.634571	0.989	0.844	muscle-LDHA-3	SLC9A3R1
1.71e-52	0.634517	0.989	0.771	muscle-LDHA-3	UBE2E3
5.95e-52	0.62812	0.977	0.783	muscle-LDHA-3	MLF2
9.56e-64	0.609848	0.947	0.539	muscle-LDHA-3	PITX2
1.47e-45	0.607195	0.959	0.719	muscle-LDHA-3	TIMP1
1.71e-61	0.604977	0.982	0.707	muscle-LDHA-3	BRK1
1.92e-63	0.603217	0.993	0.799	muscle-LDHA-3	ECI2
8.33e-54	0.601896	0.97	0.676	muscle-LDHA-3	ATP6V1F
2.05e-68	0.598348	1	0.851	muscle-LDHA-3	TMEM98
4.52e-66	0.591272	1	0.948	muscle-LDHA-3	NME4
5.55e-55	0.57403	0.989	0.761	muscle-LDHA-3	POLR2E
6.89e-33	0.569949	0.653	0.265	muscle-LDHA-3	NINJ1
1.47e-41	0.56324	0.789	0.345	muscle-LDHA-3	SLC39A2
9.55e-35	0.557728	0.885	0.593	muscle-LDHA-3	YIF1A
1.17e-49	0.554683	0.984	0.844	muscle-LDHA-3	COPS6
5.18e-41	0.554432	0.92	0.584	muscle-LDHA-3	ECH1
1.4e-50	0.553644	0.947	0.608	muscle-LDHA-3	C14orf1
4.61e-31	0.548004	0.86	0.544	muscle-LDHA-3	SCAMP3
2e-37	0.546064	0.846	0.452	muscle-LDHA-3	RP11-834C11.4
1.86e-48	0.543619	0.913	0.518	muscle-LDHA-3	BNIP3
1.43e-50	0.523824	0.995	0.882	muscle-LDHA-3	ARF1
1.23e-30	0.517496	0.984	0.797	muscle-LDHA-3	KPNA2
6.05e-75	0.512809	1	0.943	muscle-LDHA-3	UQCR10
1.8e-48	0.509443	0.995	0.941	muscle-LDHA-3	AP2M1
4.4e-59	0.507787	0.993	0.787	muscle-LDHA-3	TMEM88
9.78e-43	0.499467	0.945	0.66	muscle-LDHA-3	TMEM219
5.64e-56	0.497173	0.915	0.468	muscle-LDHA-3	RSPO2
9.39e-30	0.491919	0.862	0.579	muscle-LDHA-3	POLD2
3.58e-30	0.488911	0.795	0.452	muscle-LDHA-3	UBL7
7.89e-39	0.488583	0.795	0.366	muscle-LDHA-3	COMMD7
3.16e-48	0.481367	0.943	0.579	muscle-LDHA-3	COPS8
6.39e-67	0.479292	0.995	0.936	muscle-LDHA-3	GAPDH
6.04e-53	0.478063	0.995	0.83	muscle-LDHA-3	SRP9
4.97e-40	0.47774	0.89	0.527	muscle-LDHA-3	PKIG
6.54e-38	0.475312	0.703	0.274	muscle-LDHA-3	FAM127B
4.05e-36	0.472937	0.89	0.577	muscle-LDHA-3	PIN1
1.38e-52	0.470238	0.945	0.532	muscle-LDHA-3	MEA1
5.51e-40	0.46552	0.995	0.856	muscle-LDHA-3	FDFT1
5.12e-41	0.461703	0.977	0.678	muscle-LDHA-3	CYB5A
6.36e-50	0.461032	0.998	0.936	muscle-LDHA-3	ATP5G2
1.87e-29	0.459507	0.894	0.605	muscle-LDHA-3	MRPL37
3.56e-34	0.457324	0.989	0.865	muscle-LDHA-3	PGK1
2.97e-41	0.456073	0.789	0.35	muscle-LDHA-3	FRZB
4.92e-33	0.455405	0.669	0.27	muscle-LDHA-3	GLCE
1.02e-35	0.451632	0.908	0.577	muscle-LDHA-3	HAX1
6.42e-33	0.448137	0.961	0.773	muscle-LDHA-3	OTUB1
4.73e-35	0.446793	0.97	0.813	muscle-LDHA-3	CYC1
1e-10	0.440906	0.379	0.175	muscle-LDHA-3	SLN
1.1e-46	0.438231	0.894	0.485	muscle-LDHA-3	RSPO3
5.89e-42	0.437863	0.924	0.572	muscle-LDHA-3	HIGD1A
3.04e-39	0.434546	0.956	0.733	muscle-LDHA-3	UBE2N
5.37e-30	0.434319	0.975	0.865	muscle-LDHA-3	CSRP2
2.53e-16	0.434236	0.717	0.541	muscle-LDHA-3	NNAT
1.06e-21	0.42934	0.936	0.738	muscle-LDHA-3	PTTG1
1.11e-48	0.424719	0.986	0.801	muscle-LDHA-3	ATP5C1
3.38e-50	0.423757	0.979	0.671	muscle-LDHA-3	PRDX3
2.13e-50	0.423325	0.984	0.664	muscle-LDHA-3	SDCBP
5.06e-39	0.420437	0.943	0.648	muscle-LDHA-3	POLR2J
6.76e-28	0.420351	0.66	0.288	muscle-LDHA-3	COMMD9
5.65e-24	0.415906	0.789	0.48	muscle-LDHA-3	GSTK1
1e-32	0.413307	0.961	0.766	muscle-LDHA-3	CTSB
4.61e-36	0.411679	0.883	0.501	muscle-LDHA-3	BAIAP2L1
8.96e-36	0.411377	0.913	0.558	muscle-LDHA-3	ANKS1A
3.53e-27	0.410873	0.931	0.733	muscle-LDHA-3	AKR1B1
1.2e-36	0.406418	0.798	0.378	muscle-LDHA-3	CYP26A1
2.2e-42	0.402992	0.956	0.624	muscle-LDHA-3	SNX3
1.25e-36	0.399293	0.977	0.78	muscle-LDHA-3	ATP6V0E1
2.2e-26	0.39847	0.86	0.56	muscle-LDHA-3	SRM
1.33e-30	0.39841	0.805	0.437	muscle-LDHA-3	SLC40A1
4.29e-23	0.39245	0.775	0.485	muscle-LDHA-3	CUEDC2
3.22e-48	0.391071	0.975	0.662	muscle-LDHA-3	DYNLT1
2.89e-16	0.38991	0.644	0.376	muscle-LDHA-3	HMBS
1.89e-29	0.387669	0.949	0.738	muscle-LDHA-3	RHOC
4.75e-36	0.387597	0.977	0.785	muscle-LDHA-3	NUTF2
5.74e-49	0.386287	0.989	0.749	muscle-LDHA-3	ARF4
2.26e-44	0.386241	0.825	0.376	muscle-LDHA-3	TMEM230
6.89e-28	0.385165	0.88	0.593	muscle-LDHA-3	PDLIM1
2.66e-39	0.384686	0.961	0.671	muscle-LDHA-3	TMEM14C
6.48e-30	0.384185	0.954	0.738	muscle-LDHA-3	TBCB
1.89e-28	0.384115	0.885	0.558	muscle-LDHA-3	TXN2
4.12e-37	0.382543	0.906	0.544	muscle-LDHA-3	SRA1
1.23e-19	0.381653	0.743	0.452	muscle-LDHA-3	TK1
1.51e-32	0.380496	0.993	0.868	muscle-LDHA-3	C4orf48
5.78e-30	0.379844	0.92	0.629	muscle-LDHA-3	SLC25A1
5.85e-23	0.379402	0.931	0.726	muscle-LDHA-3	SARS
9.41e-28	0.379277	0.692	0.329	muscle-LDHA-3	MPV17
3.71e-18	0.377686	0.618	0.331	muscle-LDHA-3	PEPD
2.34e-21	0.376211	0.671	0.35	muscle-LDHA-3	SCAMP2
2.82e-51	0.375178	0.989	0.716	muscle-LDHA-3	OST4
1.73e-29	0.375128	0.832	0.511	muscle-LDHA-3	TRAPPC4
4.16e-37	0.373234	0.913	0.57	muscle-LDHA-3	TPGS2
6.94e-39	0.372492	0.959	0.652	muscle-LDHA-3	PRR13
3.35e-33	0.371055	0.982	0.877	muscle-LDHA-3	PSMB2
5.43e-41	0.368226	0.922	0.579	muscle-LDHA-3	TAF9
9.02e-16	0.367523	0.913	0.726	muscle-LDHA-3	CCNB1
2.35e-22	0.366203	0.947	0.816	muscle-LDHA-3	NDUFS8
7.57e-36	0.364637	0.92	0.586	muscle-LDHA-3	CLPP
7.13e-36	0.363458	0.717	0.296	muscle-LDHA-3	VWA5A
9.05e-43	0.36316	0.736	0.27	muscle-LDHA-3	SYTL5
8.94e-29	0.363111	0.832	0.48	muscle-LDHA-3	CIB1
6.09e-29	0.361975	0.966	0.799	muscle-LDHA-3	ARL2
1.06e-51	0.360824	0.848	0.371	muscle-LDHA-3	ANAPC13
6.25e-28	0.359125	0.761	0.397	muscle-LDHA-3	RPUSD3
1.94e-20	0.357582	0.763	0.461	muscle-LDHA-3	CMTM7
2.03e-43	0.356535	0.954	0.615	muscle-LDHA-3	TMEM59
2.81e-49	0.35652	0.869	0.4	muscle-LDHA-3	CLDND1
1.4e-25	0.356044	0.913	0.655	muscle-LDHA-3	GLIPR2
5.62e-25	0.354603	0.816	0.518	muscle-LDHA-3	C7orf50
2.54e-28	0.354373	0.938	0.676	muscle-LDHA-3	BUB3
7.15e-21	0.354067	0.72	0.409	muscle-LDHA-3	TOMM34
4.78e-15	0.353965	0.547	0.291	muscle-LDHA-3	CREB3
2.06e-23	0.353832	0.411	0.121	muscle-LDHA-3	PEX11B
2.57e-33	0.353773	0.885	0.534	muscle-LDHA-3	PFDN1
9.32e-42	0.352622	0.986	0.78	muscle-LDHA-3	ATP6V1G1
9.91e-12	0.352537	0.759	0.565	muscle-LDHA-3	CNPY3
3e-24	0.352146	0.651	0.314	muscle-LDHA-3	AP1M1
1.19e-14	0.351458	0.807	0.579	muscle-LDHA-3	MXD4
5.09e-20	0.347716	0.784	0.494	muscle-LDHA-3	DPM2
1.74e-28	0.34532	0.874	0.556	muscle-LDHA-3	TIMM17B
2.31e-33	0.344859	0.989	0.868	muscle-LDHA-3	FAM127A
1.15e-35	0.34458	0.92	0.619	muscle-LDHA-3	NAXE
3.38e-29	0.344277	0.828	0.494	muscle-LDHA-3	CIAPIN1
2.38e-37	0.344133	0.795	0.369	muscle-LDHA-3	NDUFAF3
2.67e-34	0.343464	0.972	0.742	muscle-LDHA-3	WASF2
2.63e-25	0.34238	0.749	0.404	muscle-LDHA-3	POLR2C
1.75e-29	0.340956	0.8	0.426	muscle-LDHA-3	GAMT
2.79e-24	0.340855	0.915	0.645	muscle-LDHA-3	TMEM147
1.88e-49	0.339988	0.979	0.709	muscle-LDHA-3	SPCS1
3.12e-40	0.338953	0.653	0.213	muscle-LDHA-3	PPP1R11
5.88e-45	0.33884	0.977	0.702	muscle-LDHA-3	MGST3
2.01e-15	0.338629	0.699	0.442	muscle-LDHA-3	BCKDK
7.42e-26	0.336006	0.529	0.191	muscle-LDHA-3	SMAGP
7.6e-30	0.335196	0.791	0.409	muscle-LDHA-3	MT2A
5.55e-39	0.334615	0.943	0.608	muscle-LDHA-3	RGS4
1.76e-31	0.333837	0.894	0.572	muscle-LDHA-3	BNIP3L
9.03e-28	0.332841	0.984	0.896	muscle-LDHA-3	SNRPB
2.15e-36	0.331469	0.975	0.783	muscle-LDHA-3	COA3
2.49e-26	0.330498	0.793	0.444	muscle-LDHA-3	RNPEP
1.11e-32	0.328566	0.966	0.752	muscle-LDHA-3	NDUFB4
1.54e-41	0.328425	0.851	0.409	muscle-LDHA-3	GATA5
4.03e-40	0.328406	0.995	0.861	muscle-LDHA-3	SLC25A5
1.13e-20	0.32651	0.938	0.738	muscle-LDHA-3	EMP2
2.92e-21	0.32635	0.947	0.809	muscle-LDHA-3	UQCRC1
1.09e-08	0.324937	0.869	0.709	muscle-LDHA-3	MYL7
9.75e-24	0.324687	0.952	0.754	muscle-LDHA-3	BCAP31
2.7e-22	0.323814	0.816	0.527	muscle-LDHA-3	ASH2L
5.08e-32	0.323636	0.933	0.709	muscle-LDHA-3	COPZ1
6.27e-15	0.323616	0.68	0.43	muscle-LDHA-3	ALG3
4.16e-34	0.322972	0.844	0.473	muscle-LDHA-3	THYN1
3.12e-27	0.322577	0.752	0.416	muscle-LDHA-3	DCTN3
4.65e-30	0.322495	0.986	0.856	muscle-LDHA-3	PHPT1
2.34e-12	0.320568	1	0.929	muscle-LDHA-3	HIST1H4C
8e-30	0.320195	0.961	0.818	muscle-LDHA-3	RNPS1
1.39e-38	0.320079	0.885	0.499	muscle-LDHA-3	MRPL40
1.19e-23	0.318801	0.697	0.362	muscle-LDHA-3	CDKN3
4.19e-29	0.318309	0.938	0.671	muscle-LDHA-3	COPRS
5.68e-32	0.318211	0.926	0.648	muscle-LDHA-3	NDUFV3
8.13e-16	0.315045	0.768	0.527	muscle-LDHA-3	TIMM50
9.35e-35	0.313933	0.986	0.809	muscle-LDHA-3	CNN3
6.2e-19	0.313451	0.867	0.615	muscle-LDHA-3	DTYMK
9.34e-26	0.312775	0.848	0.553	muscle-LDHA-3	VPS25
1.17e-35	0.312341	0.926	0.593	muscle-LDHA-3	DNPH1
4.74e-39	0.311749	0.867	0.463	muscle-LDHA-3	PSMD10
7.75e-21	0.308921	0.745	0.437	muscle-LDHA-3	AMZ2
8.52e-45	0.307605	0.975	0.702	muscle-LDHA-3	PDHB
9.13e-31	0.306653	0.977	0.82	muscle-LDHA-3	SEC13
9.2e-29	0.306038	0.91	0.626	muscle-LDHA-3	NUDT5
7.11e-30	0.305604	0.968	0.818	muscle-LDHA-3	TMEM261
1.77e-13	0.30499	0.777	0.539	muscle-LDHA-3	MPST
3.74e-35	0.304886	0.956	0.69	muscle-LDHA-3	MRPL57
5.33e-25	0.304635	0.779	0.47	muscle-LDHA-3	COPS4
3.28e-26	0.303967	0.874	0.596	muscle-LDHA-3	JTB
6.04e-36	0.303941	0.954	0.681	muscle-LDHA-3	DGUOK
3.71e-25	0.303277	0.924	0.697	muscle-LDHA-3	GUK1
3.06e-23	0.303106	0.687	0.366	muscle-LDHA-3	IFT22
1.42e-31	0.302925	0.956	0.726	muscle-LDHA-3	ATRAID
1.66e-33	0.3029	0.816	0.428	muscle-LDHA-3	ERCC1
1.14e-31	0.302146	0.685	0.296	muscle-LDHA-3	BAG2
9.34e-13	0.301046	0.701	0.475	muscle-LDHA-3	UROS
7.53e-20	0.300873	0.747	0.442	muscle-LDHA-3	TUBG1
1.15e-15	0.300516	0.917	0.757	muscle-LDHA-3	CKS1B
1.04e-33	0.299886	0.998	0.891	muscle-LDHA-3	RABAC1
1.73e-39	0.299623	0.966	0.693	muscle-LDHA-3	SRI
1.17e-28	0.298256	0.993	0.832	muscle-LDHA-3	COL18A1
1.89e-20	0.298069	0.706	0.4	muscle-LDHA-3	DEF8
2.98e-35	0.297325	0.869	0.499	muscle-LDHA-3	PPIC
1.85e-41	0.297065	0.97	0.629	muscle-LDHA-3	TMEM14B
2.4e-30	0.295732	0.901	0.593	muscle-LDHA-3	CDK1
1.4e-28	0.293931	0.777	0.409	muscle-LDHA-3	CHN1
1.06e-22	0.293375	0.874	0.624	muscle-LDHA-3	WIPI2
1.18e-12	0.289766	0.894	0.735	muscle-LDHA-3	NUSAP1
5.43e-35	0.288285	0.738	0.319	muscle-LDHA-3	FAM162A
1.32e-29	0.288236	0.926	0.645	muscle-LDHA-3	LAMTOR1
3.31e-12	0.288223	0.485	0.248	muscle-LDHA-3	MSRB1
1.3e-24	0.288035	0.926	0.752	muscle-LDHA-3	ECHS1
1.35e-22	0.287415	0.618	0.296	muscle-LDHA-3	SHARPIN
7.25e-18	0.286169	0.623	0.326	muscle-LDHA-3	C11orf49
1.16e-23	0.285864	0.92	0.686	muscle-LDHA-3	VDAC3
2.93e-29	0.28579	0.945	0.707	muscle-LDHA-3	STOML2
1.91e-20	0.28552	0.759	0.466	muscle-LDHA-3	SLC25A11
5.67e-35	0.285444	0.982	0.813	muscle-LDHA-3	NDUFA12
2.3e-37	0.285376	0.88	0.508	muscle-LDHA-3	LINC01420
1.81e-24	0.285136	0.66	0.303	muscle-LDHA-3	BAD
2.04e-39	0.283333	0.986	0.799	muscle-LDHA-3	C4orf3
1.2e-13	0.282784	0.821	0.6	muscle-LDHA-3	GINS2
1.76e-15	0.2826	0.611	0.352	muscle-LDHA-3	MTFR1L
9.8e-32	0.282168	0.926	0.629	muscle-LDHA-3	GTF2A2
2.82e-23	0.282041	0.66	0.324	muscle-LDHA-3	TBPL1
1.74e-21	0.281499	0.878	0.61	muscle-LDHA-3	TLN2
1.95e-29	0.28097	0.871	0.539	muscle-LDHA-3	CST3
1.83e-34	0.280626	0.97	0.787	muscle-LDHA-3	SAP18
2.4e-28	0.280148	0.906	0.622	muscle-LDHA-3	TIMM23
6.38e-28	0.279769	0.657	0.286	muscle-LDHA-3	SYNGR1
1.39e-33	0.278913	0.991	0.811	muscle-LDHA-3	NOP10
4.3e-27	0.278294	0.821	0.475	muscle-LDHA-3	BABAM1
4.68e-26	0.278002	0.655	0.296	muscle-LDHA-3	ITGB1BP1
5.99e-24	0.277984	0.634	0.284	muscle-LDHA-3	HS3ST1
8.67e-35	0.277665	0.823	0.43	muscle-LDHA-3	CRBN
3.6e-18	0.277403	0.605	0.307	muscle-LDHA-3	TSTA3
2.93e-17	0.276486	0.706	0.421	muscle-LDHA-3	RNF114
3.46e-20	0.276376	0.683	0.366	muscle-LDHA-3	PEMT
2.01e-32	0.276273	0.786	0.409	muscle-LDHA-3	NAA20
4.03e-30	0.27558	0.738	0.359	muscle-LDHA-3	TAF9B
1.23e-16	0.274567	0.708	0.435	muscle-LDHA-3	NUBP2
5.89e-18	0.273642	0.956	0.818	muscle-LDHA-3	RAB34
3.07e-28	0.272845	0.795	0.437	muscle-LDHA-3	YIPF3
8.64e-09	0.272246	0.331	0.173	muscle-LDHA-3	UCP2
2.39e-23	0.271726	0.966	0.768	muscle-LDHA-3	GLUL
1.29e-63	0.271652	0.998	0.922	muscle-LDHA-3	RPL18AP3
4.04e-33	0.271449	0.885	0.539	muscle-LDHA-3	HIGD2A
5.71e-31	0.268916	0.947	0.674	muscle-LDHA-3	GABARAPL2
1.53e-46	0.268187	1	0.91	muscle-LDHA-3	DAD1
8.58e-31	0.266709	0.736	0.355	muscle-LDHA-3	TXNDC9
4.27e-09	0.266377	0.499	0.296	muscle-LDHA-3	NQO2
2.71e-19	0.265213	0.906	0.697	muscle-LDHA-3	FAM32A
2.95e-13	0.265195	0.722	0.473	muscle-LDHA-3	AGTRAP
1.39e-21	0.26471	0.777	0.468	muscle-LDHA-3	ZC2HC1A
8.54e-49	0.264402	0.887	0.428	muscle-LDHA-3	IFITM1
3.7e-27	0.263772	0.993	0.927	muscle-LDHA-3	UBL5
3.55e-33	0.263603	0.506	0.125	muscle-LDHA-3	ODAM
5.62e-21	0.262223	0.991	0.934	muscle-LDHA-3	MAGED1
1.35e-13	0.262187	0.43	0.189	muscle-LDHA-3	ZFR2
5.15e-42	0.26166	0.998	0.816	muscle-LDHA-3	CD99
9.92e-18	0.261635	0.457	0.175	muscle-LDHA-3	SIRT2
2.58e-23	0.261315	0.991	0.87	muscle-LDHA-3	ARL6IP1
2.2e-27	0.261186	0.952	0.69	muscle-LDHA-3	MSMO1
1.54e-25	0.260797	0.582	0.229	muscle-LDHA-3	TMEM216
2.88e-28	0.260102	0.841	0.511	muscle-LDHA-3	COMMD1
3.6e-36	0.259958	0.931	0.619	muscle-LDHA-3	SNX2
6.13e-22	0.259374	0.982	0.863	muscle-LDHA-3	AKAP12
8.64e-17	0.259233	0.915	0.735	muscle-LDHA-3	ATOX1
4.03e-30	0.258097	0.883	0.558	muscle-LDHA-3	PSENEN
1.78e-18	0.257501	0.526	0.232	muscle-LDHA-3	PDLIM4
1.64e-23	0.257417	0.892	0.634	muscle-LDHA-3	VKORC1
1.13e-32	0.257385	0.94	0.643	muscle-LDHA-3	DAB2
1.37e-09	0.256025	0.345	0.165	muscle-LDHA-3	DCN
1.22e-14	0.255357	0.621	0.359	muscle-LDHA-3	ATG13
8.68e-27	0.255181	0.89	0.593	muscle-LDHA-3	DERL2
1.6e-34	0.254479	0.991	0.839	muscle-LDHA-3	TAX1BP1
4.16e-34	0.254474	0.979	0.759	muscle-LDHA-3	LAMTOR5
2.5e-18	0.253777	0.515	0.217	muscle-LDHA-3	LDOC1
5.35e-29	0.253627	0.545	0.175	muscle-LDHA-3	TMEM45A
2.45e-21	0.253404	0.908	0.688	muscle-LDHA-3	DCTN2
3.95e-18	0.253317	0.874	0.655	muscle-LDHA-3	PDCD6
7.5e-41	0.252944	0.766	0.34	muscle-LDHA-3	ISCA2
4.66e-31	0.252459	0.88	0.551	muscle-LDHA-3	MLLT11
2.91e-39	0.252361	0.995	0.846	muscle-LDHA-3	HMGN3
1.98e-11	0.251855	0.789	0.586	muscle-LDHA-3	WDR18
2.28e-22	0.251632	0.862	0.593	muscle-LDHA-3	C19orf48
2.65e-25	0.251436	0.954	0.785	muscle-LDHA-3	CDC123
3.02e-21	0.251188	0.497	0.187	muscle-LDHA-3	DRD2
4.98e-37	0.250694	0.989	0.837	muscle-LDHA-3	TCEB1
1.5e-51	0.877172	0.907	0.813	muscle-FBN2-4	FBN2
5.01e-33	0.598759	0.745	0.54	muscle-FBN2-4	SOX11
1.32e-37	0.575205	0.825	0.887	muscle-FBN2-4	SERPINE2
1.44e-24	0.573996	0.742	0.642	muscle-FBN2-4	NCAM1
1.26e-18	0.545504	0.368	0.241	muscle-FBN2-4	NTS
3.22e-26	0.514897	0.821	0.755	muscle-FBN2-4	TRIM71
1e-19	0.513596	0.815	0.746	muscle-FBN2-4	HSPH1
6.65e-19	0.490954	0.692	0.635	muscle-FBN2-4	BMPER
1.24e-22	0.467162	0.639	0.576	muscle-FBN2-4	ACSL3
1.84e-15	0.460391	0.467	0.309	muscle-FBN2-4	LIPG
1.31e-18	0.443816	0.387	0.245	muscle-FBN2-4	ITGA9
7.5e-30	0.417326	0.772	0.84	muscle-FBN2-4	SRSF6
9.03e-14	0.408398	0.841	0.712	muscle-FBN2-4	DHCR24
2.84e-17	0.397651	0.642	0.558	muscle-FBN2-4	ARFGAP1
5.1e-22	0.396703	0.434	0.376	muscle-FBN2-4	PBX3
5.29e-20	0.391104	0.682	0.773	muscle-FBN2-4	DAAM1
1.8e-22	0.386056	0.801	0.883	muscle-FBN2-4	TEAD1
1.54e-32	0.377659	0.778	0.701	muscle-FBN2-4	HNRNPAB
1.11e-16	0.377534	0.331	0.128	muscle-FBN2-4	VRTN
1.98e-24	0.369921	0.762	0.836	muscle-FBN2-4	COLEC12
1.96e-08	0.358385	0.589	0.446	muscle-FBN2-4	CCBE1
9.87e-23	0.35746	0.831	0.905	muscle-FBN2-4	STT3B
3.02e-25	0.356042	0.656	0.728	muscle-FBN2-4	USP1
2.45e-23	0.354083	0.586	0.644	muscle-FBN2-4	DNAJC21
3.65e-21	0.353296	0.811	0.872	muscle-FBN2-4	DDX46
4.47e-17	0.348664	0.861	0.939	muscle-FBN2-4	KIAA1551
2.62e-13	0.347447	0.427	0.326	muscle-FBN2-4	USP13
2.65e-16	0.346844	0.47	0.396	muscle-FBN2-4	GEN1
3.02e-18	0.346332	0.758	0.827	muscle-FBN2-4	ADAM19
2.08e-09	0.345413	0.394	0.317	muscle-FBN2-4	CLSTN2
0.000113577	0.344136	0.411	0.338	muscle-FBN2-4	HIST1H1E
3.61e-09	0.34378	0.695	0.615	muscle-FBN2-4	CKB
3.13e-24	0.343439	0.738	0.79	muscle-FBN2-4	YWHAG
8.76e-14	0.340462	0.715	0.768	muscle-FBN2-4	UBR5
8.52e-17	0.34041	0.507	0.415	muscle-FBN2-4	PLXNA2
1.07e-20	0.337323	0.632	0.709	muscle-FBN2-4	CDC5L
3.89e-16	0.333299	0.457	0.329	muscle-FBN2-4	TRIB2
4.75e-21	0.333101	0.493	0.396	muscle-FBN2-4	HMGN5
3.82e-16	0.331313	0.742	0.8	muscle-FBN2-4	CEP350
3.14e-08	0.330807	0.911	0.836	muscle-FBN2-4	FOS
3.36e-13	0.330422	0.523	0.603	muscle-FBN2-4	MCOLN3
1.98e-19	0.329813	0.752	0.824	muscle-FBN2-4	PRPF38B
2.75e-17	0.32945	0.778	0.838	muscle-FBN2-4	HELLS
7.7e-10	0.326402	0.894	0.795	muscle-FBN2-4	EGR1
4.55e-17	0.325705	0.553	0.442	muscle-FBN2-4	NEO1
5.8e-22	0.320513	0.682	0.779	muscle-FBN2-4	HTATSF1
1.2e-17	0.319086	0.844	0.901	muscle-FBN2-4	MTDH
6.2e-19	0.318676	0.48	0.552	muscle-FBN2-4	CBLB
1.75e-17	0.3179	0.513	0.565	muscle-FBN2-4	BRCA2
5.69e-18	0.316855	0.834	0.885	muscle-FBN2-4	TARDBP
7.81e-17	0.31533	0.815	0.874	muscle-FBN2-4	CCDC88A
2.05e-09	0.311691	0.325	0.2	muscle-FBN2-4	HIST1H1D
4.71e-08	0.310972	0.652	0.581	muscle-FBN2-4	BAZ1A
2.42e-19	0.310125	0.748	0.806	muscle-FBN2-4	GATA6
7.61e-21	0.30975	0.795	0.878	muscle-FBN2-4	CAND1
1.14e-14	0.30854	0.649	0.71	muscle-FBN2-4	QSER1
2.07e-15	0.306501	0.848	0.908	muscle-FBN2-4	PDGFRA
6.92e-10	0.306491	0.371	0.277	muscle-FBN2-4	ENPP1
1.09e-18	0.30572	0.881	0.939	muscle-FBN2-4	PTP4A2
6.3e-22	0.304177	0.642	0.746	muscle-FBN2-4	SMC6
7.65e-15	0.303959	0.623	0.709	muscle-FBN2-4	ATIC
8.6e-15	0.303541	0.45	0.363	muscle-FBN2-4	UNC5C
3.14e-23	0.303072	0.692	0.788	muscle-FBN2-4	MAR6
6.71e-14	0.302431	0.858	0.919	muscle-FBN2-4	SNHG14
1.19e-13	0.302269	0.841	0.894	muscle-FBN2-4	BCAT1
6.14e-18	0.300769	0.758	0.856	muscle-FBN2-4	ROCK2
2.81e-19	0.30037	0.589	0.646	muscle-FBN2-4	ADNP2
5.03e-17	0.298767	0.762	0.851	muscle-FBN2-4	GALNT1
5.13e-16	0.298285	0.854	0.921	muscle-FBN2-4	MT-ND4L
5.91e-07	0.297739	0.841	0.784	muscle-FBN2-4	EIF3B
3.77e-18	0.296143	0.262	0.155	muscle-FBN2-4	CNKSR3
7.07e-13	0.294398	0.689	0.745	muscle-FBN2-4	PSME4
1.56e-18	0.29429	0.642	0.73	muscle-FBN2-4	IWS1
7.42e-08	0.291554	0.497	0.417	muscle-FBN2-4	P3H2
2.77e-30	0.291089	0.675	0.773	muscle-FBN2-4	PPP4R2
3.63e-12	0.290141	0.46	0.381	muscle-FBN2-4	NKD1
4.5e-16	0.288087	0.785	0.849	muscle-FBN2-4	DDX21
3.45e-19	0.28723	0.722	0.829	muscle-FBN2-4	LRPPRC
3.8e-22	0.286606	0.917	0.851	muscle-FBN2-4	MT-TP
2.92e-14	0.285587	0.891	0.948	muscle-FBN2-4	SMARCA5
3.89e-24	0.284798	0.682	0.757	muscle-FBN2-4	TYMS
8.81e-13	0.281379	0.801	0.862	muscle-FBN2-4	KARS
6.18e-18	0.281255	0.732	0.817	muscle-FBN2-4	CSNK2A2
2.1e-16	0.280806	0.911	0.98	muscle-FBN2-4	HDAC2
1.62e-12	0.280303	0.699	0.752	muscle-FBN2-4	CDK6
1.12e-16	0.279215	0.801	0.853	muscle-FBN2-4	ALDH7A1
4.62e-20	0.279194	0.695	0.621	muscle-FBN2-4	LAMP1
7.52e-19	0.279066	0.48	0.54	muscle-FBN2-4	KIF11
8.2e-15	0.277648	0.877	0.941	muscle-FBN2-4	BPTF
5.11e-10	0.276477	0.361	0.207	muscle-FBN2-4	LGR5
6.95e-09	0.276045	0.444	0.36	muscle-FBN2-4	CDT1
7.87e-15	0.27537	0.543	0.617	muscle-FBN2-4	PRC1
5.85e-14	0.274919	0.411	0.493	muscle-FBN2-4	TTF2
2.78e-17	0.273613	0.805	0.915	muscle-FBN2-4	ZNF638
5.28e-08	0.273219	0.864	0.926	muscle-FBN2-4	TOP2A
5.76e-20	0.272596	0.725	0.851	muscle-FBN2-4	PRRX1
1.59e-15	0.271887	0.427	0.516	muscle-FBN2-4	APC
1.25e-13	0.271887	0.311	0.205	muscle-FBN2-4	MYOCD
9.64e-17	0.271543	0.762	0.872	muscle-FBN2-4	CTCF
8.52e-15	0.271169	0.719	0.804	muscle-FBN2-4	SEC63
3.68e-22	0.269067	0.536	0.617	muscle-FBN2-4	BOD1
2.97e-19	0.267807	0.457	0.523	muscle-FBN2-4	KIAA1324L
1.15e-11	0.267157	0.517	0.381	muscle-FBN2-4	RP11-256I9.2
6.44e-21	0.265296	0.464	0.518	muscle-FBN2-4	SCAF8
5.37e-18	0.263381	0.536	0.615	muscle-FBN2-4	NAA15
4.45e-13	0.263051	0.801	0.867	muscle-FBN2-4	EPRS
9.98e-31	0.261758	0.649	0.727	muscle-FBN2-4	MIS18A
1.1e-09	0.260399	0.765	0.707	muscle-FBN2-4	CDH2
1.89e-12	0.260388	0.841	0.906	muscle-FBN2-4	PTCH1
1.88e-08	0.25966	0.825	0.876	muscle-FBN2-4	KLF6
1.05e-18	0.259431	0.831	0.919	muscle-FBN2-4	PAFAH1B2
3.31e-16	0.259032	0.391	0.464	muscle-FBN2-4	ZNF318
3.76e-15	0.257162	0.881	0.964	muscle-FBN2-4	SYNCRIP
2.09e-11	0.25712	0.844	0.903	muscle-FBN2-4	DNMT1
1.73e-10	0.257012	0.682	0.761	muscle-FBN2-4	KMT2C
2.13e-14	0.256708	0.762	0.829	muscle-FBN2-4	IPO7
1.11e-20	0.256409	0.593	0.687	muscle-FBN2-4	CHSY1
4.31e-19	0.256195	0.672	0.79	muscle-FBN2-4	DHX36
1.36e-11	0.256163	0.632	0.703	muscle-FBN2-4	RDH11
1.76e-13	0.253121	0.851	0.903	muscle-FBN2-4	SRSF2
2.34e-07	0.252793	0.55	0.477	muscle-FBN2-4	HTRA1
5.46e-24	0.251358	0.583	0.651	muscle-FBN2-4	RYK
5.88e-20	0.25098	0.583	0.656	muscle-FBN2-4	BRI3
4.62e-14	0.250744	0.772	0.858	muscle-FBN2-4	PBRM1
1.94e-49	1.89835	0.556	0.164	muscle-CRYAB-13	CRYAB
7.56e-228	1.68289	1	0.686	muscle-CRYAB-13	RPS27AP16
2.31e-114	1.63177	0.905	0.22	muscle-CRYAB-13	S100A6
2.84e-55	1.59116	0.984	0.906	muscle-CRYAB-13	COL1A1
3.24e-104	1.53618	1	0.204	muscle-CRYAB-13	RPL27AP5
2.58e-71	1.44187	0.952	0.245	muscle-CRYAB-13	HIST3H2A
2.69e-152	1.39743	0.968	0.431	muscle-CRYAB-13	AB019441.29
2.29e-60	1.3563	0.937	0.459	muscle-CRYAB-13	SLC25A4
2.52e-60	1.33843	1	0.508	muscle-CRYAB-13	LGALS1
3.88e-197	1.3256	1	0.658	muscle-CRYAB-13	RPS3AP26
2.08e-103	1.30383	0.984	0.239	muscle-CRYAB-13	RP11-100N21.1
9.45e-79	1.30051	0.968	0.292	muscle-CRYAB-13	IGFBP7
3.07e-241	1.27672	1	0.8	muscle-CRYAB-13	AC016739.2
2.81e-147	1.20358	0.952	0.326	muscle-CRYAB-13	RPS19P3
1.15e-99	1.18344	0.984	0.177	muscle-CRYAB-13	KB-1683C8.1
2e-111	1.11435	1	0.19	muscle-CRYAB-13	PPIAP29
2.39e-111	1.08511	1	0.303	muscle-CRYAB-13	RPS4XP2
6.43e-90	1.07769	1	0.176	muscle-CRYAB-13	RPS2P28
3.99e-108	1.03862	0.968	0.152	muscle-CRYAB-13	EIF1P5
2.05e-17	1.01559	0.968	0.854	muscle-CRYAB-13	FOS
2.5e-129	1.0126	0.984	0.375	muscle-CRYAB-13	RPS7P10
1.02e-180	0.99132	1	0.709	muscle-CRYAB-13	RPL10P16
1.21e-65	0.87124	0.952	0.19	muscle-CRYAB-13	MTRNR2L10
1.77e-94	0.858264	1	0.171	muscle-CRYAB-13	AC022210.2
2.31e-16	0.848131	0.794	0.674	muscle-CRYAB-13	CADM1
1.6e-82	0.843207	0.984	0.152	muscle-CRYAB-13	HSPA8P1
3.87e-182	0.833727	0.952	0.642	muscle-CRYAB-13	RP11-761N21.2
6.82e-14	0.820191	0.952	0.892	muscle-CRYAB-13	CDH11
1.67e-58	0.80858	0.857	0.075	muscle-CRYAB-13	COX5BP1
8.19e-88	0.791556	0.968	0.132	muscle-CRYAB-13	RP11-343B5.1
4.36e-39	0.784937	0.81	0.204	muscle-CRYAB-13	PMEPA1
3.22e-16	0.781224	0.937	0.821	muscle-CRYAB-13	EGR1
2.9e-72	0.751493	0.905	0.148	muscle-CRYAB-13	RPL18P13
3.12e-52	0.73645	0.714	0.127	muscle-CRYAB-13	EMP1
1.1e-87	0.724994	1	0.103	muscle-CRYAB-13	AC090804.1
2.46e-16	0.723306	0.524	0.172	muscle-CRYAB-13	ZFHX4
5.51e-166	0.713793	0.937	0.457	muscle-CRYAB-13	AC004453.8
1.14e-15	0.700304	0.825	0.392	muscle-CRYAB-13	ANXA1
1.36e-17	0.695013	0.984	0.816	muscle-CRYAB-13	RAB2A
1.93e-06	0.6858	0.937	0.881	muscle-CRYAB-13	COL1A2
1.99e-62	0.685648	0.937	0.119	muscle-CRYAB-13	RPS27AP9
1.39e-76	0.676292	0.841	0.192	muscle-CRYAB-13	FTH1P2
2.86e-160	0.670532	0.968	0.517	muscle-CRYAB-13	RP11-92K2.2
2.54e-17	0.66884	0.651	0.233	muscle-CRYAB-13	JAG1
2.49e-21	0.666461	0.794	0.565	muscle-CRYAB-13	RAB14
2.33e-13	0.653354	0.762	0.65	muscle-CRYAB-13	SLC20A1
1.63e-31	0.647106	0.429	0.087	muscle-CRYAB-13	NR4A2
2.82e-38	0.646302	0.952	0.208	muscle-CRYAB-13	ZNF8
5.48e-14	0.645843	0.841	0.638	muscle-CRYAB-13	TENM3
4.57e-20	0.642187	0.429	0.062	muscle-CRYAB-13	NFIX
5.54e-87	0.640278	0.921	0.156	muscle-CRYAB-13	RP1-278E11.3
2.42e-12	0.639505	0.825	0.667	muscle-CRYAB-13	BMPR2
1.43e-54	0.614664	0.921	0.126	muscle-CRYAB-13	RPL17P50
1.98e-15	0.613815	0.714	0.535	muscle-CRYAB-13	EXT1
3.64e-21	0.60995	0.476	0.239	muscle-CRYAB-13	THBS1
1.99e-29	0.60837	0.524	0.146	muscle-CRYAB-13	INHBA
5.15e-47	0.604928	0.889	0.102	muscle-CRYAB-13	MTCO3P21
6.56e-132	0.603671	0.873	0.545	muscle-CRYAB-13	NPM1P27
2.04e-12	0.60148	0.825	0.572	muscle-CRYAB-13	WDR26
3.55e-08	0.601187	0.794	0.679	muscle-CRYAB-13	CSNK1A1
2.75e-15	0.592925	0.762	0.546	muscle-CRYAB-13	SRPRA
1.89e-13	0.585652	0.825	0.616	muscle-CRYAB-13	PICALM
2.05e-10	0.583246	0.921	0.824	muscle-CRYAB-13	ADAM10
1.94e-149	0.580867	0.921	0.575	muscle-CRYAB-13	RP11-864N7.2
2.16e-21	0.576884	0.683	0.205	muscle-CRYAB-13	MBNL1
1.08e-10	0.575386	0.778	0.618	muscle-CRYAB-13	SRPK2
2.81e-123	0.568676	0.968	0.313	muscle-CRYAB-13	RP11-778D9.4
3.28e-164	0.565988	0.889	0.425	muscle-CRYAB-13	CTD-2270N23.1
2.75e-14	0.556099	0.746	0.425	muscle-CRYAB-13	MBNL2
8.62e-77	0.555571	0.857	0.126	muscle-CRYAB-13	TUBAP2
2.27e-68	0.554346	0.905	0.074	muscle-CRYAB-13	RPL17P1
2.92e-33	0.550386	0.857	0.226	muscle-CRYAB-13	MTRNR2L6
6.8e-11	0.548993	0.857	0.717	muscle-CRYAB-13	CDH2
7.68e-08	0.540578	0.698	0.439	muscle-CRYAB-13	JUN
4.76e-07	0.538763	0.921	0.786	muscle-CRYAB-13	COL5A2
1.72e-09	0.534415	0.873	0.709	muscle-CRYAB-13	RALA
3.73e-39	0.533805	0.651	0.052	muscle-CRYAB-13	CYCSP1
2.02e-09	0.529162	1	0.946	muscle-CRYAB-13	DDX3X
4.34e-18	0.529133	0.889	0.395	muscle-CRYAB-13	LMNA
9.18e-15	0.527844	0.921	0.792	muscle-CRYAB-13	CAPZB
1.02e-77	0.527352	0.937	0.089	muscle-CRYAB-13	RPL17P51
8.34e-24	0.524507	0.937	0.335	muscle-CRYAB-13	NEDD4
3.53e-68	0.523716	0.857	0.121	muscle-CRYAB-13	NACAP1
4.66e-48	0.52137	0.873	0.165	muscle-CRYAB-13	PABPC1P3
3.31e-52	0.520109	0.778	0.047	muscle-CRYAB-13	ATP5G1P6
2.79e-11	0.518244	0.857	0.562	muscle-CRYAB-13	NID1
1.77e-08	0.511447	0.857	0.644	muscle-CRYAB-13	BTG1
7.06e-14	0.510183	0.381	0.067	muscle-CRYAB-13	COL12A1
3.49e-09	0.500649	0.524	0.235	muscle-CRYAB-13	TIMP3
6.33e-69	0.500001	0.952	0.077	muscle-CRYAB-13	RP11-440K22.1
6.86e-10	0.499947	0.746	0.474	muscle-CRYAB-13	FAM120A
1.16e-53	0.495938	0.857	0.072	muscle-CRYAB-13	RPL12P13
3.03e-75	0.495249	0.857	0.093	muscle-CRYAB-13	CTC-458A3.1
5.48e-117	0.490451	0.937	0.304	muscle-CRYAB-13	RPL24P4
7.78e-55	0.485565	0.857	0.067	muscle-CRYAB-13	ACTBP2
3.35e-05	0.484934	0.952	0.857	muscle-CRYAB-13	SPTBN1
1.49e-57	0.484649	0.794	0.068	muscle-CRYAB-13	EIF1P7
4.09e-68	0.482894	0.889	0.063	muscle-CRYAB-13	PPIAP19
6.14e-11	0.482127	0.889	0.753	muscle-CRYAB-13	RPL22L1
3.39e-07	0.481429	0.968	0.872	muscle-CRYAB-13	EIF4G1
5.86e-10	0.479781	0.984	0.907	muscle-CRYAB-13	SEC61B
3.37e-16	0.479685	0.444	0.093	muscle-CRYAB-13	MEF2C
9.67e-66	0.479333	0.921	0.079	muscle-CRYAB-13	PPIAP9
4.09e-59	0.47704	0.921	0.084	muscle-CRYAB-13	RP11-390K5.1
1.82e-09	0.475964	0.905	0.813	muscle-CRYAB-13	RAP1B
9.15e-11	0.474305	0.81	0.694	muscle-CRYAB-13	PAIP2
5.8e-12	0.47261	0.476	0.27	muscle-CRYAB-13	RASA1
8.53e-113	0.472164	0.873	0.697	muscle-CRYAB-13	RP11-466H18.1
3.9e-09	0.469663	0.746	0.581	muscle-CRYAB-13	DNAJA2
2.59e-58	0.468488	0.905	0.083	muscle-CRYAB-13	RP11-624L12.1
4.58e-05	0.465625	0.937	0.87	muscle-CRYAB-13	ATP6V0B
3.27e-10	0.459901	0.317	0.109	muscle-CRYAB-13	BDNF
2.46e-61	0.455621	0.857	0.097	muscle-CRYAB-13	FTH1P16
3.04e-66	0.454885	0.905	0.084	muscle-CRYAB-13	RP11-229A12.2
3.76e-07	0.453268	0.984	0.914	muscle-CRYAB-13	CDC42
7.47e-64	0.453173	0.841	0.13	muscle-CRYAB-13	AC005251.3
3.5e-12	0.45302	0.714	0.478	muscle-CRYAB-13	SLMAP
3.36e-06	0.44783	0.413	0.152	muscle-CRYAB-13	PCDH19
6.71e-10	0.443211	0.73	0.649	muscle-CRYAB-13	PTEN
5.02e-06	0.438575	0.778	0.535	muscle-CRYAB-13	FAT1
1.67e-07	0.43678	0.683	0.545	muscle-CRYAB-13	PPP3CA
6.19e-31	0.435555	0.476	0.045	muscle-CRYAB-13	ATF4P3
4.59e-70	0.433466	0.905	0.067	muscle-CRYAB-13	EIF1P4
1.64e-05	0.433001	0.54	0.377	muscle-CRYAB-13	PLAA
4.56e-15	0.43278	0.984	0.823	muscle-CRYAB-13	GNAI2
5.2e-67	0.432095	0.778	0.474	muscle-CRYAB-13	TECRP1
1.59e-72	0.42989	0.889	0.121	muscle-CRYAB-13	RPL30P4
9.91e-06	0.424296	0.825	0.728	muscle-CRYAB-13	FNDC3B
3.4e-07	0.424275	0.841	0.765	muscle-CRYAB-13	TAF10
6.01e-55	0.42357	0.81	0.055	muscle-CRYAB-13	NPM1P8
3.11e-81	0.423177	0.952	0.254	muscle-CRYAB-13	RPL24P8
3.03e-103	0.421608	0.873	0.257	muscle-CRYAB-13	FAUP1
7.41e-05	0.418678	0.921	0.844	muscle-CRYAB-13	WNK1
1.31e-07	0.418578	0.81	0.701	muscle-CRYAB-13	NPTN
0.000132567	0.418065	0.889	0.806	muscle-CRYAB-13	MTCH2
6.42e-09	0.416521	0.794	0.733	muscle-CRYAB-13	PDCD10
7.32e-112	0.415874	0.841	0.548	muscle-CRYAB-13	RPL5P34
2.85e-10	0.415759	0.556	0.18	muscle-CRYAB-13	FAM76A
1.39e-11	0.413081	0.762	0.443	muscle-CRYAB-13	EMC7
2.63e-27	0.411941	0.952	0.854	muscle-CRYAB-13	RPL30
1.71e-10	0.41128	0.762	0.496	muscle-CRYAB-13	LMO4
6.99e-40	0.410833	0.619	0.048	muscle-CRYAB-13	CYCSP24
5.43e-34	0.410553	0.794	0.509	muscle-CRYAB-13	RAB11B
2.43e-64	0.408322	0.81	0.047	muscle-CRYAB-13	ACTG1P14
2.34e-29	0.404407	0.317	0.034	muscle-CRYAB-13	EBF1
1.97e-88	0.404386	0.952	0.262	muscle-CRYAB-13	MIR1244-4
1.04e-51	0.401594	0.905	0.079	muscle-CRYAB-13	RPS23P1
5.73e-08	0.397994	0.651	0.477	muscle-CRYAB-13	JKAMP
2.8e-05	0.397417	0.794	0.721	muscle-CRYAB-13	PSMA5
3.17e-08	0.393996	0.873	0.558	muscle-CRYAB-13	SDHB
5.48e-06	0.392622	0.921	0.771	muscle-CRYAB-13	UBE2K
4.74e-05	0.392041	0.746	0.545	muscle-CRYAB-13	EDIL3
1.75e-08	0.390722	0.619	0.346	muscle-CRYAB-13	HIPK3
1.11e-07	0.390097	0.921	0.635	muscle-CRYAB-13	LAMP2
4.59e-71	0.388547	0.905	0.064	muscle-CRYAB-13	RPL5P17
2.16e-09	0.3882	0.571	0.214	muscle-CRYAB-13	NR2F2
4.36e-05	0.387974	0.952	0.852	muscle-CRYAB-13	MSN
5.64e-55	0.386215	0.794	0.065	muscle-CRYAB-13	RP3-423B22.5
3.59e-06	0.384978	0.968	0.888	muscle-CRYAB-13	HNRNPF
7.2e-74	0.384474	0.794	0.113	muscle-CRYAB-13	RP11-69L16.5
3.3e-06	0.383169	0.952	0.881	muscle-CRYAB-13	SEC61G
1.24e-24	0.381857	0.444	0.141	muscle-CRYAB-13	TMEM158
1.08e-06	0.380844	0.286	0.191	muscle-CRYAB-13	CD44
9.1e-11	0.380786	0.365	0.158	muscle-CRYAB-13	MAF
4.96e-06	0.379644	0.714	0.601	muscle-CRYAB-13	UBE2B
2.35e-55	0.378782	0.778	0.036	muscle-CRYAB-13	RP11-264F23.1
0.00310626	0.378402	0.921	0.835	muscle-CRYAB-13	MACF1
1.07e-06	0.377441	0.968	0.852	muscle-CRYAB-13	GNB1
1.86e-06	0.375119	0.524	0.258	muscle-CRYAB-13	SMARCD3
3.45e-79	0.37445	0.825	0.15	muscle-CRYAB-13	RPSAP19
2.67e-27	0.374295	0.444	0.062	muscle-CRYAB-13	KLF9
2e-07	0.373197	0.952	0.769	muscle-CRYAB-13	APP
2.83e-66	0.371504	0.698	0.226	muscle-CRYAB-13	AC007318.5
1.27e-06	0.370079	0.825	0.537	muscle-CRYAB-13	GSK3B
8.88e-06	0.366774	0.603	0.478	muscle-CRYAB-13	TES
3.21e-05	0.364143	0.429	0.374	muscle-CRYAB-13	BLM
4.63e-14	0.363132	0.825	0.326	muscle-CRYAB-13	BMP1
1.88e-101	0.361242	0.762	0.514	muscle-CRYAB-13	PTMAP5
1.77e-07	0.357493	0.952	0.765	muscle-CRYAB-13	DIP2C
7.59e-09	0.354913	0.492	0.2	muscle-CRYAB-13	GPC4
5.93e-08	0.353824	0.778	0.467	muscle-CRYAB-13	GRB10
4.9e-51	0.35317	0.81	0.059	muscle-CRYAB-13	EIF5AP2
1.72e-05	0.350823	0.857	0.732	muscle-CRYAB-13	UBAP2L
1.72e-81	0.350016	0.921	0.735	muscle-CRYAB-13	AC007969.5
1.06e-61	0.349193	0.825	0.119	muscle-CRYAB-13	RPL7P32
2.11e-07	0.348941	0.635	0.361	muscle-CRYAB-13	PURB
1.25e-09	0.348241	0.968	0.838	muscle-CRYAB-13	NMT1
0.00110841	0.347553	0.905	0.843	muscle-CRYAB-13	TRIP12
0.00728671	0.346952	0.825	0.752	muscle-CRYAB-13	HECTD1
4.62e-06	0.346943	0.921	0.711	muscle-CRYAB-13	MANF
1.29e-46	0.346268	0.762	0.036	muscle-CRYAB-13	RPL7P59
0.00648828	0.346047	0.667	0.483	muscle-CRYAB-13	CCDC80
4.61e-06	0.34402	0.444	0.309	muscle-CRYAB-13	UBR3
0.00299754	0.343658	0.921	0.845	muscle-CRYAB-13	HSPA4
1.06e-07	0.341486	0.286	0.077	muscle-CRYAB-13	NFIB
1.19e-42	0.341085	0.762	0.047	muscle-CRYAB-13	MTCO1P53
3.12e-06	0.340965	0.714	0.419	muscle-CRYAB-13	CFL2
0.000171082	0.338455	0.556	0.361	muscle-CRYAB-13	ZSWIM6
0.00414743	0.336183	0.651	0.494	muscle-CRYAB-13	JAK1
4.53e-57	0.335646	0.857	0.141	muscle-CRYAB-13	FKBP1C
8.24e-05	0.335553	0.286	0.147	muscle-CRYAB-13	ZBTB20
0.000169536	0.335462	0.698	0.541	muscle-CRYAB-13	USP15
5.21e-05	0.335401	0.524	0.384	muscle-CRYAB-13	PTGFRN
1.67e-24	0.334131	0.698	0.189	muscle-CRYAB-13	RPS4XP1
6.91e-05	0.330947	0.73	0.53	muscle-CRYAB-13	DAZAP2
5.68e-07	0.329599	0.54	0.228	muscle-CRYAB-13	MYO5A
0.000234256	0.329422	0.905	0.852	muscle-CRYAB-13	TNRC6A
7.15e-07	0.32924	0.698	0.492	muscle-CRYAB-13	TNPO2
2.41e-44	0.328849	0.683	0.145	muscle-CRYAB-13	EIF2S2P4
1.29e-05	0.326692	0.683	0.565	muscle-CRYAB-13	DYNLL2
0.000427705	0.325203	0.714	0.521	muscle-CRYAB-13	TOMM70
5.96e-64	0.324796	0.889	0.036	muscle-CRYAB-13	RPL10L
3e-46	0.324364	0.778	0.054	muscle-CRYAB-13	RP11-167P22.4
8.26e-50	0.323309	0.762	0.035	muscle-CRYAB-13	CTD-2593A12.4
3.62e-11	0.323297	0.794	0.643	muscle-CRYAB-13	LRP1
1.73e-94	0.32276	0.952	0.424	muscle-CRYAB-13	CTD-2287O16.1
6e-05	0.32197	0.429	0.481	muscle-CRYAB-13	ERLIN1
1.27e-50	0.321028	0.857	0.057	muscle-CRYAB-13	RPL4P3
1.6e-06	0.320873	0.476	0.229	muscle-CRYAB-13	IGFBP5
0.00250569	0.319836	0.746	0.639	muscle-CRYAB-13	APOB
0.00182624	0.319297	0.571	0.397	muscle-CRYAB-13	SAMD4A
1.9e-35	0.319264	0.587	0.057	muscle-CRYAB-13	RP11-334L9.1
5.89e-11	0.317438	0.365	0.068	muscle-CRYAB-13	EGR3
4.66e-10	0.3164	0.556	0.27	muscle-CRYAB-13	ZFAND3
0.00185626	0.316237	0.905	0.815	muscle-CRYAB-13	ROCK2
7.9e-09	0.315525	0.349	0.07	muscle-CRYAB-13	TM4SF1
6.72e-12	0.315329	0.825	0.639	muscle-CRYAB-13	GNB2
7.07e-10	0.31513	0.905	0.528	muscle-CRYAB-13	SCYL1
0.000346209	0.314466	0.857	0.639	muscle-CRYAB-13	ESD
1.3e-05	0.313766	0.683	0.43	muscle-CRYAB-13	ZMYND11
0.000344256	0.313414	0.825	0.738	muscle-CRYAB-13	ATXN2
4.22e-25	0.312007	0.54	0.136	muscle-CRYAB-13	PPP3R1
0.00280575	0.31138	0.556	0.497	muscle-CRYAB-13	SMARCA2
1.59e-07	0.308768	0.619	0.259	muscle-CRYAB-13	GNG11
8.58e-10	0.307074	0.508	0.415	muscle-CRYAB-13	RNF44
3.23e-59	0.306054	0.889	0.067	muscle-CRYAB-13	AC009961.2
0.000785397	0.305406	0.556	0.372	muscle-CRYAB-13	STAG1
0.00778112	0.305318	0.937	0.874	muscle-CRYAB-13	AFF4
0.000401568	0.305018	0.714	0.581	muscle-CRYAB-13	BTG3
4.6e-10	0.304818	0.365	0.099	muscle-CRYAB-13	KLF4
2.46e-81	0.304483	0.651	0.506	muscle-CRYAB-13	MORF4L1P1
3.6e-51	0.304333	0.81	0.04	muscle-CRYAB-13	RP11-126M14.1
1.05e-39	0.302638	0.794	0.075	muscle-CRYAB-13	AC097523.1
3.29e-08	0.302426	0.524	0.296	muscle-CRYAB-13	RAP1A
0.000903397	0.299203	0.778	0.604	muscle-CRYAB-13	CYR61
8.49e-10	0.29803	0.714	0.331	muscle-CRYAB-13	ZCCHC14
0.000253869	0.297306	0.794	0.591	muscle-CRYAB-13	ERBIN
0.00129539	0.297029	0.905	0.801	muscle-CRYAB-13	PAFAH1B1
0.000266034	0.296862	0.492	0.34	muscle-CRYAB-13	BICD2
0.00178452	0.296153	0.73	0.58	muscle-CRYAB-13	KCMF1
7.48e-09	0.296062	0.587	0.403	muscle-CRYAB-13	NCK2
0.000155713	0.293645	0.302	0.228	muscle-CRYAB-13	IFT172
0.000703808	0.29339	0.778	0.718	muscle-CRYAB-13	RAB18
1.74e-54	0.291289	0.778	0.06	muscle-CRYAB-13	AC017079.3
9.26e-05	0.290726	0.635	0.435	muscle-CRYAB-13	GATAD2B
0.0010439	0.289564	0.921	0.842	muscle-CRYAB-13	DHX15
0.00819374	0.287329	0.635	0.479	muscle-CRYAB-13	R3HDM1
2.29e-05	0.285953	0.317	0.382	muscle-CRYAB-13	WDR27
1.24e-16	0.28514	0.857	0.706	muscle-CRYAB-13	COPE
1.68e-50	0.284149	0.778	0.052	muscle-CRYAB-13	RP11-490G8.1
0.00322854	0.283877	0.825	0.726	muscle-CRYAB-13	RAB10
1.17e-46	0.283617	0.857	0.101	muscle-CRYAB-13	RPL10P15
0.00505327	0.282369	0.651	0.579	muscle-CRYAB-13	RC3H2
1.49e-09	0.282222	0.587	0.218	muscle-CRYAB-13	BTG2
0.00178711	0.281547	0.73	0.647	muscle-CRYAB-13	DAG1
0.000447705	0.281086	0.524	0.351	muscle-CRYAB-13	SLAIN2
0.000212464	0.280827	0.397	0.185	muscle-CRYAB-13	NDST1
0.000140733	0.279982	0.333	0.23	muscle-CRYAB-13	CNOT6L
2.97e-09	0.278765	0.397	0.343	muscle-CRYAB-13	MEX3C
0.00136737	0.278209	0.556	0.496	muscle-CRYAB-13	OXSR1
4.64e-41	0.277299	0.651	0.033	muscle-CRYAB-13	NPM1P4
3.01e-06	0.277133	0.603	0.522	muscle-CRYAB-13	SEC23A
6.33e-05	0.276212	0.365	0.249	muscle-CRYAB-13	CELF2
0.000350109	0.275228	0.556	0.314	muscle-CRYAB-13	PLK2
0.000520231	0.275223	0.651	0.429	muscle-CRYAB-13	AXL
2.39e-05	0.274494	0.587	0.462	muscle-CRYAB-13	PHF10
1.3e-06	0.274354	0.365	0.158	muscle-CRYAB-13	SOX9
0.000205228	0.274098	0.492	0.239	muscle-CRYAB-13	PLP1
0.000506823	0.273286	0.556	0.467	muscle-CRYAB-13	HIPK1
3.28e-45	0.27176	0.683	0.05	muscle-CRYAB-13	MINOS1P2
0.0062261	0.271247	0.905	0.765	muscle-CRYAB-13	UBXN1
0.00010417	0.271161	0.571	0.391	muscle-CRYAB-13	TMEM39A
8.97e-30	0.270897	0.508	0.034	muscle-CRYAB-13	EEF1DP5
0.00197675	0.270111	0.492	0.428	muscle-CRYAB-13	CDC42BPA
0.00143388	0.269935	0.952	0.838	muscle-CRYAB-13	DYNLRB1
2.67e-05	0.268513	0.683	0.408	muscle-CRYAB-13	GLS
0.000114829	0.267231	0.333	0.157	muscle-CRYAB-13	LARGE1
5.58e-06	0.26709	0.651	0.341	muscle-CRYAB-13	CAB39
0.00431453	0.266403	0.429	0.503	muscle-CRYAB-13	NRM
0.00954371	0.265703	0.667	0.604	muscle-CRYAB-13	YLPM1
2.42e-63	0.265548	0.841	0.38	muscle-CRYAB-13	GAPDHP1
3.43e-18	0.265178	0.492	0.07	muscle-CRYAB-13	RUNX2
8.96e-05	0.263103	0.46	0.267	muscle-CRYAB-13	ACVR1
3.79e-41	0.262941	0.825	0.091	muscle-CRYAB-13	RP3-337H4.6
4.03e-06	0.260175	0.476	0.255	muscle-CRYAB-13	IRF2BPL
0.00091975	0.25996	0.444	0.257	muscle-CRYAB-13	ANKH
0.00229981	0.259361	0.714	0.561	muscle-CRYAB-13	PTPRA
1.66e-05	0.25917	0.81	0.594	muscle-CRYAB-13	ETFB
1.42e-49	0.258101	0.841	0.065	muscle-CRYAB-13	CTD-2218G20.1
2.24e-05	0.257216	1	0.888	muscle-CRYAB-13	ITM2B
0.00506205	0.255671	0.54	0.337	muscle-CRYAB-13	RHBDF1
0.000642239	0.25527	0.825	0.723	muscle-CRYAB-13	DDOST
0.0038674	0.255258	0.571	0.38	muscle-CRYAB-13	SEC11C
8.74e-06	0.255079	0.333	0.213	muscle-CRYAB-13	SIDT2
3.57e-06	0.255018	0.317	0.083	muscle-CRYAB-13	HOXA5
0.000779843	0.253885	0.476	0.27	muscle-CRYAB-13	EPB41L3
7.09e-45	0.252971	0.587	0.107	muscle-CRYAB-13	EIF1AXP1
7.88e-40	0.251331	0.683	0.036	muscle-CRYAB-13	EEF1A1P16
0.000963663	0.250367	0.667	0.55	muscle-CRYAB-13	MSI2
0.00153353	0.250043	0.587	0.423	muscle-CRYAB-13	ATP6V1B2
1.99e-57	1.82534	0.845	0.179	muscle-GABRP-12	GABRP
6.2e-42	1.53151	1	0.94	muscle-GABRP-12	DSP
5.67e-54	1.50196	0.914	0.385	muscle-GABRP-12	EPAS1
1.31e-50	1.43778	0.81	0.151	muscle-GABRP-12	TRIML2
1.38e-44	1.4205	0.828	0.265	muscle-GABRP-12	CXCL12
4.35e-36	1.35643	0.828	0.319	muscle-GABRP-12	FREM2
4.88e-42	1.34381	0.931	0.234	muscle-GABRP-12	CDH1
3.35e-37	1.33956	0.552	0.151	muscle-GABRP-12	PLA2G2A
3.07e-42	1.2798	0.914	0.572	muscle-GABRP-12	EPCAM
1.22e-21	1.27182	0.621	0.398	muscle-GABRP-12	TGFBI
7.97e-16	1.24901	0.776	0.674	muscle-GABRP-12	PCAT14
2.21e-26	1.18084	0.759	0.264	muscle-GABRP-12	EFNA1
7.94e-29	1.13038	0.897	0.516	muscle-GABRP-12	GATA3
3.7e-24	1.11454	0.741	0.352	muscle-GABRP-12	KIAA1217
2.7e-25	1.0955	0.897	0.576	muscle-GABRP-12	SESN3
2.74e-23	1.07621	0.879	0.404	muscle-GABRP-12	L1TD1
1.4e-30	1.06488	0.948	0.87	muscle-GABRP-12	DBI
2.03e-22	1.03062	0.966	0.69	muscle-GABRP-12	SLC38A1
1.3e-26	1.01498	0.517	0.04	muscle-GABRP-12	VTCN1
4.21e-24	1.01452	0.707	0.334	muscle-GABRP-12	STOM
1.77e-18	0.987243	0.983	0.859	muscle-GABRP-12	EZR
7.54e-21	0.980995	0.534	0.105	muscle-GABRP-12	TAC3
2.88e-18	0.975597	0.552	0.166	muscle-GABRP-12	WFDC2
5.07e-27	0.961677	1	0.695	muscle-GABRP-12	ID1
3.71e-46	0.901358	0.845	0.138	muscle-GABRP-12	TFAP2A
2.09e-15	0.893583	0.828	0.558	muscle-GABRP-12	PEG3
2.41e-34	0.884873	0.931	0.529	muscle-GABRP-12	SPINT2
7.74e-21	0.87184	0.707	0.248	muscle-GABRP-12	LYPD6B
8.49e-36	0.870789	0.655	0.094	muscle-GABRP-12	MIR205HG
1.23e-20	0.834615	0.655	0.218	muscle-GABRP-12	HEY1
3.32e-13	0.830953	0.638	0.299	muscle-GABRP-12	ADAMTS18
1.98e-13	0.827819	1	0.944	muscle-GABRP-12	TPM1
2.26e-13	0.826326	0.759	0.544	muscle-GABRP-12	AMOT
9.7e-17	0.800769	0.603	0.209	muscle-GABRP-12	DMD
4.38e-20	0.796277	0.741	0.292	muscle-GABRP-12	PATJ
6.91e-21	0.787748	0.466	0.052	muscle-GABRP-12	ERP27
2.61e-26	0.780742	0.586	0.056	muscle-GABRP-12	DLX5
5.59e-12	0.769547	0.466	0.289	muscle-GABRP-12	NEDD9
4.51e-34	0.768609	0.707	0.064	muscle-GABRP-12	FBXL21
1.13e-17	0.75597	0.724	0.524	muscle-GABRP-12	RAP2C
9.93e-22	0.751836	0.81	0.348	muscle-GABRP-12	AC006978.6
2.02e-09	0.73847	0.948	0.831	muscle-GABRP-12	DST
1.62e-07	0.737659	0.414	0.264	muscle-GABRP-12	HLA-DRB5
5.92e-25	0.723396	0.621	0.075	muscle-GABRP-12	PRSS12
3.51e-12	0.719787	0.793	0.515	muscle-GABRP-12	TBC1D1
2.36e-17	0.709417	0.345	0.039	muscle-GABRP-12	MET
1.1e-17	0.705152	0.621	0.245	muscle-GABRP-12	MANBA
1.85e-12	0.699731	0.483	0.17	muscle-GABRP-12	TANC2
1.35e-08	0.698785	0.534	0.272	muscle-GABRP-12	CYP2S1
6.57e-08	0.68455	0.879	0.775	muscle-GABRP-12	SLC2A1
1.14e-11	0.67948	0.845	0.559	muscle-GABRP-12	ARL4C
1.13e-16	0.678391	0.517	0.159	muscle-GABRP-12	PIEZO2
1.4e-09	0.67107	0.724	0.449	muscle-GABRP-12	FOXO3
2.21e-10	0.661842	0.655	0.382	muscle-GABRP-12	MXRA5
1.76e-07	0.655647	0.948	0.832	muscle-GABRP-12	BAZ2B
7.35e-13	0.650423	0.569	0.214	muscle-GABRP-12	ANXA4
1.11e-14	0.650264	0.552	0.182	muscle-GABRP-12	ISL1
7.83e-18	0.64887	0.448	0.199	muscle-GABRP-12	LGALS3
3.39e-15	0.641275	0.776	0.465	muscle-GABRP-12	PRSS23
7.69e-07	0.638358	0.931	0.814	muscle-GABRP-12	SLC3A2
6.42e-15	0.6155	0.879	0.611	muscle-GABRP-12	MSX2
4.64e-08	0.612031	0.672	0.606	muscle-GABRP-12	GLB1
1.29e-10	0.611422	0.69	0.404	muscle-GABRP-12	FRAS1
2.3e-07	0.608255	0.603	0.444	muscle-GABRP-12	MAGI3
1.36e-12	0.605771	0.603	0.352	muscle-GABRP-12	CCDC6
8.77e-16	0.597114	0.5	0.096	muscle-GABRP-12	EXPH5
3.12e-09	0.596705	0.655	0.524	muscle-GABRP-12	ENTPD4
2.35e-13	0.594244	0.966	0.735	muscle-GABRP-12	PTPRF
3.88e-08	0.589417	0.845	0.706	muscle-GABRP-12	PALLD
1.14e-11	0.587328	0.655	0.352	muscle-GABRP-12	KALRN
6.61e-40	0.58189	0.966	0.372	muscle-GABRP-12	CLDN6
3.23e-18	0.581436	0.466	0.046	muscle-GABRP-12	GRHL1
6.48e-19	0.579599	0.414	0.026	muscle-GABRP-12	WNT6
1.47e-07	0.56825	0.793	0.709	muscle-GABRP-12	SEMA6A
5.93e-09	0.561834	0.603	0.382	muscle-GABRP-12	RIMS2
2.48e-15	0.55853	0.879	0.646	muscle-GABRP-12	DLGAP4
2.84e-14	0.55746	0.517	0.261	muscle-GABRP-12	LRP2
2.88e-17	0.556625	0.517	0.129	muscle-GABRP-12	CGN
6.77e-15	0.555011	0.466	0.071	muscle-GABRP-12	NRXN3
2.09e-09	0.553204	0.724	0.5	muscle-GABRP-12	TLE4
3.19e-17	0.551799	0.534	0.27	muscle-GABRP-12	CORO2A
2.27e-11	0.54426	0.862	0.445	muscle-GABRP-12	FUT8
1.77e-16	0.543675	0.362	0.04	muscle-GABRP-12	ELMOD1
7.96e-12	0.540721	0.448	0.124	muscle-GABRP-12	MOB3B
5.39e-09	0.539216	0.672	0.385	muscle-GABRP-12	TP53BP2
1.72e-09	0.5355	0.793	0.49	muscle-GABRP-12	TSTD1
8.88e-06	0.532276	0.931	0.879	muscle-GABRP-12	TSC22D1
9e-09	0.532234	0.672	0.41	muscle-GABRP-12	CDH3
1.05e-08	0.531257	0.759	0.434	muscle-GABRP-12	ANXA3
4.22e-08	0.531073	0.81	0.639	muscle-GABRP-12	HLA-C
2.27e-06	0.530786	0.586	0.426	muscle-GABRP-12	REV3L
1.22e-07	0.529804	0.5	0.296	muscle-GABRP-12	KANK1
2.89e-07	0.523149	0.724	0.47	muscle-GABRP-12	SCUBE3
4.07e-07	0.521327	0.707	0.594	muscle-GABRP-12	HERPUD1
2.3e-11	0.518214	0.517	0.148	muscle-GABRP-12	SLCO2A1
7.34e-07	0.51475	0.828	0.766	muscle-GABRP-12	SERINC5
7.53e-07	0.512367	0.517	0.282	muscle-GABRP-12	ZNF708
7.26e-10	0.511396	0.5	0.32	muscle-GABRP-12	PIK3R1
4.6e-07	0.506784	0.914	0.814	muscle-GABRP-12	SAT1
7.14e-10	0.502068	0.621	0.32	muscle-GABRP-12	TNS3
2.83e-12	0.496947	0.448	0.102	muscle-GABRP-12	RAB25
1.06e-13	0.491792	0.569	0.152	muscle-GABRP-12	ESRP1
1.72e-05	0.483197	0.914	0.828	muscle-GABRP-12	SUCO
3.08e-06	0.481823	0.638	0.461	muscle-GABRP-12	SOS1
1.51e-07	0.480547	0.431	0.355	muscle-GABRP-12	PARP6
1.88e-07	0.479963	0.897	0.736	muscle-GABRP-12	WLS
9.21e-06	0.479879	0.293	0.128	muscle-GABRP-12	TTLL7
2.22e-13	0.478128	0.276	0.092	muscle-GABRP-12	MTSS1
4.66e-17	0.476835	0.534	0.208	muscle-GABRP-12	TDRP
4.99e-05	0.475698	0.793	0.68	muscle-GABRP-12	CAPN2
8.47e-13	0.474226	0.466	0.148	muscle-GABRP-12	TPD52
2.75e-09	0.473722	0.466	0.192	muscle-GABRP-12	HLA-DRB1
3.62e-12	0.472333	0.414	0.101	muscle-GABRP-12	PRKAA2
0.00080286	0.469705	0.293	0.139	muscle-GABRP-12	PMEL
6.38e-07	0.464078	0.897	0.805	muscle-GABRP-12	PBX1
1.17e-05	0.463916	0.552	0.326	muscle-GABRP-12	ZNF33B
6.66e-06	0.462944	0.897	0.792	muscle-GABRP-12	CTNND1
2.34e-06	0.460885	0.552	0.381	muscle-GABRP-12	AP5M1
0.000245264	0.459317	0.431	0.272	muscle-GABRP-12	GCNT2
0.000158099	0.459058	0.81	0.656	muscle-GABRP-12	FLRT3
4.04e-12	0.457877	0.328	0.031	muscle-GABRP-12	SLC8A1
4.76e-10	0.45641	0.621	0.232	muscle-GABRP-12	ADAMTS19
7.65e-15	0.454783	0.397	0.04	muscle-GABRP-12	TRIM55
2.88e-14	0.454131	0.31	0.028	muscle-GABRP-12	TFAP2B
2.49e-08	0.451867	0.414	0.186	muscle-GABRP-12	FBXO25
2.28e-17	0.449537	0.466	0.215	muscle-GABRP-12	SH3GLB2
0.00170737	0.448602	0.897	0.748	muscle-GABRP-12	SERPING1
9.68e-07	0.447323	0.741	0.489	muscle-GABRP-12	DIAPH2
1.8e-06	0.445336	0.828	0.515	muscle-GABRP-12	LRRN1
7.02e-05	0.443946	0.397	0.234	muscle-GABRP-12	LCP1
4.06e-05	0.443506	0.776	0.588	muscle-GABRP-12	PRKX
6.91e-09	0.442363	0.517	0.431	muscle-GABRP-12	MXI1
6.93e-05	0.439645	0.948	0.84	muscle-GABRP-12	ARHGAP29
1.61e-09	0.43876	0.293	0.046	muscle-GABRP-12	TMCC3
9.12e-07	0.438301	0.81	0.641	muscle-GABRP-12	DAG1
0.000701886	0.437007	0.776	0.614	muscle-GABRP-12	ACADVL
8.43e-05	0.434141	0.552	0.464	muscle-GABRP-12	CHM
0.00031041	0.430403	0.655	0.49	muscle-GABRP-12	FIGN
1.25e-10	0.430135	0.638	0.208	muscle-GABRP-12	DTX4
3.56e-10	0.429908	0.362	0.07	muscle-GABRP-12	SEMA3D
2.58e-05	0.427993	0.621	0.456	muscle-GABRP-12	KLHL24
5.51e-08	0.426747	0.672	0.492	muscle-GABRP-12	GOLGA8B
2.49e-07	0.425907	0.586	0.274	muscle-GABRP-12	GM2A
3.87e-07	0.425661	0.724	0.468	muscle-GABRP-12	ZFHX3
2.14e-07	0.425524	0.741	0.455	muscle-GABRP-12	F11R
8.27e-06	0.424198	0.793	0.645	muscle-GABRP-12	ERRFI1
0.000170486	0.422767	0.483	0.425	muscle-GABRP-12	BACH1
0.00288054	0.4217	0.948	0.882	muscle-GABRP-12	NEAT1
2.71e-06	0.420468	0.914	0.861	muscle-GABRP-12	ZFP36L1
8.2e-09	0.417238	0.293	0.085	muscle-GABRP-12	DOPEY2
0.0049217	0.413476	0.931	0.88	muscle-GABRP-12	NPC2
0.000744071	0.413078	0.931	0.822	muscle-GABRP-12	IQGAP1
0.000828964	0.410249	0.828	0.732	muscle-GABRP-12	ZKSCAN1
1.73e-07	0.409988	0.379	0.242	muscle-GABRP-12	GRK3
6.3e-05	0.408348	0.638	0.556	muscle-GABRP-12	CLIP1
8.29e-11	0.406504	0.31	0.059	muscle-GABRP-12	CASC15
1.69e-06	0.406412	0.345	0.269	muscle-GABRP-12	DNALI1
0.00131364	0.406135	0.707	0.481	muscle-GABRP-12	CCBE1
5.01e-05	0.403794	0.845	0.695	muscle-GABRP-12	ANKRD12
1.42e-06	0.40308	0.638	0.406	muscle-GABRP-12	DACT1
7.85e-09	0.402124	0.31	0.086	muscle-GABRP-12	CNTN4
0.000513051	0.402117	0.759	0.58	muscle-GABRP-12	SLC25A37
0.000331865	0.401885	0.69	0.538	muscle-GABRP-12	VAMP8
3.48e-11	0.400297	0.483	0.134	muscle-GABRP-12	ERBB3
3.69e-07	0.400095	0.414	0.18	muscle-GABRP-12	FAM184A
1.57e-06	0.399871	0.414	0.164	muscle-GABRP-12	CDON
0.00162428	0.398731	0.776	0.664	muscle-GABRP-12	FAM60A
8.07e-08	0.397256	0.293	0.061	muscle-GABRP-12	SH2D4A
1.38e-07	0.396737	0.5	0.399	muscle-GABRP-12	NUP58
0.000422317	0.396357	0.534	0.476	muscle-GABRP-12	RND3
1.22e-05	0.396292	0.914	0.798	muscle-GABRP-12	UPF3A
6.01e-13	0.396045	0.379	0.088	muscle-GABRP-12	CA5B
2.73e-07	0.394752	0.31	0.132	muscle-GABRP-12	MAP3K9
1.54e-18	0.394699	0.362	0.016	muscle-GABRP-12	SLC15A1
4.62e-08	0.390357	0.448	0.319	muscle-GABRP-12	AHSA2
4.1e-06	0.39033	0.603	0.489	muscle-GABRP-12	SLC25A17
6.8e-07	0.386866	0.569	0.236	muscle-GABRP-12	ID4
0.00108145	0.386778	0.621	0.449	muscle-GABRP-12	PAQR8
8.17e-06	0.383679	0.793	0.688	muscle-GABRP-12	ZNF608
5.91e-13	0.38339	0.414	0.108	muscle-GABRP-12	KIAA1456
6.55e-05	0.38329	0.328	0.199	muscle-GABRP-12	RARRES2
4.94e-05	0.380195	0.862	0.736	muscle-GABRP-12	OSBPL9
0.000182173	0.379822	0.483	0.359	muscle-GABRP-12	LIMK2
7.33e-05	0.378236	0.672	0.568	muscle-GABRP-12	FLNB
4.39e-09	0.377546	0.276	0.088	muscle-GABRP-12	MYO5B
0.00695553	0.376909	0.5	0.355	muscle-GABRP-12	ARSD
0.00254543	0.376376	0.741	0.579	muscle-GABRP-12	LCMT1
2.11e-17	0.375672	0.621	0.135	muscle-GABRP-12	GAS1
1.66e-05	0.375593	0.672	0.465	muscle-GABRP-12	OBSL1
0.000638433	0.375296	0.741	0.666	muscle-GABRP-12	RAD23B
0.00137422	0.374754	0.638	0.448	muscle-GABRP-12	OLFML3
4.12e-06	0.374226	0.707	0.575	muscle-GABRP-12	YPEL3
7.03e-05	0.373359	0.793	0.704	muscle-GABRP-12	TCF7L2
0.00192867	0.371916	0.586	0.429	muscle-GABRP-12	GALT
0.000145448	0.371373	0.603	0.361	muscle-GABRP-12	TACC1
4.33e-05	0.370538	0.5	0.36	muscle-GABRP-12	SNX13
4.36e-05	0.370518	0.259	0.11	muscle-GABRP-12	PPP1R9A
0.00448686	0.370349	0.466	0.324	muscle-GABRP-12	RGL2
0.00391974	0.368185	0.638	0.575	muscle-GABRP-12	GPC3
0.0029461	0.367694	0.448	0.372	muscle-GABRP-12	ZNF12
1.26e-12	0.367447	0.448	0.085	muscle-GABRP-12	PCDH11X
0.00242016	0.366019	0.517	0.302	muscle-GABRP-12	SFRP1
9.28e-05	0.364025	0.5	0.39	muscle-GABRP-12	SSBP2
0.000281055	0.36194	0.966	0.835	muscle-GABRP-12	CTNNA1
2.01e-08	0.361429	0.259	0.065	muscle-GABRP-12	ADHFE1
0.00168266	0.361041	0.621	0.522	muscle-GABRP-12	GPATCH2L
0.00160064	0.358158	0.862	0.794	muscle-GABRP-12	TRAM1
1.55e-07	0.357886	0.345	0.095	muscle-GABRP-12	TMTC2
0.00201835	0.355797	0.638	0.535	muscle-GABRP-12	CCDC186
0.000508545	0.355624	0.759	0.706	muscle-GABRP-12	ZFP36L2
0.00590553	0.355162	0.638	0.548	muscle-GABRP-12	TRIP6
1.1e-16	0.353734	0.448	0.094	muscle-GABRP-12	CLDN4
4.51e-10	0.351033	0.397	0.106	muscle-GABRP-12	TMTC1
2.83e-14	0.349696	0.466	0.151	muscle-GABRP-12	DIO3
0.0003885	0.349666	0.983	0.928	muscle-GABRP-12	IGF2BP2
0.00261628	0.349321	0.621	0.431	muscle-GABRP-12	NRIP1
0.00392473	0.348814	0.897	0.784	muscle-GABRP-12	AP3D1
0.00101249	0.348276	0.517	0.416	muscle-GABRP-12	PGM2L1
6.86e-05	0.348218	0.414	0.29	muscle-GABRP-12	ERCC5
2.39e-05	0.347353	0.552	0.422	muscle-GABRP-12	WASF1
0.00021886	0.34641	0.552	0.301	muscle-GABRP-12	LYPD6
0.000166515	0.345745	0.517	0.356	muscle-GABRP-12	CBFA2T2
4.66e-11	0.345354	0.397	0.062	muscle-GABRP-12	ABCG2
1.26e-06	0.345316	0.655	0.552	muscle-GABRP-12	CCDC144NL-AS1
0.000408178	0.3425	0.793	0.671	muscle-GABRP-12	JUP
7.31e-23	0.341606	0.379	0.012	muscle-GABRP-12	KRT7
7.44e-06	0.340695	0.431	0.199	muscle-GABRP-12	ARHGAP24
1.1e-06	0.340045	0.655	0.375	muscle-GABRP-12	MXRA8
0.00160206	0.338418	0.724	0.598	muscle-GABRP-12	ERBIN
5.9e-06	0.338107	0.414	0.165	muscle-GABRP-12	EFNA5
3.61e-06	0.3369	0.293	0.142	muscle-GABRP-12	TAB3
1.7e-18	0.336706	0.362	0.012	muscle-GABRP-12	FGFBP1
2.59e-06	0.335524	0.448	0.159	muscle-GABRP-12	PLCB4
2.74e-07	0.334626	0.345	0.201	muscle-GABRP-12	SH3YL1
0.00285129	0.33409	0.759	0.61	muscle-GABRP-12	CD46
0.00944286	0.33262	0.724	0.655	muscle-GABRP-12	CPNE1
0.000157344	0.332484	0.397	0.279	muscle-GABRP-12	SOCS6
0.00948298	0.332109	0.483	0.299	muscle-GABRP-12	ENC1
0.000666183	0.331056	0.552	0.424	muscle-GABRP-12	HERC1
0.000282661	0.33049	0.31	0.146	muscle-GABRP-12	TMEM37
0.00145077	0.330311	0.69	0.586	muscle-GABRP-12	FMR1
0.000771594	0.330117	0.431	0.216	muscle-GABRP-12	DLG2
1.82e-06	0.329613	0.793	0.442	muscle-GABRP-12	OFD1
0.000991548	0.329384	0.379	0.221	muscle-GABRP-12	OBSCN
1.51e-05	0.328715	0.483	0.194	muscle-GABRP-12	RASSF7
0.00180301	0.328692	0.379	0.282	muscle-GABRP-12	KCNMA1
2.95e-05	0.328541	0.362	0.149	muscle-GABRP-12	SGK1
3.37e-05	0.328157	0.69	0.592	muscle-GABRP-12	CRLS1
0.000964701	0.32781	0.466	0.372	muscle-GABRP-12	VPS41
7.74e-10	0.327564	0.466	0.179	muscle-GABRP-12	RBM47
0.00452102	0.326507	0.724	0.652	muscle-GABRP-12	UTRN
4.93e-06	0.32647	0.517	0.271	muscle-GABRP-12	DNMBP
0.00202578	0.326399	0.379	0.24	muscle-GABRP-12	PLXNA3
6.48e-07	0.324849	0.397	0.116	muscle-GABRP-12	FAT3
0.000806847	0.323795	0.879	0.799	muscle-GABRP-12	ARHGEF7
0.00720279	0.323315	0.845	0.754	muscle-GABRP-12	SLC39A10
0.00176476	0.322809	0.707	0.605	muscle-GABRP-12	HIC2
0.00973794	0.319402	0.655	0.542	muscle-GABRP-12	DZIP3
0.00246688	0.318906	0.345	0.258	muscle-GABRP-12	RNPC3
5.1e-05	0.318746	0.328	0.15	muscle-GABRP-12	ANKRD6
5.33e-09	0.318138	0.414	0.089	muscle-GABRP-12	RNF43
1.53e-05	0.316522	0.552	0.314	muscle-GABRP-12	MMD
6.98e-10	0.316354	0.414	0.316	muscle-GABRP-12	STON1
0.000714515	0.316345	0.414	0.281	muscle-GABRP-12	ADAMTS6
0.000750566	0.316031	0.414	0.328	muscle-GABRP-12	UHMK1
5.05e-06	0.315951	0.431	0.239	muscle-GABRP-12	SHC2
0.000167521	0.313926	0.328	0.201	muscle-GABRP-12	ZNF606
0.00197648	0.313135	0.603	0.551	muscle-GABRP-12	MBTPS1
0.000418352	0.311994	0.845	0.686	muscle-GABRP-12	BASP1
0.00123038	0.309302	0.483	0.344	muscle-GABRP-12	AKAP10
6.72e-06	0.308332	0.397	0.298	muscle-GABRP-12	MBD5
0.000694176	0.307617	0.379	0.305	muscle-GABRP-12	SPOPL
1.23e-06	0.307472	0.362	0.302	muscle-GABRP-12	LYPLAL1
0.00277149	0.307339	0.776	0.675	muscle-GABRP-12	CREB3L2
0.00263055	0.306195	0.879	0.826	muscle-GABRP-12	REXO2
0.0076208	0.30585	0.655	0.504	muscle-GABRP-12	ABCC5
2.4e-05	0.305448	0.638	0.346	muscle-GABRP-12	NAB1
1.3e-10	0.304965	0.397	0.076	muscle-GABRP-12	GDF6
0.000790038	0.304769	0.552	0.326	muscle-GABRP-12	IGFBP7
0.000153536	0.304087	0.431	0.275	muscle-GABRP-12	EPB41L3
0.00471788	0.302164	0.69	0.59	muscle-GABRP-12	CD2AP
0.0013495	0.30132	0.483	0.392	muscle-GABRP-12	VPS13C
7.85e-06	0.301268	0.966	0.83	muscle-GABRP-12	ATP1A1
0.00992761	0.300079	0.603	0.489	muscle-GABRP-12	RAB3B
0.000960179	0.299648	0.948	0.879	muscle-GABRP-12	SDC4
0.000114991	0.299642	0.397	0.329	muscle-GABRP-12	NPHP3
1.34e-10	0.299598	0.362	0.055	muscle-GABRP-12	DIO3OS
0.00272067	0.299239	0.31	0.176	muscle-GABRP-12	ERMP1
6.12e-05	0.299071	0.517	0.299	muscle-GABRP-12	SATB1
0.00343285	0.298263	0.948	0.811	muscle-GABRP-12	GOLGA4
0.00149626	0.298106	0.81	0.601	muscle-GABRP-12	EAPP
0.000113923	0.298088	0.397	0.218	muscle-GABRP-12	HELQ
1.53e-05	0.295932	0.259	0.164	muscle-GABRP-12	ZFP30
0.000662487	0.294873	0.397	0.34	muscle-GABRP-12	INTU
0.000965364	0.294443	0.741	0.59	muscle-GABRP-12	SPATS2L
0.00388507	0.294367	0.672	0.744	muscle-GABRP-12	KIFAP3
2.92e-07	0.293706	0.328	0.105	muscle-GABRP-12	CHST15
0.000101752	0.293296	0.569	0.359	muscle-GABRP-12	DAPK1
0.000876366	0.292023	0.431	0.32	muscle-GABRP-12	METTL14
7.36e-11	0.291636	0.569	0.314	muscle-GABRP-12	TMEM54
0.00216278	0.291601	0.552	0.434	muscle-GABRP-12	PURA
0.000151026	0.291263	0.345	0.256	muscle-GABRP-12	CSRNP2
0.00250781	0.290428	1	0.929	muscle-GABRP-12	KDM5B
3.91e-05	0.290346	0.259	0.171	muscle-GABRP-12	DFNA5
0.000624496	0.288374	0.345	0.225	muscle-GABRP-12	CRTC3
0.00670679	0.288182	0.517	0.409	muscle-GABRP-12	PSMG4
0.00597443	0.287914	0.879	0.779	muscle-GABRP-12	TIA1
1.78e-09	0.285874	0.466	0.25	muscle-GABRP-12	CD9
0.000162005	0.285612	0.345	0.144	muscle-GABRP-12	SMTNL2
0.00110381	0.285242	0.483	0.274	muscle-GABRP-12	CREBRF
0.000289936	0.284732	0.448	0.301	muscle-GABRP-12	CD47
0.000645613	0.284537	0.345	0.232	muscle-GABRP-12	NR2F2
0.00872951	0.28329	0.603	0.51	muscle-GABRP-12	CPNE3
0.00132243	0.282431	0.5	0.415	muscle-GABRP-12	SCYL2
0.00102244	0.282331	0.328	0.265	muscle-GABRP-12	SKAP2
0.000101161	0.282271	0.569	0.481	muscle-GABRP-12	GSE1
5.8e-14	0.280566	0.31	0.04	muscle-GABRP-12	NMNAT2
0.000823568	0.280349	0.621	0.474	muscle-GABRP-12	FAM107B
0.00619677	0.279477	0.483	0.331	muscle-GABRP-12	FRMD6
0.00171843	0.279252	0.414	0.26	muscle-GABRP-12	OPTN
0.00884789	0.278692	0.707	0.621	muscle-GABRP-12	MEIS2
0.00232473	0.277077	0.552	0.409	muscle-GABRP-12	FGFR1OP2
0.000193843	0.276572	0.345	0.286	muscle-GABRP-12	ZNF720
0.00716177	0.275885	0.621	0.434	muscle-GABRP-12	ELF2
2.51e-07	0.275872	0.328	0.255	muscle-GABRP-12	PDCL
0.00394637	0.275475	0.621	0.491	muscle-GABRP-12	CDK12
0.00656913	0.274161	0.552	0.438	muscle-GABRP-12	AXL
0.00077088	0.274064	0.552	0.495	muscle-GABRP-12	EPS15
0.00102187	0.273788	0.448	0.282	muscle-GABRP-12	C15orf41
0.000828542	0.273475	0.5	0.356	muscle-GABRP-12	PLAG1
1.14e-07	0.273353	0.431	0.174	muscle-GABRP-12	LRRC37BP1
0.00896912	0.272126	0.603	0.516	muscle-GABRP-12	RABGAP1
0.00749001	0.271206	0.776	0.71	muscle-GABRP-12	COL4A5
0.00208739	0.270497	0.776	0.679	muscle-GABRP-12	ABRACL
0.000109679	0.267568	0.759	0.826	muscle-GABRP-12	MYL9
0.00161748	0.266843	0.276	0.341	muscle-GABRP-12	TMEM92
1.15e-05	0.264066	0.776	0.481	muscle-GABRP-12	CLU
0.000501033	0.263349	0.328	0.262	muscle-GABRP-12	KIF13A
5.6e-05	0.263218	0.259	0.175	muscle-GABRP-12	CD58
0.0055291	0.262369	0.741	0.582	muscle-GABRP-12	STK26
0.00454485	0.261272	0.483	0.366	muscle-GABRP-12	TMEM164
8.11e-07	0.261154	0.362	0.11	muscle-GABRP-12	TFAP2C
0.00604779	0.26111	0.569	0.474	muscle-GABRP-12	CREG1
0.000133162	0.260894	0.397	0.196	muscle-GABRP-12	RAB11FIP1
0.000398349	0.260719	0.414	0.208	muscle-GABRP-12	CMTR2
0.000409723	0.259947	0.517	0.408	muscle-GABRP-12	TMEM106B
1.02e-07	0.259899	0.638	0.428	muscle-GABRP-12	VASP
0.000650174	0.259561	0.397	0.238	muscle-GABRP-12	TMCC1
0.00202549	0.259423	0.31	0.148	muscle-GABRP-12	THBS3
0.000621387	0.258382	0.414	0.181	muscle-GABRP-12	SIGIRR
0.00316609	0.258324	0.621	0.412	muscle-GABRP-12	PLPP3
0.000310324	0.258186	0.431	0.27	muscle-GABRP-12	GPM6B
1.24e-05	0.257752	0.397	0.14	muscle-GABRP-12	TNFRSF19
0.00025404	0.256584	0.379	0.216	muscle-GABRP-12	SLC35F2
7.11e-05	0.255588	0.31	0.088	muscle-GABRP-12	STAP2
0.000580453	0.254596	0.828	0.764	muscle-GABRP-12	KRAS
3.99e-06	0.254186	0.362	0.115	muscle-GABRP-12	CCDC120
7.69e-05	0.253929	0.552	0.281	muscle-GABRP-12	HOOK2
2e-05	0.253681	0.276	0.062	muscle-GABRP-12	SP6
2.6e-06	0.253362	0.293	0.065	muscle-GABRP-12	NRK
0.00412158	0.253326	0.345	0.272	muscle-GABRP-12	SSX2IP
1.18e-07	0.251684	0.448	0.516	muscle-GABRP-12	TEX261
0.000182511	0.250446	0.259	0.158	muscle-GABRP-12	MFSD4B
2.93e-05	0.250181	0.845	0.939	muscle-GABRP-12	FKBP1A
