# Supplementary material for: Mapping human pluripotent stem cell differentiation pathways using high throughput single-cell RNA-sequencing
Source: Genome Biol. 2018 Apr 5;19:47. doi: 10.1186/s13059-018-1426-0 (PMC5887227; doi:10.1186/s13059-018-1426-0)
Supplement: Supplementary file 6 — Table S5. List of genes used in Fig. 4b for heatmap. (XLSX 38 kb) [file 13059_2018_1426_MOESM6_ESM.xlsx]

## Sheet: marker
cluster 1	cluster 2	cluster 3	cluster 4	cluster 5	cluster 6
AFP	LHX5-AS1	PAX6	LINC01356	TPBG	LINC00458
APOA1	SIX3	DLK1	S100A11	ILDR2	ADM
APOA2	FEZF1	MAP2	AK4	NR2F1	PYCARD
APOB	SOX2	PAX3	KRT18	COL2A1	APELA
FGB	OTX2	CRABP1	S100A16	PCDH8	PDLIM1
HAND1	LHX5	ATP1A2	CYB5A	TRPM3	AP1M2
IGFBP3	MIAT	ZFHX4	MPC2	NPR3	EIF4EBP1
LUM	ESRG	CDH6	MPP1	RFX4	LDHA
MYL7	SFRP2	LGI1	FAM65B	TRIL	NINJ1
TTR	FOXD3-AS1	EFNA5	ANXA3	DACH1	IFITM3
COL3A1	ZIC2	PTN	CDH3	FAT3	TDGF1
FN1	OLFM3	GFRA1	CRYM	CPE	IFITM1
RGS4	JAKMIP2-AS1	OTX1	SERPINB6	NOS2	IFITM2
DNAH2	USP44	FST	TES	PEG3	RP11-132A1.3
IGF2	DPYSL5	RAX	GFPT2	SOX5	SLC25A1
RP11-85G21.3	PTPRZ1	FZD3	ANXA11	ZBTB16	YIF1A
POSTN	CNTN2	TFAP2B	TMEM92	FIGN	EIF5A
S100A10	LECT1	SHISA2	LINC00960	NCALD	TRIML2
FGA	FGFBP3	PLP1	CIB1	EPHA4	RP11-69I8.2
ACTC1	NELL2	TFAP2A	B2M	CASZ1	ECI2
SLC39A2	PMEL	EPHB1	RAB17	NR2F2	FBLIM1
COL6A3	PLCH1	GREM1	TEX264	CDON	NQO1
LRRC32	DRAXIN	GALP	CHST9	MMRN1	CTD-2306M5.1
APLNR	FEZF1-AS1	SOX11	ITGB5	POU3F2	ACTA1
PITX1	WSCD1	LRRN3	TIMP1	CACHD1	NME4
GATA6	PAK3	NAV3	AGPAT2	PCDH9	PDPN
KRT19	VSNL1	EDNRA	HLA-DRB1	SULF1	CRB3
PPIC	SYT11	GREB1L	SPATS2L	IGFBP5	HIGD1A
COBLL1	SFRP1	SP5	CDC42EP2	FEZF2	MT1H
RGS5	CCDC160	MAPK10	MRAP2	CNKSR3	GAL
MYL4	TTYH1	SRGAP3	SNHG18	NUCKS1	SLC18B1
IGFBP6	SCG5	EMX2	BAIAP2L1	GNAZ	GDF3
PDGFRA	SOX21	HS6ST2	ITM2C	TMEM132C	WFDC2
BAMBI	IRX2	SKIDA1	KDELR3	MURC	POLR2C
CST1	TUBB2B	COL9A1	SPR	NR2F1-AS1	PRR13
S100A14	BTBD17	PRKCB	TMEM98	TAGLN3	GCK
ART5	ACTN3	LMX1A	MYLIP	ZNF462	ESRP1
PITX2	ADGRV1	FILIP1	ALPK3	ROBO1	RBM47
HOXB5	LPAR4	STOX2	BAG2	RP11-752L20.3	MARVELD3
COL1A1	LMO1	CNTNAP2	GLRX	CXCR4	CYP2S1
TMEM88	POLR3G	MYEF2	NSDHL	ASPM	TSPO
RBP4	AUTS2	PAX7	LRRC2	CDH2	SH3GL3
BMP4	SOX21-AS1	SYNE2	LAMC3	ZEB2	CDH1
RP11-834C11.4	CAMKV	SLC35F1	GLCE	ERBB3	MLF2
SLC40A1	TMEM132B	EMX2OS	BNIP3	BOC	IDO1
H19	ZIC5	MYLK	PGM1	ASAP2	PEPD
MTTP	RP11-568A7.4	SLIT1	LGALS3	C6orf118	DMKN
TBX3	RP11-82L7.4	TOX3	AC005062.2	CELSR1	TPI1
HAND2	SEMA5B	KIF5C	ZC3HAV1	ID4	PIN1
LIFR	SLC7A11	RNF165	UBE2Q2P1	CERKL	RP11-256I9.2
RSPO2	SYT1	AC009501.4	SEC13	WLS	FDFT1
ERVH48-1	CLU	ITGA4	ARF1	PLCB4	CTD-2142D14.1
COL6A1	UNC5D	RP11-32K4.1	ITLN2	SCN1A	TSTA3
RGS13	CBR1	ARL4C	TSC22D3	SOX1	PLA2G4C
RHOBTB3	RP11-89K21.1	IL17RD	TRDN	AC017104.2	MYOZ3
PMP22	C6orf141	DMBX1	ALDOC	KCNK10	CLDN7
LINC00261	NEFM	LINC00621	SHARPIN	ADGRL3	RAB20
KDR	FAM131B	NRCAM	SNX3	HELLPAR	RARRES2
GPX2	NRIP3	VGLL3	CREB3	ADGRA3	PFN1
MCOLN3	CDH9	SACS	LRRFIP1	RNF157	CISD3
HOXB-AS3	RMST	NLRP1	SURF4	KNTC1	RAB25
APOC1	PREX2	TLE4	ARPC2	PGAP1	LCK
CFC1	IGSF21	ENC1	CAPG	GPBAR1	ACO1
P2RY6	TMSB15A	PPP1R9A	GYG1	CLDN1	PIPOX
CGNL1	RP6-24A23.7	ZNF521	CDC42EP3	ZNRF3	ALDOA
PRRX1	GABRB3	NRXN3	FAM83F	PBX3	C14orf119
DRD2	RND2	AC010980.2	CCND3	DTX4	BSPRY
IL6ST	FAM124A	FAT1	PRR5	MYBPC1	MSMO1
TECRL	CELSR2	CDH4	HACD1	CYP46A1	GSTP1
HOXB6	CYP26C1	SOX9	PMM1	COLGALT2	KRTCAP3
MYOF	GPR19	MN1	ANG	CCDC14	PIK3CD-AS2
ANXA2	NPTX2	LHX2	NEK6	CEP83	CHGA
KRT8	GAP43	JAG1	SLC2A1	CDV3	DPM2
GATA6-AS1	OR7E12P	ST6GAL2	CMTM7	WNK3	DHRS3
DAB2	KIF1A	EFR3B	UBL4A	DYNLL2	APRT
LCP1	SEL1L3	GLI3	LACTB	GRM7-AS3	MCRIP2
DOK4	SOX3	TTLL7	TM4SF18	CTA-363E6.1	PLPP2
COL5A1	GPM6B	SDK2	ABHD4	TIAM1	TNFRSF12A
PRDM6	CCDC177	DKK1	SELM	EFNB2	HAX1
SLC9A3R1	PPP2R2B	GPC3	ITM2A	ADAMTS19	SYNGR1
HAPLN1	TRBC2	ZIC3	AKR1C3	NAV1	MT1G
FOSL2	CDCA7L	ANK2	CAPNS1	LSAMP	MFSD2A
FAM89A	CAPN6	WNT10B	SLC43A1	QSER1	COPS6
COL5A2	TTC29	DCX	LDB2	MSL1	AC116614.1
FOXF1	HESX1	VWF	ZSCAN2	CDK5RAP3	MSRB1
ST3GAL1	FUT9	ZIC1	HERPUD1	CLEC10A	SCAMP2
EPCAM	TCEAL2	OLIG3	SIAH2	PNN	SRA1
SPARC	CASC15	SRRM4	SEC24D	HSPH1	POLR2E
PKP2	IGFBP2	CENPF	C15orf39	ZNF503	CTB-180C19.1
TRPA1	FZD7	RNF182	ITPR2	SMC4	IDH1
DDR2	SLC6A15	NCAN	PRADC1	MDM4	MYL12A
SYTL5	NLGN3	RP11-266O8.1	ORAI1	EFCC1	SH2D3A
GSTA1	TNNI3	RP11-437J2.3	FHL3	CCDC136	ECH1
ALPK2	FKBP5	NOVA1	REXO2	ARX	DHCR7
AHNAK	ARFGEF3	MCF2L	RAB34	EZH2	SSSCA1
MYL3	FHL1	WNT4	REEP5	DDHD1	ICA1
DCN	ENO2	NBEA	SLC7A5	PLEKHG1	COMMD5
ARHGAP29	GGCT	LFNG	NENF	ATAD5	TIMM22
GSTA2	CHML	PAX2	LMCD1	SASH1	SLC17A9
CDH11	FAM71F1	E2F7	FAM3B	PPARGC1A	PHGDH
FENDRR	FAM86GP	SLC1A2	GLB1	SMOC1	VLDLR
ARSE	GRAMD1B	RTKN2	HERC6	LINC01289	LAD1
SLC39A4	RP11-1144P22.1	AMPH	TOMM34	LUC7L3	CLDND1
DPP4	ANKRD35	TRIM71	TUBG2	KPNB1	GSDMD
HAS2	FAM111B	SEMA3E	NECTIN2	OMD	APCDD1L
BNC2	DLGAP1-AS2	RP11-384O8.1	NDUFS7	FZD10	KIAA0040
CRHBP	MTCL1	PRRT2	ARF4	PDE1B	UBL7
KIF26B	FOXB1	MIR17HG	MT1M	KMT2A	HMOX2
SMLR1	MAP6	C17orf96	STX8	YLPM1	LINC00599
MFAP4	ETV1	RP11-509E10.3	AP2M1	TCF12	CDK2AP2
LGALS2	ZMAT4	CRABP2	BOK	CEP290	CTD-2501M5.1
CDKN1C	LRIG1	LRRC8B	AP1M1	HSP90AA1	CUZD1
COL6A2	RP13-16D10.1	C21orf58	ADORA2B	RP11-499P20.2
EFEMP2	GDPD2	YPEL1	HPN	GJC1
HLX	WBSCR17	ARHGAP15	TRIM6	NRG1
CLSTN2	PDYN	WHSC1	MRS2	EGFEM1P
SIPA1L2	CTNNA2	ANO3	RP3-399L15.3	MYBL1
RPL27AP5	PTPRO	ZGRF1	BAD	MEF2C
OAF	B3GAT1	NEBL	TLE2	BAHCC1
FREM1	SLC6A8	NOTCH3	ADA	THBS3
RSPO3	PCDH11X	EML1	LYSMD2	DYNC2H1
AFAP1L2	GPR176	UBE3D	LDLR	NIN
MMP1	RTN3	MMS22L	PDLIM4	LRRIQ1
METTL7A	GRHL3	SCRG1	HLA-DPB1	SALL4
IMPAD1	SMIM3	BLM	EPS8L2	ONECUT2
RP11-511B23.1	STK33	STOX1	CNIH3	GRP
WNT5A	LRAT	PEG10	VAPA	WNT2B
HNF1B	LUZP2	UGT2B7	CARD10	MARCH6
FAM114A1	KCNG3	RP11-1055B8.1	MFGE8	PLXNC1
SVEP1	CEND1	CECR2	SLC27A3	ZNF704
PCDH17	NPTX1	CELF2	HEY2	TTC28
GATA4	PSIP1	WNT8B	PDXK	COL11A2
ATP7B	ADAM23	MYO3B	TFPI2	ZSWIM6
CYP4X1	NR6A1	LRRC49	ACTB	HNRNPH3
RHOC	ARMC4	CACNA1A	TRIM47	TOP2A
GATA5	SLAIN1	DRD4	GUK1	GRM3
SLC7A7	CD47	RP11-71N10.1	TAPBP	KIAA1755
NRP1	GPR143	SOX9-AS1	CXCL1	LOXL4
PPFIBP2	MIR92A2	CCND1	OSBPL10	HNRNPA0
GLIPR2	SLITRK5	RNFT2	REEP6	MSI2
SAMD4A	RP11-640N20.6	TRIM2	GDF15	CHRNA3
SERPINB9	CLYBL	BTBD3	TPI1P1	H2AFX
RAB31	LPL	MLLT10	MT1E	CHD1
DSC3	DEK	LIM2	SLC16A5	NRIP1
RP1-79C4.4	ST8SIA3	ADAM11	ACTG1	SLC25A37
MLLT3	TRPM8	WSCD2	BET1L	ZNF117
CTB-158E9.1	HELLS	CEP78	RAC2	EGR2
PGF	CCDC152	TNFRSF19	C2orf40	PCM1
SERPINE2	SHROOM3	TFAP2C		BAZ2B
NTS	CADM2	RP4-742J24.2		FAM155A
ODAM	SALL3	ARHGAP19-SLIT1		DLL1
RELN	FTL	EGLN3		EDN1
HS3ST1	CST6	ZNF663P		AXIN2
COLEC12	NNAT	ZDHHC21		MCM2
MXRA5	CHRDL1	SCUBE1		RP11-30B1.1
PAG1	DMRTA1	DOCK3		SPAG5
FGF19	ALPL	BMP7		HECTD2
SDC4	PRKG1	AC006978.6		AGAP1
LHFPL2	KIAA1257	LMO4		NRP2
FLT1	RP11-168O16.1	ZNF48		CCDC88A
PRNP	GPR153	SCUBE2		CPXM1
RUNX1T1	DNER	LRP4		E2F2
HTR1E	GAL3ST3	NGFR		ABI2
RAMP1	TSSC2	BRCA1		ZFHX3
PFKP	DPYSL3	CASP8AP2		SLC4A7
FLRT2	CPT1C	OSBPL6		AHI1
PLOD2	ATCAY	SNTG1		NEO1
RGS2	NUP210	ROR2		SFPQ
ADAMTS1	MIR124-2HG	RP11-768G7.1		NHLRC3
ADAMTS9	ELAVL2	KCNN3		PHIP
ENTPD3	FZD5	RRM1		GRIK2
GUCY1A3	VAT1L	ZNF608		MEX3A
RPL29P19	TCEAL7	A2M		BRD2
LBH	SOX2-OT	ADCY1		POLA1
ADAM19	CDH23	RP11-849I19.1		TKTL1
SLN	PHLDA2	NCAPG		FUS
CTSV	ADGRL1	RP11-650L12.2		GGA1
GPRC5C	TNFRSF11B	PLK4		TARBP1
TNNI1	C16orf45	PSD3		HOXB-AS1
NID2	BCAT1	IRX1		PAN2
EPAS1	SCNN1A	LHX9		ARHGEF2
CREB3L1	AIF1L	NASP		FRMD3
B4GALT1	RBBP8	IKZF2		FSIP2
KIFAP3	TRPC4	BPTF		ILF3
COL4A1	CD200	LEMD1		AC003090.1
HNF4A	ENHO	NDST4		RP11-399B17.1
PDZRN3	DNMT3B	CIT		Z83001.1
HABP2	CCDC88C	FANCI		DOCK10
MYRF	JPH4	ZBTB18		TTL
HOXA10	RP11-85O21.2	RP13-735L24.1
FGG	ITGA6	SPATA13
AKR1B10	LARGE2	ZNF423
ALDH1A1	LINC00698	SORCS1
HOPX	RP11-93G5.1	BX255923.3
CYP27A1	SSBP2	RAB11FIP2
ZFPM2	ST6GALNAC5	PRPF19
P4HA1	PPM1E	PTX3
ANKRD55	CROT	RP11-364C11.3
GPR155	RP11-563K23.1	DNMT1
GSTO1	CCDC140	CNTRL
SEMA6D	TUBB2A	OTX2-AS1
APOBEC3C	SEZ6	KBTBD11
TGFBI	ANOS1	NES
CCBE1	ARRB2	USP49
GALNT6	PAWR	RPL22
AKR1B15	LINGO1	CBX5
AQP1	C14orf1	RP11-437J2.4
RP11-100N21.1	RRAGD	CBLN1
HOXB7	FGD4	SPHK1
LIPG	L1TD1	VANGL2
CDH13	FANCD2	CRNDE
CTD-2298J14.2	NOP56	KIF18A
TNFAIP3	ZNF483	XRCC2
VEGFA	JAKMIP2	ADGRL2
PCOLCE	MAGI1	CEP295
SYNE1	HLA-DOA	DPYSL2
ACKR3	PCDH1	CELF5
TTN	LAMP5	GPR162
KIAA1462	CKS2	NOG
TRPV2	KIAA0101	RIC3
HGF	GDAP1	SOBP
ERRFI1	SH3BGRL3	PAPLN
HOXB3	SIX6	SHC3
TNNT2	LINC00672	CLSPN
LRFN5	MIR4697HG	KCTD1
FOS	TRIM9	AC012354.6
VWA5A	ZNF385D	MCM10
KLF6	NFASC	NABP2
TMEM141	REEP2	NAA16
BMPER	RNF130	TRIM36
MITF	RP11-297N6.4
SMARCA2	DTX1
SLIT2	SBK1
KEL	GPC4
MGST2	UBE2L6
FOXA2	VRTN
KB-1683C8.1	GNG5
TSHZ3	TRIM22
FNIP2	DDR1
NDRG2	LRRC17
MPZL1	PLEKHB1
SOX6	APLP1
AKR1D1	DCUN1D4
NEAT1	DPPA4
HLA-DRB5	IGSF9
GADD45G	FAM198A
PDZK1	KIF5A
HMGCS2	SPOCK1
SH3RF2	SVIP
S100A6	ATP8A2
URAD	FOXD3
ARHGAP28	MIR302B
HOXA13	RGS17
RNASE1	ME3
SLC2A3	RPL39L
FOSB	CABYR
LGR5	HES6
P4HA2	CHAF1A
DSP	SLC7A1
CD99	TUNAR
FABP1	CD74
CYMP	SDC1
TGFB1I1	CASC10
SLA	LRRC37A4P
ADAMTS12	MNS1
CTSB	RHPN1
LRRN4	CSMD2
FIBIN	SLC39A10
COL18A1	BEND4
DNAJC15	LRP8
MSX1	SNRPF
LYPD6B	FAM64A
COL4A2	MGST1
TPST1	TMEM108
FAM83B	THBS2
ANXA6	TEX15
ANKS1A	SLIRP
APOM	KCNMB2-AS1
RPS2P28	FGF12
AL035610.1	C5orf38
CPED1	TTLL6
ADAMTS18	INA
FAM65C	C1orf94
TSHZ1	CCK
AC019181.3	ZNF589
COL1A2	LARGE1
HTRA1	SSTR2
PLEKHA6	TMA7
MYL10	EVA1C
GMPR	NOVA2
SLCO2A1	ERCC6L
EPSTI1	PARP1
EFNA1	RTN1
RP11-804N13.1	UCP2
ADAM12	ZNF883
TLN2	LGI4
CDX2	FHDC1
ATF3	ECEL1
SUCNR1	PRDM14
SLPI	RGMA
JUN	NKAIN4
DENND2C	HRK
HOXA9	STON2
APOC3	SCGB3A2
BAG3	ADCYAP1R1
CRYAB	XACT
PPIAP29	SLC29A1
EGFLAM	RP11-660L16.2
DNAJC22	NKAIN1
CXCL12	CAMK1D
MTRNR2L10	SNTG2
FAM198B	FAM171B
TNC	AC010729.2
HSPA12A	AR
WNT11	AC098973.2
ISL1	MPP2
IGFBP7	CNFN
PARVA	C12orf45
SOX17	LRRC34
MXD4	UCHL1
MMP28	CHRNA5
RP11-431J24.2	ADD2
IL6R	ATP6V1F
MME	SEMA4D
NPNT	TSPAN33
ALDH2	SEC14L4
GATA3	TLL2
TMEM185A	PLS1
KIAA1024	LGALS3BP
AMOT	PAK1IP1
NPPB	BRSK2
ANGPT2	NECTIN1
WBP1L	RRN3P1
ARHGDIB	WDHD1
RALYL	CTC-297N7.9
HOXC6	RPL6
NABP1	XXbac-BPG27H4.8
FLNC	RP11-111M22.3
DSG2	PRUNE2
PCED1B	PPA1
KCNMA1	RP11-595O22.1
MEIS1	PWAR6
WIPF1	ABRACL
TSLP	FGF2
BMPR2	HSPE1
AB019441.29	RPH3A
RP4-710M16.2	COX7C
F2	ANO5
LINC01467	PCLO
ST3GAL5	PPP1R1A
EIF1P5	ARNTL2
AMIGO2	AGPAT5
LPGAT1	MCM3
CSRNP1	DCLK1
HPX	FEZ1
TEK	GRB14
F7	ZNF107
CALCRL	KCNS3
NRK	S100B
AMHR2	DBNDD1
MXRA7	IMMP1L
FAM84B	OCIAD2
ERBB4	FAM127A
SERINC5	PYGL
APOBEC3G	TNNC2
ABO	TRDMT1
PHLDB2	RP11-646I6.3
NEK5	RP11-87G24.2
TGM2	CLCN4
WISP1	LINC01315
MYADM	CENPU
EFNB3	FAM117A
RGS1	NRXN2
ANXA1	RP11-796E2.4
NPY	LYPD1
LRP1B	MYO5C
BMP6	RAB39A
CCDC3	FAM19A5
SMAGP	HENMT1
PSTPIP2	PSAT1
VTN	POU3F1
TMOD1	RPS21
TMEM37	DLGAP5
DSC2	AASS
KDM7A	ZNF121
NODAL	CRIP3
TUBB6	HAAO
CST4	RP11-480I12.5
PLD1	BNIPL
PTCH1	SKP1
TGFBR3	SH2D5
DENND4C	HIST1H1A
PVR	ABCA3
AC090804.1	CCDC112
RPS27AP16	CUX2
SLIT3	LYPD3
CHD3	NPDC1
ACTG2	WDR35
ANXA4	SLC13A3
KDELR2	SALL2
VIL1	CENPW
KLF1	MRPL11
VAMP8	SCAMP5
ANKRD1	RRS1
MASP1	FRMD5
CEP85L	SV2A
NEXN	AC091493.1
CDK6	TSPAN4
MBNL2	ACOXL
ECSCR	ALG6
LRP2	EEF1E1
UNC5C	SNRPN
HOXC8	COMMD10
HOXC9	NDUFB1
SAT1	SLC38A1
ADCY10	PMS1
MMP10	COCH
KCTD12	SNRPG
ADAMTS2	PARD6A
ARHGEF3	RLN2
CST3	GTDC1
DUSP6	HTR3A
LGR4
ATF7IP2
GJA4
ADGRG6
SOAT2
RP3-523K23.2
FOXF2
SYT10
HNF1A-AS1
EZR
RAB37
P3H2
SMAD6
TMEM51
AQP3
FZD4
CYR61
ADAMTS9-AS1
SNAI2
DPF3
CAMK2D
FURIN
SYNE3
RASSF6
MAN1A1
TBX4
FGFR2
CREB3L2
CYP26A1
MTRNR2L6
ANO1
ARID5B
LOX
C5orf66-AS1
UACA
GREM2
ITGA11
MIR10A
DYSF
HOXA11
PLAT
CLIP4
GJB1
ARHGAP6
HIST3H2A
IL13RA1
PCAT14
BCO2
MYO1D
RPS4XP2
PLK2
ECE1
APOE
NR3C1
LINC00152
ANXA8L1
NBPF8
TERF2IP
KALRN
STX3
NAV2
EVX1
AGPAT3
MYOCD
JAK1
DOK6
PROCR
GAMT
PARP14
SC5D
FNDC3B
SERINC3
GGT1
OLFML3
EDIL3
FBN1
ITGA8
YPEL5
NDRG1
CARMN
MYLK3
BMP2
NCAM1
DEPTOR
AC022210.2
HSPA8P1
LEPR
TMEM144
CUBN
KIAA1551
ARL4D
EGR1
LAMC1
TCEAL9
ARSD
IRS1
KCNQ5
APOBEC3F
BNC1
CAPN1
ZCCHC24
COX5BP1
LYPD6
RP11-380D23.1
HAND2-AS1
EFHD1
VAMP5
DACT3
PXDC1
SMAD7
ST7
RPL18P13
CREB3L3
FLI1
RP11-216L13.19
THBD
EMP2
GHR
MTCO3P21
RP11-720L2.2
SLC22A3
RP11-229O3.1
DUSP1
ARHGAP42
KCNQ1OT1
VEGFB
SMAD9
BIN1
CYGB
AL121578.2
PDGFRB
CH17-360D5.2
ZMIZ1
PLPPR5
FRMPD4
AC023469.2
GBP4
FCN3
CA12
TPM1
HOXB2
LAMB1
PANCR
RP11-643A5.3
MRPL40
RCAN3
RASGRP3
GATA2
AGL
CAB39L
CEBPD
HECW2
ASH2L
FLJ22447
PRODH2
ZNF761
STX18
ITPR1
SLC2A13
TPM3P9
ZC2HC1A
MAGED2
CD164
CLCN5
ASXL3
ST8SIA1
IRF1
PLXNA2
MAGED1
RPL10P16
RP11-84C10.4
CBLN2
RPS19P3
LAMA1
TRIM26
DCP1A
SLC7A2
KRT16P3
ACPP
NFKBIA
MDK
KCNK1
GCGR
JDP2
ITGA1
MLXIPL
SGIP1
PRSS2
PLOD1
RBM20
EPOR
MERTK
KLF5
TAL1
AKAP4
ABTB2
VPS28
GNG2
OSR2
LINC01170
CSRP1
ST3GAL6
ANGPT1
CA4
FMOD
COL6A6
NID1
RP11-296O14.3
INHBA
GABRP
CLEC1B
TEAD1
CTB-13F3.1
SGPP1
TTC39B
MMP2
CAV2
KRT16P1
PXDN
RP11-1143G9.5
RREB1
TCF21
VIM
JUP
FKBP14
CHIC2
NFIX
CAPN2
KDM6B
MICAL2
PTGFRN
UGT3A1
PCYT2
RP11-615I2.2
RBMS3
RNF24
PKNOX1
CTSL
LRP11
SST
PPM1K
PROM1
EPHA7
TM4SF1
PAPSS1
DUSP5
GALNT10
ETV2
DLG2
FSTL1
DEPDC7
SPSB1
PTK2B
SLC22A18
ELMSAN1
DIO2
PXK
ACE
F10
DYNAP
C1orf61
GSN
ERP27
PPP1R15A
ANGPTL2
HOXB8
RP11-440K22.1
S1PR3
TCEA3
GFRA3
MRC2
IGF2-AS
FTLP3
FBN2
LINC00379
AC017006.2
VTCN1
ANXA2P2
SLC12A2
H2AFJ
MIR122
ARHGEF17
NDFIP2
ITGAV
BACE1
RP11-343B5.1
PRSS35
KYNU
HS3ST3A1
IGFBP4
EXT1
PRKCE
LEF1
AHSG
CYCSP1
AFF3
CALD1
SSH1
PGA5
PLEKHG3
ANTXR2
PID1
KRT16
KCNJ16
F2RL2
RP5-1077I2.3
FSHR
RBP1
RFTN1
ATP1B1
DPEP1
ADGRL4
RPS3AP26
HOXC4
ELMO1
FTH1P2
RRBP1
SMOX
SIRT2
IHH
RNF150
ZADH2
CD300E
TMEM200A
CLDN19
ALOX15
PPT2
SLC39A5
NDNF
DYNLT3
PAGE4
NKD1
MYL12B
LINC00856
TRIOBP
SHD
UAP1L1
OST4
DAD1
CTGF
FAM159B
PENK
STK17B
CTAGE3P
RPL17P1
FRZB
COL26A1
PPIAP19
RP11-643C9.2
TMEM8A
SMPDL3A
SEMA3C
PGM5
ENDOD1
RPL12P13
RPS7P10
SBSPON
TGFB2
SEC23A
ANXA8
ARHGEF12
RBM24
EIF1P7
COPB2
BMP1
S100A13
DLC1
SLC25A20
HDHD3
TRPM7
GNG11
NTRK2
PYGO1
PRSS1
IGF1
ATP5G1P6
FGD6
RNF128
PHACTR2
FTCD
LGALS1
COL4A5
CDH10
KLF9
SIGIRR
SPACA3
GRIN2B
ZNF641
PALM
PODXL
TRH
ST6GALNAC3
AC016739.2
HSD17B11
UGT3A2
ZAP70
COL23A1
VEGFC
CRISPLD2
RGN
PLA2G12B
BGN
MYO3A
PNRC1
SND1-IT1
MMP15
RSPRY1
ARID3A
KCNJ3
KCNQ5-IT1
HOXA5
AMBP
TNFSF9
DDC
LHX1
SLCO2B1
C9orf3
CTDSP2
FBLN1
FKBP9
FRMD6
PTTG1IP
RAB18
ANP32B
SRC
B4GALT4
PKIG
LEPROT
ABCA1
AC087073.1
TPRG1L
LRP10
ACTBP2
NFATC1
MATN2
PPIAP9
PIK3R1
ANO6
CACNA1C
MGAT4B
SPG20
C4orf48
TAGLN2
DAP
NEDD4
RP11-549K20.1
ARCN1
EDARADD
RP4-575N6.4
KDELC2
RP11-13K12.1
MMRN2
CMTM6
FLNB
IGSF10
ATF4P3
RASIP1
ST7-AS2
ITM2B
LINC00479
TMEM54
SMPD1
TXNIP
PARD6B
CDKN2B
EOGT
RP3-394A18.1
SERPINF2
ARHGAP31
CTD-2316B1.2
CTSD
KITLG
ITGA9
EHD2
RPL17P51
GATA2-AS1
AEBP1
PAX6
DLK1
MAP2
PAX3
CRABP1
ATP1A2
ZFHX4
CDH6
LGI1
EFNA5
PTN
GFRA1
OTX1
FST
RAX
FZD3
TFAP2B
SHISA2
PLP1
TFAP2A
EPHB1
GREM1
GALP
SOX11
LRRN3
NAV3
EDNRA
GREB1L
SP5
MAPK10
SRGAP3
EMX2
HS6ST2
SKIDA1
COL9A1
PRKCB
LMX1A
FILIP1
STOX2
CNTNAP2
MYEF2
PAX7
SYNE2
SLC35F1
EMX2OS
MYLK
SLIT1
TOX3
KIF5C
RNF165
AC009501.4
ITGA4
RP11-32K4.1
ARL4C
IL17RD
DMBX1
LINC00621
NRCAM
VGLL3
SACS
NLRP1
TLE4
ENC1
PPP1R9A
ZNF521
NRXN3
AC010980.2
FAT1
CDH4
SOX9
MN1
LHX2
JAG1
ST6GAL2
EFR3B
GLI3
TTLL7
SDK2
DKK1
GPC3
ZIC3
ANK2
WNT10B
DCX
VWF
ZIC1
OLIG3
SRRM4
CENPF
RNF182
NCAN
RP11-266O8.1
RP11-437J2.3
NOVA1
MCF2L
WNT4
NBEA
LFNG
PAX2
E2F7
SLC1A2
RTKN2
AMPH
TRIM71
SEMA3E
RP11-384O8.1
PRRT2
MIR17HG
C17orf96
RP11-509E10.3
CRABP2
LRRC8B
C21orf58
YPEL1
ARHGAP15
WHSC1
ANO3
ZGRF1
NEBL
NOTCH3
EML1
UBE3D
MMS22L
SCRG1
BLM
STOX1
PEG10
UGT2B7
RP11-1055B8.1
CECR2
CELF2
WNT8B
MYO3B
LRRC49
CACNA1A
DRD4
RP11-71N10.1
SOX9-AS1
CCND1
RNFT2
TRIM2
BTBD3
MLLT10
LIM2
ADAM11
WSCD2
CEP78
TNFRSF19
TFAP2C
RP4-742J24.2
ARHGAP19-SLIT1
EGLN3
ZNF663P
ZDHHC21
SCUBE1
DOCK3
BMP7
AC006978.6
LMO4
ZNF48
SCUBE2
LRP4
NGFR
BRCA1
CASP8AP2
OSBPL6
SNTG1
ROR2
RP11-768G7.1
KCNN3
RRM1
ZNF608
A2M
ADCY1
RP11-849I19.1
NCAPG
RP11-650L12.2
PLK4
PSD3
IRX1
LHX9
NASP
IKZF2
BPTF
LEMD1
NDST4
CIT
FANCI
ZBTB18
RP13-735L24.1
SPATA13
ZNF423
SORCS1
BX255923.3
RAB11FIP2
PRPF19
PTX3
RP11-364C11.3
DNMT1
CNTRL
OTX2-AS1
KBTBD11
NES
USP49
RPL22
CBX5
RP11-437J2.4
CBLN1
SPHK1
VANGL2
CRNDE
KIF18A
XRCC2
ADGRL2
CEP295
DPYSL2
CELF5
GPR162
NOG
RIC3
SOBP
PAPLN
SHC3
CLSPN
KCTD1
AC012354.6
MCM10
NABP2
NAA16
TRIM36
LINC01356
S100A11
AK4
KRT18
S100A16
CYB5A
MPC2
MPP1
FAM65B
ANXA3
CDH3
CRYM
SERPINB6
TES
GFPT2
ANXA11
TMEM92
LINC00960
CIB1
B2M
RAB17
TEX264
CHST9
ITGB5
TIMP1
AGPAT2
HLA-DRB1
SPATS2L
CDC42EP2
MRAP2
SNHG18
BAIAP2L1
ITM2C
KDELR3
SPR
TMEM98
MYLIP
ALPK3
BAG2
GLRX
NSDHL
LRRC2
LAMC3
GLCE
BNIP3
PGM1
LGALS3
AC005062.2
ZC3HAV1
UBE2Q2P1
SEC13
ARF1
ITLN2
TSC22D3
TRDN
ALDOC
SHARPIN
SNX3
CREB3
LRRFIP1
SURF4
ARPC2
CAPG
GYG1
CDC42EP3
FAM83F
CCND3
PRR5
HACD1
PMM1
ANG
NEK6
SLC2A1
CMTM7
UBL4A
LACTB
TM4SF18
ABHD4
SELM
ITM2A
AKR1C3
CAPNS1
SLC43A1
LDB2
ZSCAN2
HERPUD1
SIAH2
SEC24D
C15orf39
ITPR2
PRADC1
ORAI1
FHL3
REXO2
RAB34
REEP5
SLC7A5
NENF
LMCD1
FAM3B
GLB1
HERC6
TOMM34
TUBG2
NECTIN2
NDUFS7
ARF4
MT1M
STX8
AP2M1
BOK
AP1M1
ADORA2B
HPN
TRIM6
MRS2
RP3-399L15.3
BAD
TLE2
ADA
LYSMD2
LDLR
PDLIM4
HLA-DPB1
EPS8L2
CNIH3
VAPA
CARD10
MFGE8
SLC27A3
HEY2
PDXK
TFPI2
ACTB
TRIM47
GUK1
TAPBP
CXCL1
OSBPL10
REEP6
GDF15
TPI1P1
MT1E
SLC16A5
ACTG1
BET1L
RAC2
C2orf40
TPBG
ILDR2
NR2F1
COL2A1
PCDH8
TRPM3
NPR3
RFX4
TRIL
DACH1
FAT3
CPE
NOS2
PEG3
SOX5
ZBTB16
FIGN
NCALD
EPHA4
CASZ1
NR2F2
CDON
MMRN1
POU3F2
CACHD1
PCDH9
SULF1
IGFBP5
FEZF2
CNKSR3
NUCKS1
GNAZ
TMEM132C
MURC
NR2F1-AS1
TAGLN3
ZNF462
ROBO1
RP11-752L20.3
CXCR4
ASPM
CDH2
ZEB2
ERBB3
BOC
ASAP2
C6orf118
CELSR1
ID4
CERKL
WLS
PLCB4
SCN1A
SOX1
AC017104.2
KCNK10
ADGRL3
HELLPAR
ADGRA3
RNF157
KNTC1
PGAP1
GPBAR1
CLDN1
ZNRF3
PBX3
DTX4
MYBPC1
CYP46A1
COLGALT2
CCDC14
CEP83
CDV3
WNK3
DYNLL2
GRM7-AS3
CTA-363E6.1
TIAM1
EFNB2
ADAMTS19
NAV1
LSAMP
QSER1
MSL1
CDK5RAP3
CLEC10A
PNN
HSPH1
ZNF503
SMC4
MDM4
EFCC1
CCDC136
ARX
EZH2
DDHD1
PLEKHG1
ATAD5
SASH1
PPARGC1A
SMOC1
LINC01289
LUC7L3
KPNB1
OMD
FZD10
PDE1B
KMT2A
YLPM1
TCF12
CEP290
HSP90AA1
RP11-499P20.2
GJC1
NRG1
EGFEM1P
MYBL1
MEF2C
BAHCC1
THBS3
DYNC2H1
NIN
LRRIQ1
SALL4
ONECUT2
GRP
WNT2B
MARCH6
PLXNC1
ZNF704
TTC28
COL11A2
ZSWIM6
HNRNPH3
TOP2A
GRM3
KIAA1755
LOXL4
HNRNPA0
MSI2
CHRNA3
H2AFX
CHD1
NRIP1
SLC25A37
ZNF117
EGR2
PCM1
BAZ2B
FAM155A
DLL1
EDN1
AXIN2
MCM2
RP11-30B1.1
SPAG5
HECTD2
AGAP1
NRP2
CCDC88A
CPXM1
E2F2
ABI2
ZFHX3
SLC4A7
AHI1
NEO1
SFPQ
NHLRC3
PHIP
GRIK2
MEX3A
BRD2
POLA1
TKTL1
FUS
GGA1
TARBP1
HOXB-AS1
PAN2
ARHGEF2
FRMD3
FSIP2
ILF3
AC003090.1
RP11-399B17.1
Z83001.1
DOCK10
TTL
LINC00458
ADM
PYCARD
APELA
PDLIM1
AP1M2
EIF4EBP1
LDHA
NINJ1
IFITM3
TDGF1
IFITM1
IFITM2
RP11-132A1.3
SLC25A1
YIF1A
EIF5A
TRIML2
RP11-69I8.2
ECI2
FBLIM1
NQO1
CTD-2306M5.1
ACTA1
NME4
PDPN
CRB3
HIGD1A
MT1H
GAL
SLC18B1
GDF3
WFDC2
POLR2C
PRR13
GCK
ESRP1
RBM47
MARVELD3
CYP2S1
TSPO
SH3GL3
CDH1
MLF2
IDO1
PEPD
DMKN
TPI1
PIN1
RP11-256I9.2
FDFT1
CTD-2142D14.1
TSTA3
PLA2G4C
MYOZ3
CLDN7
RAB20
RARRES2
PFN1
CISD3
RAB25
LCK
ACO1
PIPOX
ALDOA
C14orf119
BSPRY
MSMO1
GSTP1
KRTCAP3
PIK3CD-AS2
CHGA
DPM2
DHRS3
APRT
MCRIP2
PLPP2
TNFRSF12A
HAX1
SYNGR1
MT1G
MFSD2A
COPS6
AC116614.1
MSRB1
SCAMP2
SRA1
POLR2E
CTB-180C19.1
IDH1
MYL12A
SH2D3A
ECH1
DHCR7
SSSCA1
ICA1
COMMD5
TIMM22
SLC17A9
PHGDH
VLDLR
LAD1
CLDND1
GSDMD
APCDD1L
KIAA0040
UBL7
HMOX2
LINC00599
CDK2AP2
CTD-2501M5.1
CUZD1
