# Supplementary material for: Mapping human pluripotent stem cell differentiation pathways using high throughput single-cell RNA-sequencing
Source: Genome Biol. 2018 Apr 5;19:47. doi: 10.1186/s13059-018-1426-0 (PMC5887227; doi:10.1186/s13059-018-1426-0)
Supplement: Supplementary file 7 — Table S6. List of ligand-receptor pairs and cell–cell pairs used in Fig. 4c for heatmap. (XLSX 12 kb) [file 13059_2018_1426_MOESM7_ESM.xlsx]

## Sheet: Sheet1
cell-cell pairs	ligand-receptor pairs
liver_liver	A2M_LRP1
liver_endothelial	ADIPOQ_ADIPOR1
liver_epthelial	ALOX5AP_ALOX5
liver_muscle	AMH_ACVR1
liver_neuron	AMH_AMHR2
liver_stromal	ANGPT1_TIE1
endothelial_liver	ANGPT4_TIE1
endothelial_endothelial	ANGPTL2_TIE1
endothelial_epthelial	APLN_APLNR
endothelial_muscle	APOB_CALCR
endothelial_neuron	APOB_ITGAM
endothelial_stromal	APOB_LRP6
epthelial_liver	APOB_OLR1
epthelial_endothelial	ARF1_CHRM3
epthelial_epthelial	ASIP_F11R
epthelial_muscle	ASIP_MC1R
epthelial_neuron	AVP_AVPR1A
epthelial_stromal	B2M_CD1A
muscle_liver	B2M_CD1B
muscle_endothelial	B2M_CD247
muscle_epthelial	BMP2_ACVR1
muscle_muscle	BMP2_BMPR1A
muscle_neuron	BMP2_BMPR2
muscle_stromal	BMP2_ENG
neuron_liver	BMP4_ACVR1
neuron_endothelial	BMP4_BMPR1A
neuron_epthelial	BMP4_BMPR2
neuron_muscle	BMP5_ACVR1
neuron_neuron	BMP5_BMPR1A
neuron_stromal	BMP5_BMPR2
stromal_liver	BMP6_BMPR1A
stromal_endothelial	BMP6_BMPR2
stromal_epthelial	BST1_CAV1
stromal_muscle	C3_CD81
stromal_neuron	C3_CR1
stromal_stromal	C3_IFITM1
	C3_ITGAM
	C3_LRP1
	CALCA_CALCR
	CALCA_CALCRL
	CALCA_RAMP1
	CALCB_CALCR
	CALCB_CALCRL
	CALCB_RAMP1
	CALM1_ADCY8
	CALM2_ADCY8
	CALM2_CACNA1C
	CALM2_KCNQ3
	CALM2_MYLK2
	CALM2_PDE1B
	CALM2_PDE1C
	CALM3_ADCY8
	CALM3_PDE1B
	CALM3_PDE1C
	CCK_CCKBR
	CCL15_CCR1
	CCL16_CCR1
	CCL19_CCR7
	CCL19_CCRL2
	CCL28_ACKR2
	CCL3L3_ACKR2
	CCL7_CCR1
	CD55_CR1
	CD5L_CD5
	CDH1_IGF1R
	CDH1_ITGAE
	CDH1_LRP5
	CDH1_PTPRM
	CFH_ITGAM
	CGA_SIRPA
	CGN_F11R
	CGN_TGFBR1
	CGN_TGFBR2
	CLEC11A_KIT
	CLEC3A_CLEC10A
	CLEC3A_CLEC2B
	CNTF_IL6R
	CNTF_IL6ST
	COL14A1_CD44
	COL1A1_CD44
	COL1A1_DDR1
	COL1A2_CD44
	COL1A2_ITGA2B
	COL3A1_MAG
	DHH_CDON
	GDF6_BMPR1A
	GDF6_BMPR2
	GDF7_BMPR1A
	GDF7_BMPR2
	GDNF_GFRA1
	HBEGF_CD44
	HBEGF_CD82
	HBEGF_CD9
	HLA.A_APLP2
	HLA.A_CD3D
	HSPG2_COL13A1
	ICAM2_ITGAL
	IHH_CDON
	IL18_CD48
	LAMC2_COL17A1
	LEFTY2_ACVR2B
	LYPD3_AGR2
	MIA_CDH7
	MMP7_CD151
	MMP7_CDH6
	MMP9_EPHB2
	MUC2_AGR2
	NID2_COL13A1
	NTNG2_LRRC4C
	OMG_TNFRSF1B
	OXT_AVPR1A
	PSAP_CD1B
	PTH2_PTH1R
	PTH2_PTH2R
	SEMA3C_NRP2
	SEMA3G_NRP2
	SEMA4G_PLXNB2
	SHBG_CLDN4
	SHH_CDON
	TNC_CNTN1
	TNC_PTPRB
	VEGFB_NRP1
