# Supplementary material for: Mapping human pluripotent stem cell differentiation pathways using high throughput single-cell RNA-sequencing
Source: Genome Biol. 2018 Apr 5;19:47. doi: 10.1186/s13059-018-1426-0 (PMC5887227; doi:10.1186/s13059-018-1426-0)
Supplement: Supplementary file 8 — Table S7. List of genes used in Fig. 5b for heatmaps. (XLSX 43 kb) [file 13059_2018_1426_MOESM8_ESM.xlsx]

## Sheet: Sheet1
endothelial cell			muscle cell			stromal cell			liver cell			epithelial cell			neural cell
I	II	III	I	II	III	I	II	III	I	II	III	I	II	III	I	II	III
ARNTL2	AEBP2	ADNP	ETV5	ZNF449	PROX1	SOX13	SETDB2	ZXDA	ZNF57	KLF15	NR4A2	ZNF747	ZFHX4	MIER3	ARID5A	AEBP2	ARNT
ATF6B	AFF4	ATOH8	ETV6	TAL1	ZNF225	ZIC2	PRDM1	ZNF789	ZNF215	MYT1	ZFP41	ZNF528	TBX6	ZKSCAN8	ATF7	CREB5	ATOH8
CDIP1	ARID2	BAZ2B	RELB	ZNF550	STAT2	THAP8	DMTF1	MLXIP	ZNF483	GLIS3	ZSCAN29	RORB	KLF6	ZNF408	BCL11A	DLX5	CDX1
ETV1	ARID5B	CDC5L	ZFP69B	ZNF785	ZNF180	ZNF215	ISL1	ZNF320	FEZF1	OSR1	KLF1	ZNF317	MEF2A	E2F8	BHLHE41	EBF1	CDX2
ETV4	ASH1L	CDX1	ZNF620	ZNF425	FOXJ2	ZSCAN16	SMAD9	ZNF746	ETV1	ESR2	ZNF529	ZNF496	DACH2	ZNF532	CDX4	ELK3	DMRTA1
FEZF1	BACH2	CDX2	ZNF770	ZNF780A	ZNF587B	CUX2	HOMEZ	TP53	OTX2	EBF3	ZNF596	ZNF274	ELF1	HEY1	CREB3L1	ESR2	E2F2
HES6	BAZ2A	DLX5	ZNF574	ZNF92	ZNF236	ZNF770	ZBTB2	TCF19	ZNF732	ALX4	MEIS1	ETV1	DMTF1	ZNF699	ETV4	ETV1	E2F5
HINFP	BNC1	E2F8	MLX	ZNF514	ZBTB14	E2F2	ZNF606	FOXK2	ZFHX2	ZNF785	SOX5	ZNF691	MNT	PAX6	HEY2	ETV3	E2F8
LHX4	BNC2	EBF1	MYCL	ZNF792	SMARCC2	ARID5A	LZTR1	ZNF429	LHX4	ZNF449	LHX5	ZNF215	KDM5A	SALL3	KLF1	FEZF2	EPAS1
MLX	CBFB	ELF2	ZBTB8B	ZNF407	ZFP14	NKX1−2	RBAK	ZNF76	KAT7	ZNF549	DLX5	ZNF30	ZNF12	FOXO1	MLX	FOXP2	FOXA1
NR1H3	CERS6	EMX2	HEYL	ZNF615	ZNF264	THAP1	ZNF383	ZNF225	ZNF107	ZNF133	HAND2	ZNF169	JUN	ZNF566	NFIB	GABPA	FOXA2
NR5A2	CREB3L1	EPAS1	FOXA3	ZNF597	ZNF471	LHX4	ZSCAN20	ZNF583	ZNF496	GTF2IRD1	SOX17	ZSCAN10	GATA3	ZKSCAN2	NR1H3	GMEB2	FOXB1
OTX2	CREB5	ETV5	ZNF215	ZNF226	KLF8	FEZF1	POU3F2	ZNF773	THAP11	GON4L	EVX1	HINFP	SOX5	FOXA3	OVOL2	GON4L	FOXF2
PRDM14	CREBZF	EVX1	E2F1	IRF7	ZNF184	SOX2	SOX1	SALL3	ZNF202	OVOL2	HOXB5	HMG20A	MYRF	ZNF282	PRDM14	HBP1	FOXJ2
RORB	DACH2	FOXA1	SOX3	ALX1	ZBTB37	ZNF878	CREB3L3	SALL1	NFIB	ZNF799	HAND1	ETV4	PRRX1	ZNF749	RELB	HOMEZ	FOXQ1
SNAPC4	DMTF1	FOXA3	IRX2	MXD3	ZNF441	ZNF34	ZEB1	ZKSCAN8	ARNTL2	ZNF792	HNF4A	TOX	TEAD1	FOXC1	SP140L	KLF13	GATA2
SOX2	EGR1	FOXC1	E2F2	ZNF33A	ZNF175	CDX4	RARB	ZNF282	ZSCAN2	ZNF417	TBX3	ZNF589	MLXIP	ZNF233	THAP11	L3MBTL1	GATA4
TOX	EGR2	FOXJ2	TCF19	SETDB1	ZSCAN12	TEF	ZNF800	ZNF26	ETV6	ZNF790	ZNF536	NR6A1	HDX	ZNF471	THAP8	MEF2D	GMEB1
ZFHX2	EGR3	FOXO1	ZIC3	ZNF35	ZNF117	ZNF107	ZNF641	ZNF836	ZNF691	ZNF335	MITF	ZNF202	KDM5B	IRX5	TOX	MTA1	GRHL1
ZIC3	ELF1	FOXO3	PARP1	THAP6	ZNF746	ZNF599	TCF7	SALL4	ZNF574	ZNF10	MECOM	ZNF576	MGA	EBF1	ZNF114	MXD3	GZF1
ZIK1	ELK3	FOXP1	SNAPC4	ZFP1	ZNF570	ZFP1	OLIG3	THAP9	ZNF74	ZBTB11	FOXA2	SNAPC4	ZNF554	CDX1	ZNF232	MYBL1	HAND1
ZNF114	ELK4	GLI3	FOXO1	ZNF528	ZNF506	ZNF74	ZFHX3	ZNF569	ZNF675	ZNF415	GATA4	ZNF232	SOX4	HOXA1	ZNF239	NFX1	HAND2
ZNF17	EOMES	GRHL3	TOX	ZNF682	ZNF768	ZNF891	HOXB5	ZNF16	ZNF613	ZNF701	FOXA1	ZNF672	ZNF829	MIXL1	ZNF398	NHLH1	HEY1
ZNF19	ERG	HEY1	ZNF253	ZNF627	PBX2	HKR1	NR2F1	ZNF558	ZNF473	IRF6	ZBTB16	ZNF57	ZNF655	PAX3	ZNF483	NKRF	HNF4A
ZNF232	ESRRG	HNF4A	ETV1	ZNF630	ZBTB26	ZNF576	POU5F2	FOXJ2	ZNF835	HMBOX1	DMTF1	ZNF786	HES1	ZNF276	ZNF485	POU4F1	HOXB3
ZNF234	ETS1	HOXA1	ZNF239	ZNF16	ZNF585B	ZNF589	EGR3	TFAP2C	BHLHE41	SOX7	ZHX1	ZNF512B	LHX5	KLF8	ZNF490	POU5F2	HOXB5
ZNF239	ETS2	HOXB1	ZNF114	ZNF248	NR1D2	ZNF691	HOXA2	ZNF484	TOX	ZNF800	GRHL1	ZNF81	HOXB5	PKNOX2	ZNF525	PRDM10	KLF15
ZNF304	ETV2	HOXB3	ZNF232	ZNF285	ZNF132	NR5A2	KLF2	ZNF264	ZNF619	NFE2	ZBTB8A	OTX2	HAND1	GRHL3	ZNF574	RBAK	MAF
ZNF34	ETV3	IKZF2	ZNF589	ZNF776	ZFP30	ZNF852	BNC1	ZNF524	RORB	ZNF808	ZNF793	RELB	ID4	IKZF2	ZNF576	RFX4	MEIS3
ZNF398	FLI1	IRF1	KAT7	ZNF780B	ZNF396	ZBTB8B	RFX4	ZFP37	ZFP69B	ZNF528	ZNF587	ATF1	ZNF654	FOXJ2	ZNF599	RFX5	MESP1
ZNF415	FOS	IRX5	POU2F2	ZNF552	ZBTB17	ZNF239	HOXA13	PAX6	ZNF695	ZNF682	ZFHX3	FEZF1	ZNF569	ZBTB38	ZNF674	SOX7	MITF
ZNF483	FOSB	KDM5B	BCL11A	ZNF34	ZNF606	ZNF415	TAL2	MECOM	ZNF256	TULP3	ZNF224	ZSCAN2	FOXP1	ZNF334	ZNF691	STAT6	MIXL1
ZNF490	FOXA2	KLF10	ZNF766	ZNF565	ZNF282	HEYL	ZNF189	SIM2	ZNF232	ZNF48	MGA	ZFHX2	ZNF565	PLAG1	ZNF799	TEAD3	MLLT10
ZNF496	FOXF2	KLF5	OTX2	ZNF594	ZNF112	BHLHE41	ZNF404	NR4A3	ZNF616	ZNF597	RFX3	ZNF114	ID2	ZNF92	ZNF81	ZBTB40	MLXIP
ZNF528	GATA2	KLF8	HES6	ZNF266	ZNF433	ZNF17	ZNF200	NFIX	MXD3	SETDB2	PRDM1	ZNF483	ARID2	ZNF558	ZSCAN10	ZBTB6	MYRF
ZNF57	GATA3	LHX9	ETV4	DACH2	ZNF26	ZNF695	ZNF396	FOXA1	GLI2	CREB3L1	ZNF778	LHX9	ZNF197	ZNF514	ZSCAN2	ZHX1	MYT1
ZNF574	GATA4	MITF	ZIC2	ZNF529	ELF2	DMRTA1	SIX3	LHX9	ZNF692	ZNF517	ZNF264	ZNF398	ZNF181	FOXO3		ZNF100	NFATC2
ZNF589	GATAD2B	MIXL1	SOX2	HNF4A	CDC5L	ZNF835	KLF4	CDX1	HEY2	ZHX3	ZNF784	BCL11A	RCOR3	SALL1		ZNF112	NFIL3
ZNF614	GZF1	MSX1	ZIC5	SETDB2	ZNF558	RELB	MAF	HNF4A	ZIC2	RFX2	KLF6	SOX2	TCF4	ZFP37		ZNF132	NKX1−2
ZNF691	HAND1	MYRF	RORB	ZNF585A	SP1	ZFP69B	KLF11	EBF1	NKX1−2	ZNF234	ZNF813	ZNF616	TBX3	ZNF746		ZNF142	PIAS3
ZNF695	HAND2	NFIX	OVOL2	KLF12	KLF1	ZNF485	MXI1	HOXA3	SOX3	CARF	ZNF445	ZNF101	STAT2	SP1		ZNF181	PKNOX2
ZNF891	HDX	PAX3	THAP11	ZKSCAN8	TFAP2C	HES6	ZNF816	IKZF5	IRX2	ZNF552	CERS6	HES6	ZXDA	ZNF445		ZNF211	PRDM15
ZSCAN10	HES1	PAX6	ZNF101	ZXDB	TEAD3	ZNF57	NFATC4	NFYA	ZNF770	ZNF442	JUN	ZNF620	FOXA2	ZBED3		ZNF226	PRDM16
ZSCAN2	HEY2	PAXBP1	ZFHX2	HOXB3	NFYA	ZSCAN10	CREB3L1	FOXB1	ZNF878	MECP2	FOSB		MEIS1	ZNF136		ZNF248	PRDM5
ZSCAN22	HHEX	PBX3	PRDM14	GATA4	EOMES	ZNF732	CARF	SMARCC2	ZNF485	ZNF780A	GATA3		FOXA1	CERS6		ZNF254	PRDM6
	HLX	PEG3	ZNF134	EVX1	MIXL1	ZNF114	ZNF584	ZNF521	ARID5A	ZNF33B	ZNF124		ZSCAN20	GLI3		ZNF30	RXRA
	HMBOX1	PKNOX2	ZNF483	MEIS2	FOXC1	OTX2	KLF3	ZNF85	ZNF486	ZNF182	TCF7		ZNF808	ZNF629		ZNF300	SALL1
	HMGB2	PLAG1	ZSCAN2	REL	IRX5	ZNF574	CBFB	ZNF782	MEIS3	ZNF75A	CBFB		ZBTB37	ZNF266		ZNF335	SALL3
	HMGXB3	PRDM6	ZNF57	ZNF654	CDX1	RORB	ZNF697	ZNF324	ZNF143	ZNF430	ID2		ZNF557	ZBTB21		ZNF417	SETDB1
	HMGXB4	SALL1	ZNF485	TCF12	ZNF470	ETV4	MGA	ZNF117	HES6	HBP1	RCOR3		PURA	ELF2		ZNF433	SIM2
	HOXA11	SALL4	ZSCAN10	TCF4	PBX3	SNAPC4	ZNF254	ZBTB37	ZSCAN10	ZNF470	ZNF431		ZNF555	TP53		ZNF439	SMAD1
	HOXA13	SATB2	CUX2	ZNF334	MESP2	ZFHX2	ZNF596	ZSCAN30	HIF3A	EOMES	KDM5B		NFIL3	ZNF623		ZNF441	SMAD9
	HOXA3	SMAD1	NKX1−2	ZNF611	ZNF710	ETV1	ZNF469	ZBTB21	PRDM14	MLXIPL	ZBTB17		HEY2	TGIF2		ZNF460	STAT2
	HOXA5	SOX11	ZNF878	FOXO3	GMEB2	OVOL2	PKNOX2	IRX2	ETV4	ZNF626	RELA		ZBTB24	ZNF343		ZNF470	T
	HOXB5	SOX12	ARID5A	ZNF587	MNT	TOX	ZNF764	ZNF532	ZNF398	ZEB1	ZNF611		ZFP62	GLI2		ZNF493	TBX3
	ID1	SP1	TOX3	EGR3	ZNF850	MLX	ZNF25	KLF8	ZNF589	RLF	ARID4A		ZNF292	HMGB2		ZNF496	TBX4
	ID2	SP5	FEZF1	ZNF664	ZNF211	ZNF232	ZNF397	ZFP30	RELB	MXI1	ZMIZ2		PEG3	MXI1		ZNF528	TEF
	ID4	STAT5A	ZNF732	TERF2	ZNF532	ZNF398	ZNF879	HEY1	SIX4	HMGXB3	FOXP1		ZNF160	ZNF595		ZNF546	TGIF2
	IKZF1	T	ARNTL2	ZNF583	ZFHX4	ARNTL	ZNF197	SMAD1	E2F1	ETV3	RXRA		TFAP2C	KLF5		ZNF570	THAP5
	IRX3	TCF19	ZNF486	ISL1	DMTF1	PRDM14	ZNF813	ZNF506	PARP1	STAT6	SP8		ZNF497	ZNF778		ZNF587B	THRA
	ISL1	TEAD3	NR6A1	HMGB2	GLI2	ZIK1	THAP6	TEAD3	SOX2	ZNF35	EPAS1		EPAS1	AFF4		ZNF594	TOX2
	JUN	TERF2	ZNF398	KDM5A	GLI3	ZNF483	SOX21	ZNF785	ZIC5	NFKB1	TAL2		SOX12	ASH1L		ZNF596	TRPS1
	KDM5A	TFAP2A		SMAD1	ZHX1	HINFP	ZNF70	ZNF41		ZNF845	SMAD6		RXRA	ZNF383		ZNF606	TULP3
	KLF11	TFAP2C		RCOR1	FOXP2	ZSCAN2	ZNF629	PAX3		KLF4	ZBTB20		TCF19	ZNF606		ZNF610	ZBED6
	KLF2	TOX2		ZNF354A	ARID5B	ARNTL2	ZNF43	MYT1		BCL6	MEF2C		ZNF836	TERF2		ZNF615	ZBTB1
	KLF3	TOX3		IKZF1	POU3F2	ZNF543	ZNF92	FOXC1		MAF	ELF1		SP8	ETV5		ZNF621	ZBTB24
	KLF6	TRPS1		BHLHE40	RFX2	NR1H3	MLLT10	ATOH8		ZNF600	ZFP91		PPARA	ZFX		ZNF69	ZBTB38
	KLF7	TSHZ2		RLF	ZBTB8A	ZNF620	IKZF4	MIXL1		ZNF354B	ZNF583		DLX5	ADNP		ZNF692	ZBTB41
	LIN28B	ZBED3		TSC22D2	ARID2	THAP11	KLF6	SP8		ZNF621	TFCP2L1		PRDM6	ZNF664		ZNF70	ZBTB43
	MECOM	ZBTB21		ZNF234	HEY1	ZNF253	NR2C1	ZNF276		GATAD2B	STAT2		IRX1	ZFP14		ZNF700	ZBTB8B
	MECP2	ZBTB24		ZNF124	ZBTB38		KLF10	CREB5		ZNF283	ZNF37A		MEIS2	ZNF431		ZNF701	ZFP1
	MEF2A	ZBTB38		SMAD9	ZNF100		MTF1	MAFB		ZNF641	SMAD2		PROX1	NR2C1		ZNF708	ZFP14
	MEF2C	ZFHX4		LBX2	ZNF154		FOSB	ZNF440		ZNF565	MTF1		MSX1	ZNF429		ZNF71	ZFP28
	MEF2D	ZFP14		ZFP91	ADNP		ZNF75A	GZF1		AFF4	HES1		ZSCAN30	ZNF354A		ZNF710	ZFP37
	MEIS1	ZFP37		KDM5B	ZNF584		GMEB1	ZSCAN9		BNC2	ZNF664		EGR1	SOX11		ZNF713	ZFP62
	MEIS2	ZFP62		ZNF44	SALL4		ZNF780A	REL		CREB3L3	FOS		NFYA	ZNF567		ZNF730	ZKSCAN2
	MESP1	ZFX		MIER3	MEF2A		ZNF780B	ZFP14		TSHZ1	ZNF383		IRX3	ELF3		ZNF737	ZKSCAN7
	MGA	ZNF117		ETV2	ZNF740		ZBTB11	ZNF334		ZFP90	TEAD1		ZBTB20	ZNF117		ZNF77	ZNF141
	MLXIP	ZNF12		HDX	REST		ZNF331	ZNF44		ZNF500	ZNF655		RCOR1	SALL4		ZNF772	ZNF160
	MNT	ZNF124		BAZ2A	MZF1		MECP2	NFATC3		KLF11	SP5		VENTX	KLF10		ZNF780A	ZNF169
	MTF1	ZNF16		HAND1	HOXB1		MXD1	DACH2		NR2C2	REST		ZKSCAN1	BAZ2B		ZNF780B	ZNF17
	MXD1	ZNF233		GATA2	NFIX		NFATC2	ZNF419		ZNF254	ARID2		ZBTB8A	ZNF544		ZNF790	ZNF197
	MYNN	ZNF236		HES1	ALX4		TCF21	HSF2		BNC1	ZBTB4		CREBZF	TEAD3		ZNF792	ZNF20
	MZF1	ZNF266		HOXB5	ATOH8		ZBTB41	ADNP		KLF13	ID1		REST	ZNF502		ZNF808	ZNF221
	NFATC1	ZNF276		CERS6	SP5		ZNF799	ZNF655		ZNF7	NFIL3		HMGXB4	SMAD2		ZNF813	ZNF224
	NFATC3	ZNF282		MYRF	PAX3		ZNF776	ZNF557		ZNF331	ZNF197		ZNF100	CDC5L		ZNF845	ZNF227
	NFIB	ZNF292		ID2	SOX11		ZNF514	RXRA		ZNF443	ASH1L		ZBTB43	ZNF44		ZSCAN12	ZNF236
	NFKB1	ZNF320		ZNF12	ZNF233		ZNF449	SOX12		ZNF70	ZNF629		NR2C2	ZNF320		ZSCAN21	ZNF25
	NFX1	ZNF324		IRX6	ELK4		ZNF621	GRHL3		HLX	MXD1		ZNF626	PAXBP1		ADNP	ZNF263
	NFYA	ZNF334		ETS1	FOXK2		ZNF841	ZNF623		ALX1	ZNF292		EMX2	PBX3		AFF4	ZNF264
	NKRF	ZNF343		CBFB	ZNF521		ZNF418	ZNF181		EGR3	ZNF585A		ZFP69	ZNF76		ARID2	ZNF266
	NR1D2	ZNF354A		ZNF383	STAT5B		ZNF701	ZNF829		EGR2	ZNF135		ZNF740	SATB2		ARID4A	ZNF282
	NR2F1	ZNF383		MECP2	SALL1		NR2C2	ZFX		ZNF189	ZKSCAN2		ZNF362	ARID5B		ARID5B	ZNF319
	NR3C1	ZNF396		MGA	LIN28B		ZNF81	ZNF850		ZBTB42	ZNF440		GRHL1	HOXA3		ARX	ZNF320
	PLAGL1	ZNF408		SMAD2	NR4A2		EBF3	ZNF227		ZNF550	ZNF484		ZNF84	EVX1		ASH1L	ZNF324
	PPARA	ZNF429		ZNF431	ZNF429		MESP2	ZNF699		ZNF84	ZNF233		ZBTB16	NR2F1		BACH2	ZNF334
	PRDM1	ZNF44		ZBTB1	ZNF713		ZBED6	ZNF471		SMAD9	NR2F1		HHEX	NFIX		BAZ2A	ZNF33A
	PRDM10	ZNF445		MLLT10	ZNF263		TSHZ3	ZNF224		ZNF211	PRRX1		BAZ2A	HNF4A		BAZ2B	ZNF33B
	PROX1	ZNF471		ZNF41	ZNF324		EGR2	MZF1		MYCN	IKZF2		ZBTB1	TFAP2A		BCL6	ZNF343
	PRRX1	ZNF524		ZNF189	TFAP2B		EOMES	ZBTB43		ZNF441	ZEB2		ZNF419	T		BNC1	ZNF350
	PURA	ZNF532		ZFHX3	MLXIP		ZNF222	FOXP2		ZNF610	ZNF100		ZNF850	CASZ1		CARF	ZNF354A
	RARB	ZNF557		PPARA	TRPS1		ESRRG	FLI1		KLF12	ZBED3		FOS	SIM2		CASZ1	ZNF354C
	RCOR1	ZNF558		ZNF655	THAP5		ZBTB42	THRA		ESRRG	ZNF764		ID1	ZEB2		CBFB	ZNF391
	RCOR3	ZNF566		BACH2	ZNF493		ZSCAN21	CDX2		HOXA13	KLF5		CREB5	HOXB3		CDC5L	ZNF397
	REST	ZNF567		FOXA1	HOXA3		ZBTB6	HOXA1		FOXP2	IRF1		ZNF782	CDX2		CDIP1	ZNF404
	RFX3	ZNF623		ZNF224	ZFP69		ZNF548	TFAP2A		TCF21	PROX1		TSHZ1	HOXB1		CERS6	ZNF408
	RXRA	ZNF681		MBD1	SOX12		ZFP90	GATA2		ZBTB41	NFIX		MEF2C	MECOM		CREBZF	ZNF41
	SATB1	ZNF689		SP6	PRDM5		PRDM5	HOXA11		ZNF407	EMX2		FOSB	FLI1		DACH2	ZNF419
	SIM2	ZNF699		NR2C1	PEG3		ELK3	HOXB3		MLLT10	KLF2		ZNF521	ATOH8		DEAF1	ZNF429
	SMAD2	ZNF71		ZBTB2	TGIF2		STAT6	DLX5		ZNF697	IRX5		ZNF641	SP5		DMBX1	ZNF44
	SMAD6	ZNF746		ZNF563	FOXC2		ZBTB4	MEIS2		VENTX	HOXA3		ZNF75D			DMTF1	ZNF440
	SMAD9	ZNF749		CREB3L1	ZNF557		RFX2	TBX3		NFX1	HOXA1		TRPS1			E2F7	ZNF445
	SOX17	ZNF76		RELA	ZBTB25		ZNF350	FOXF2		ELK3	EBF1		MXD1			E4F1	ZNF471
	SOX5	ZNF792		BNC1	ZNF367		BCL6	MEIS1		NFATC3	HOXB3		IRF1			EBF3	ZNF484
	SOX7	ZNF92		SOX17	ZNF169		ZNF133	T		ZNF141	MSX1		USF3			EGR1	ZNF497
	SOX9	ZSCAN30		ZNF454	ZNF700		ZNF37A	MSX1		THAP6	MEIS2		TCF7			EGR2	ZNF500
	SP6			TULP3	ZNF773		ZNF660	PROX1		ZNF154	CDX2		ZNF600			EGR3	ZNF502
	SP8			CREB3L3	MEF2C		KDM5C	TFAP2B		ZNF226	TFAP2A		ZNF500			ELF1	ZNF510
	STAT2			TCF21	ZSCAN9		VENTX	HOXB1		ZBED6	TBX4		THRA			ELF2	ZNF514
	TAL1			RARB	CDX2		MBD1	FOXA2		NFATC1	TFAP2B		ZBED6			ELK4	ZNF532
	TBX3			BNC2	HOXA1		GON4L	IRX5		TSHZ3	FOXF2		SMAD6			EMX2	ZNF552
	TBX4			EBF3	CREB5		ZNF559	ZBTB16			GATA2		KLF4			EOMES	ZNF555
	TBX6			ZBTB41	NFX1		ZNF354B	ARID5B			HOXA5		ZNF124			ESRRG	ZNF558
	TCF21			POU5F2	ZNF778		ZNF430	SP1			FOXQ1		ZNF227			ETS1	ZNF562
	TCF4			ZNF641	CARF		HBP1	BACH2			RARB		CREB3L1			ETS2	ZNF569
	TCF7			ZNF197	RFX3		ZNF426	STAT2			ZNF343		MTF1			EVX1	ZNF584
	TEAD1			ZNF136	ZNF577		ZNF112	ZNF664			ZNF555		ZNF841			FOS	ZNF585A
	TFCP2L1			ZNF697	ZNF37A		HMBOX1	ZNF674			ZNF829		MLLT10			FOSB	ZNF587
	TGIF2			ZBTB42	HMGXB4		ZNF846	RFX7			ZNF236		ZNF813			FOXC1	ZNF600
	THAP5			HMBOX1				ZNF184			ZNF263		CBFB			FOXC2	ZNF623
	THRA			GON4L				ZNF431			ZBTB43		ZNF444			FOXK2	ZNF626
	TP53			ZFP90				MIER3			ZFX		ZSCAN9			FOXO3	ZNF630
	TSC22D2			KLF3				TRPS1			REL		ZNF470			FOXP1	ZNF654
	TSHZ1			ZNF444				ZNF671			ZFP14		ELK4			GATA3	ZNF655
	TSHZ3			RXRA				PAXBP1			ID4		ZNF681			GATAD2B	ZNF667
	USF3			ZNF331				ZFP62			MYRF		PRDM1			GBX2	ZNF680
	VENTX			KLF13				GLI3			ZNF44		ZFP30			GCFC2	ZNF682
	ZBED6			HMGXB3				NR1D2			IRX3		SOX17			GLI2	ZNF699
	ZBTB1			MEF2D				ELF2			ZNF117		GATA2			GLI3	ZNF75D
	ZBTB16			LZTR1				KDM5A			PLAG1		ZEB1			GLIS3	ZNF773
	ZBTB20			ZNF764				REST			BAZ2B		PLAGL1			GRHL3	ZNF784
	ZBTB37			TSHZ3				ZBTB48			ZNF181		HAND2			HES1	ZNF786
	ZBTB40			NRF1				FOXO3			BAZ2A		FOXF2			HKR1	ZNF829
	ZBTB43			HOXA13				HMGB2			ZNF333		TBX4			HMBOX1	ZNF844
	ZBTB48			OSR1				PBX3			SATB2		ZNF254			HMG20A	ZNF92
	ZEB1			FOXA2				PEG3			TCF4		ZNF263			HMGB2	ZSCAN18
	ZEB2			ZSCAN21				TERF2			ZNF12		ETS2			HMGXB3	ZSCAN30
	ZFHX3			ARID4A				ZFP91			ZNF266		ZNF430			HMGXB4	ZSCAN9
	ZFP30			ZNF292				MEF2A			ZBTB40		ZNF331			HOXA1
	ZFP90			TCF7				ZNF160			ZNF497		ELK3			HOXA2
	ZFP91			ZNF445				SATB2			ZNF740		NR3C1			HOXA3
	ZHX3			ELK3				MYRF			TSC22D2		ZNF189			HOXB1
	ZKSCAN1			HAND2				IKZF2			ZNF320		ZNF182			HSF2
	ZNF136			TSHZ1				EPAS1			PURA		ZBTB4			ID1
	ZNF140			ZEB1				ID4			EGR1		THAP5			ID2
	ZNF160			MITF				ZHX1			SOX4		ZBTB48			ID4
	ZNF181			ZNF596				ZNF226			NR2C1		ZNF737			IKZF2
	ZNF182			HOXA11				ZNF567			ZSCAN16		ZNF529			IKZF4
	ZNF197			ZNF469				SATB1			FOXO3		NRF1			IRX1
	ZNF211			KLF2				BAZ2A			ZNF780B		TSC22D2			IRX2
	ZNF251			PRDM16				HMGXB4			MIER3		ZFP90			IRX3
	ZNF254			ERG				ARX			ZKSCAN1		BNC2			IRX5
	ZNF331			ZNF730				ZNF266			ZNF160		HOXA11			JUN
	ZNF354B			ZNF442				ZXDC			ZNF225		CREB3L3			KDM5A
	ZNF362			SOX7				ZNF585A			RCOR1		IRX6			KDM5B
	ZNF37A			ZNF512B				ZNF292			ZNF26		ALX4			KDM5C
	ZNF391			ZNF460				ZNF713			KDM5A		HOXA13			KLF11
	ZNF407			ZNF555				ZBTB17			MNT		TCF21			KLF12
	ZNF419			STAT5A				CASZ1			KLF8		ZNF442			KLF2
	ZNF43			ZNF808				ZFHX4			PPARA		ZNF678			KLF3
	ZNF431			ZNF567				ZBTB1			ARID5B		ZNF486			KLF4
	ZNF442			ZNF708				RCOR1			PRDM6		ZNF382			KLF6
	ZNF484			HBP1				ZNF587B			ISL1		HMBOX1			KLF8
	ZNF500			ZNF800				SP5			ZBTB1		RLF			LHX2
	ZNF502			ELF3				PRDM6			SMARCC2		ZNF701			LHX5
	ZNF521			ZNF852				IRX3			SP1		BNC1			LHX9
	ZNF569			ZNF846				ZNF124			RBAK		EOMES			LIN28B
	ZNF585A			ZNF562				ARID2			TCF12		RARB			LMX1A
	ZNF596			KLF7				CREBZF			ZNF136		EGR2			MAFB
	ZNF600			ARX				BAZ2B			ZNF200		MITF			MBD1
	ZNF611			ZBED6				ZNF654			ZNF506		GATA4			MECOM
	ZNF629			ZNF75D				SOX9			CDX1		ZNF596			MECP2
	ZNF641			E2F5				MEF2C			ZNF532		TFCP2L1			MEF2C
	ZNF654			ZKSCAN2				GATA3			ZBTB24		SMAD9			MEIS1
	ZNF655			ZKSCAN5				THAP5			ZSCAN30		ZNF391			MEIS2
	ZNF664			ZNF621				EGR1			ZBTB25		ZNF773			MGA
	ZNF665			ZNF333				SOX11			NRF1		ZNF211			MIER3
	ZNF701			VENTX				ZBTB24			HHEX		ZNF844			MNT
	ZNF737			ZSCAN5A				ZNF740			HEY1		MZF1			MSX1
	ZNF740			KLF11				ZNF611			ZXDA		SOX9			MTF1
	ZNF75A			ZNF701				ZNF362			PEG3		TSHZ3			MXD1
	ZNF75D			ZNF430				ZHX3			ZNF836		BACH2			MXI1
	ZNF773			MTF1				HHEX			SALL4		TOX2			MYCN
	ZNF782			ZNF837				NR3C1			ZNF521		ZNF611			MYEF2
	ZNF808			ZNF362				ZNF136			ZNF230		ZFHX3			MZF1
	ZNF813			EGR1				ELF1			ZNF362		ZNF583			NFATC1
	ZNF829			IRX3				KLF12			ZNF28		ZNF324			NFATC3
	ZNF836			ZFX				HLX			ZBTB21		ZNF764			NFATC4
	ZNF84			NFATC4				MITF			ZNF681		HLX			NFYA
	ZNF841			NFATC1				MEIS3			ZNF746					NR1D2
	ZNF844			ASH1L				ZNF500			ZXDC					NR2C1
	ZNF850			ZBTB43				ELF3			ZNF567					NR2C2
	ZSCAN20			ZNF484				KLF5			ZNF112					NR2F1
	ZSCAN9			MAF				IRF1			ZNF419					NR6A1
	ZXDA			EBF1				TSHZ2			ZNF212					OLIG3
				KDM5C				TCF4			ZNF850					OTX1
				ZNF548				ZNF10			ZFP62					OTX2
				ID1				ZNF700			GRHL3					PARP1
				SATB2				ZNF439			IRX1					PAX3
				THRA				ZNF493			TFAP2C					PAX6
				PAXBP1				ZNF236			SIM2					PAX7
				BAZ2B				ZNF343			FOXC1					PAXBP1
				NR3C1				AFF4			PAX3					PBX3
				MSX1				KDM5B			ATOH8					PEG3
				ZNF133				LIN28B			LHX9					PLAG1
				TEAD1				TRERF1			HOXB1					PLAGL1
				TFAP2A				JUN			FLI1					POU3F2
				ZNF75A				SMAD2			ZNF789					PPARA
				ZNF182				FOS			ZNF20					PRDM1
				KLF5				PLAGL1			ZNF420					PROX1
				ZNF160				ZBTB26			RORA					PRRX1
				TBX3				ETS1			NFYA					PURA
				MEIS1				FOXP1			ZNF773					RARB
				DLX5				PLAG1			GLI3					RAX
				PRRX1				TCF12			HSF2					RCOR1
				ZBTB16				RFX3			NR3C1					RCOR3
				PLAG1				ETS2			GMEB2					REL
				ZNF84				HES1			ZNF429					REST
				AFF4				ZNF382			ZNF76					RFX2
				CREBZF				PPARA			SMAD1					RFX3
				FOXP1				SOX17			NFXL1					RFX7
				GATAD2B				HAND1			ZNF667					RLF
				PURA				PRRX1			ZNF554					SALL4
				HHEX				SOX5			FOXA3					SATB1
				GATA3				EVX1			TEAD3					SATB2
				ZNF629				TBX4			HDX					SETDB2
				ZNF320				ZBTB20			ELF2					SIX3
				JUN				ZBTB8A			ETS1					SIX4
				ZKSCAN1				ZKSCAN1			ZFP30					SMAD2
				FOS				ID2			ZNF180					SMAD6
				ZNF829				SOX4			MZF1					SMARCC2
				ZNF10				MNT			ZNF783					SOX1
				SOX4				ZNF75D			TERF2					SOX11
				ESR2				ARID4A			ETS2					SOX12
				E4F1				ZEB2			ADNP					SOX13
				MXI1				SMAD6			ZNF416					SOX2
				ZNF813				ID1			ZNF16					SOX21
				ZNF397				CERS6			TGIF2					SOX3
				ZNF254				RLF			ZNF471					SOX4
				RCOR3				ZNF100			TRPS1					SOX5
				FOSB				ZNF12			ZSCAN9					SOX9
				STAT6				ZNF391			ZNF841					SP1
				ZNF440				TGIF2			ZNF227					SP2
				ZBTB40				ZNF263			FOXJ2					SP4
				ETS2				ETV5			ZBTB37					SP5
				ZBTB4				ZNF844			FOXK2					SP6
				ETV3				ELK4			CREBZF					SP8
				KLF6				HAND2			PAXBP1					STAT5B
				ZNF43				GATA4			SOX12					TADA2B
				GZF1				TSC22D2			ZNF557					TAL2
				NFATC3				RCOR3			SALL1					TCF12
				ZNF660				ZNF778			ZNF354A					TCF4
				HSF2				ZNF84			ZNF282					TCF7
				ZNF573				TSHZ1			ZNF75D					TCFL5
				ELF1				PURA			ZKSCAN8					TEAD1
				PRDM6				TEAD1			ZNF408					TERF2
				EPAS1				BNC2			MIXL1					TFAP2A
				ZEB2				ZNF445			ZNF276					TFAP2B
				PRDM1				ZNF587			PLAGL1					TFAP2C
				PKNOX2				USF3			THRA					THAP6
				IRF1				ASH1L			HMGXB4					TOX3
				ZBTB20				ZBTB38			MLXIP					TP53
				SOX5				NFATC1			ZNF737					TRERF1
				ZHX3				TOX2			ZNF334					TSC22D2
				PLAGL1				GLI2			ZNF768					TSHZ1
				SMAD6				ZNF595			ZNF558					TSHZ2
				MECOM							DACH2					TSHZ3
				FOXF2							ZNF782					USF3
				TBX4							ZNF654					ZBED3
				HLX							NFATC4					ZBTB11
				FLI1							ZNF324					ZBTB16
				MXD1												ZBTB17
				ZNF276												ZBTB2
				KLF4												ZBTB20
				ZNF70												ZBTB21
				ZNF417												ZBTB25
				ZNF600												ZBTB26
				ZNF135												ZBTB37
				ZNF507												ZBTB4
				ZNF300												ZBTB8A
				NFIL3												ZEB1
				ZNF141												ZEB2
				NR2C2												ZFHX3
				ZNF473												ZFHX4
				ZNF335												ZFP30
				ZNF343												ZFP41
				ZNF283												ZFP69
				LHX5												ZFP90
				ZNF416												ZFP91
				ZNF418												ZFX
				ZNF200												ZHX3
				ZNF181												ZIC1
				SATB1												ZIC2
				IKZF2												ZIC3
				ZSCAN20												ZIC5
				ZNF500												ZKSCAN1
				SP2												ZKSCAN8
				ID4												ZMIZ2
				SOX9												ZNF117
				GRHL1												ZNF12
				T												ZNF124
				NR2F1												ZNF133
				HOXA5												ZNF135
				MESP1												ZNF136
				ZNF536												ZNF140
				HOXA2												ZNF154
				ZNF426												ZNF16
				ZNF354B												ZNF175
				ZNF790												ZNF180
				PRDM15												ZNF182
				TSHZ2												ZNF184
				GBX2												ZNF189
				NFE2												ZNF200
				ZNF350												ZNF212
																ZNF215
																ZNF233
																ZNF234
																ZNF251
																ZNF26
																ZNF274
																ZNF276
																ZNF292
																ZNF322
																ZNF331
																ZNF362
																ZNF367
																ZNF37A
																ZNF383
																ZNF407
																ZNF425
																ZNF426
																ZNF43
																ZNF430
																ZNF431
																ZNF444
																ZNF454
																ZNF473
																ZNF48
																ZNF506
																ZNF507
																ZNF517
																ZNF521
																ZNF529
																ZNF544
																ZNF549
																ZNF551
																ZNF557
																ZNF559
																ZNF566
																ZNF573
																ZNF577
																ZNF583
																ZNF611
																ZNF619
																ZNF629
																ZNF660
																ZNF664
																ZNF678
																ZNF681
																ZNF740
																ZNF75A
																ZNF76
																ZNF764
																ZNF776
																ZNF778
																ZNF782
																ZNF783
																ZNF789
																ZNF793
																ZNF800
																ZNF84
																ZNF85
																ZNF850
																ZNF879
																ZSCAN20
																ZSCAN23
																ZSCAN25
																ZSCAN29
																ZSCAN31
																ZSCAN5A
																ZXDB
																ZXDC
