# Supplementary material for: Mapping human pluripotent stem cell differentiation pathways using high throughput single-cell RNA-sequencing
Source: Genome Biol. 2018 Apr 5;19:47. doi: 10.1186/s13059-018-1426-0 (PMC5887227; doi:10.1186/s13059-018-1426-0)
Supplement: Supplementary file 9 — Table S8. List of genes used in Fig. 6c for heatmap. (XLSX 12 kb) [file 13059_2018_1426_MOESM9_ESM.xlsx]

## Sheet: Sheet1
cluster 1	cluster 2	cluster 3	cluster 4	cluster 5	cluster 6	cluster 7	cluster 8	cluster 9
AFF4	LHX4	HBP1	REPIN1	MEIS3	ZNF649	FOS	ZNF578	LITAF
TSHZ2	RORA	ARID5B	ID3	ZNF358	HMGB3	HMGB2	ZNF486	ZFP42
ZNF48	CREB3L1	CUX1	SMARCE1	NR6A1	HKR1	NPAS2	ZNF90	ZNF770
VEZF1	NFATC4	MEF2C	ZNF25	ZIC2	SALL3	LMX1A	CDX4	ZNF296
KDM5C	RXRA	ZNF512	ZBTB16	GTF2IRD1	ZNF613	MAF	ZNF879	CEBPZ
JUN	RAX	PRDM2	HOXB2	ZFHX2	PRDM14	LHX5	ZNF525	HEY2
NFIX	SIX3	EPAS1	ASH1L	RORB	ALX1	PAX6	ZNF695	POU5F1
KLF12	OTX1	BAZ2B	MEIS2	ZIC5	ZNF675	DMBX1	ZNF552	ZNF398
HOXA2	ZHX1	MNT	LHX2		REST		NKX1−2	ZSCAN10
HES4	FEZF1	TSC22D2	SOX11		ZNF350		VENTX	OVOL2
TFAP2B	MYCN	SNAI2	MSX2		BCL11A		NR5A2	ZSCAN2
PRRX1	EGR1	KDM5A	SOX9				ETS2	ETV5
HOXB1		ARID1B	ZNF521				NANOG	ETV4
ZNF664		CASZ1	PAX3				MYC	ZNF488
RFX4		BACH2	SOX5				EOMES	TERF1
PLAGL1		ZSCAN18	HSF2				ZNF534
ZNF148		RFX3	MSX1				SP5
DNAJC1		ZFHX4	MECOM				PITX2
GLI3		TCF4	ID2				FOXA2
TCF12		RERE	ZEB2				GATA6
POU3F2		HOMEZ	TEAD1				CDX1
ID4		ZFP36L1	ZEB1				GSC
LCORL		SOX12	ZKSCAN1				ZNF600
IRX3			ZFHX3				MIXL1
HES1			TFAP2A				T
PAXBP1			SOX21				TBX22
PIAS1			TSC22D1
ARID4B			PBX3
ARID1A			SIX6
KLF3			SOX2
PKNOX2			SALL1
TULP4
HAND1
ZBTB20
SOX1
TCF25
NR2F1
MEIS1
PEG3
MECP2
ZFP90
SMARCC2
EGR2
THRA
ZNF117
RFX2
