# Supplementary material for: Mapping human pluripotent stem cell differentiation pathways using high throughput single-cell RNA-sequencing
Source: Genome Biol. 2018 Apr 5;19:47. doi: 10.1186/s13059-018-1426-0 (PMC5887227; doi:10.1186/s13059-018-1426-0)
Supplement: Supplementary file 10 — Table S9. List of genes used in Fig. 7c for heatmap. (XLSX 44 kb) [file 13059_2018_1426_MOESM10_ESM.xlsx]

## Sheet: Sheet1
p_val	avg_diff	pct.1	pct.2	cluster	gene
1.18315e-182	2.09105	0.95	0.127	Naive-like H9	LEFTY2
1.1404e-249	2.05202	0.997	0.01	Naive-like H9	PCAT14
7.20373e-160	1.97713	1	0.909	Naive-like H9	LINC01356
2.49369e-200	1.97683	0.988	0.243	Naive-like H9	GDF3
2.27581e-239	1.88112	0.997	0.051	Naive-like H9	NODAL
2.08268e-117	1.3134	0.685	0.017	Naive-like H9	CER1
1.0002e-121	1.2682	0.91	0.546	Naive-like H9	SPP1
6.04369e-155	1.25826	0.966	0.333	Naive-like H9	SERPINB9
5.36076e-124	1.20688	0.891	0.228	Naive-like H9	ERVH48-1
1.45122e-183	1.05774	0.894	0.02	Naive-like H9	MIXL1
1.39155e-144	1.02618	0.925	0.201	Naive-like H9	NEAT1
3.72282e-91	0.962267	0.969	0.518	Naive-like H9	OLFML3
2.21389e-189	0.961791	0.885	0.008	Naive-like H9	HPGD
2.64408e-111	0.949648	1	0.889	Naive-like H9	GSTO1
1.23571e-148	0.947731	0.994	0.771	Naive-like H9	ARMT1
2.4608e-128	0.893146	0.838	0.086	Naive-like H9	LEFTY1
1.23262e-107	0.866827	0.988	0.688	Naive-like H9	MRS2
2.90799e-129	0.841589	0.704	0.008	Naive-like H9	FGF4
2.33144e-97	0.829852	0.988	0.738	Naive-like H9	REST
1.9112e-55	0.822432	0.975	0.916	Naive-like H9	GAL
1.04325e-141	0.805086	0.953	0.185	Naive-like H9	FST
1.96008e-14	0.794043	0.682	0.573	Naive-like H9	ACTA1
4.20065e-68	0.789043	0.994	0.893	Naive-like H9	KRT8
3.61193e-92	0.780536	0.991	0.685	Naive-like H9	ODC1
2.67071e-78	0.754475	0.981	0.663	Naive-like H9	CNTNAP2
6.34859e-85	0.741675	0.938	0.498	Naive-like H9	ALDH3A2
1.10659e-65	0.724545	0.978	0.746	Naive-like H9	BOD1L1
1.36454e-79	0.713591	0.782	0.287	Naive-like H9	ABHD12B
6.89175e-76	0.698647	0.536	0.036	Naive-like H9	LCP1
1.67801e-79	0.698076	0.579	0.046	Naive-like H9	NLRP7
1.77286e-96	0.689904	0.723	0.094	Naive-like H9	ZNF600
1.40571e-86	0.688538	0.969	0.459	Naive-like H9	CCDC167
2.08651e-34	0.671629	0.458	0.114	Naive-like H9	ACTG2
1.05268e-51	0.666585	0.988	0.736	Naive-like H9	BNIP3
2.36074e-94	0.619284	0.894	0.348	Naive-like H9	TBC1D23
2.21755e-64	0.599427	0.785	0.358	Naive-like H9	PLBD1
1.3613e-82	0.587563	0.938	0.426	Naive-like H9	RP11-267L5.1
6.29624e-68	0.570623	0.863	0.587	Naive-like H9	SERPINE2
1.86722e-49	0.565482	0.882	0.464	Naive-like H9	UPP1
3.27532e-53	0.56363	0.953	0.749	Naive-like H9	RP11-568A7.4
1.03549e-79	0.563147	0.632	0.059	Naive-like H9	LINC01108
8.56409e-46	0.556541	0.847	0.571	Naive-like H9	DSP
3.56815e-54	0.555539	0.935	0.515	Naive-like H9	PLIN2
2.5849e-45	0.552079	0.885	0.479	Naive-like H9	RBP1
3.0991e-55	0.551439	0.888	0.535	Naive-like H9	DNAJC15
1.71364e-45	0.548214	0.947	0.657	Naive-like H9	PLA2G16
2.98689e-57	0.548111	0.85	0.371	Naive-like H9	MT1E
1.35883e-123	0.544273	0.766	0.048	Naive-like H9	RP11-10A14.6
2.14316e-90	0.542067	0.978	0.855	Naive-like H9	OAT
6.09831e-50	0.522934	0.947	0.721	Naive-like H9	WDHD1
1.31459e-47	0.521567	0.966	0.744	Naive-like H9	SYNE2
6.19568e-42	0.515456	0.994	0.876	Naive-like H9	MRPL15
9.67375e-53	0.499103	0.956	0.701	Naive-like H9	ATG3
3.25938e-37	0.495035	0.96	0.752	Naive-like H9	VIM
1.10598e-73	0.494577	0.623	0.112	Naive-like H9	DMD
4.31414e-40	0.492145	0.919	0.637	Naive-like H9	CHCHD4
4.21754e-30	0.482214	0.835	0.601	Naive-like H9	NMRK2
7.13951e-25	0.481482	0.978	0.848	Naive-like H9	ANXA2
1.02066e-34	0.478123	0.978	0.86	Naive-like H9	CHCHD2
4.02632e-60	0.474617	0.922	0.564	Naive-like H9	PERP
1.47582e-39	0.472797	0.988	0.919	Naive-like H9	ANXA5
7.83701e-80	0.472285	0.994	0.888	Naive-like H9	SDHD
5.81432e-52	0.471286	0.935	0.607	Naive-like H9	VAMP8
7.27526e-54	0.466098	0.96	0.591	Naive-like H9	MT1F
3.38597e-31	0.45701	0.944	0.718	Naive-like H9	ATP6V1E1
3.5974e-43	0.456552	0.816	0.398	Naive-like H9	ZNF675
1.30943e-64	0.453276	0.86	0.36	Naive-like H9	PLSCR1
6.85442e-40	0.453026	0.928	0.591	Naive-like H9	SUCLG1
5.75257e-86	0.452626	0.844	0.256	Naive-like H9	LINC00467
1.43868e-37	0.451501	0.875	0.569	Naive-like H9	SPG20
1.06881e-50	0.448336	0.984	0.888	Naive-like H9	NDUFA9
5.17743e-60	0.447326	0.988	0.909	Naive-like H9	CD9
2.01106e-37	0.443562	0.807	0.381	Naive-like H9	RNF24
2.19527e-23	0.437111	0.782	0.526	Naive-like H9	RP4-590F24.2
6.29025e-42	0.427907	0.991	0.916	Naive-like H9	MT-ND4L
1.82033e-32	0.42081	0.969	0.906	Naive-like H9	SDCBP
4.09763e-54	0.419091	0.798	0.281	Naive-like H9	AC005062.2
3.21305e-42	0.418875	0.891	0.645	Naive-like H9	LAMC1
1.07952e-52	0.418363	0.798	0.34	Naive-like H9	LBH
3.43089e-29	0.417507	0.938	0.787	Naive-like H9	USP28
3.85396e-24	0.415637	0.947	0.845	Naive-like H9	KIAA1551
1.09612e-37	0.412055	0.782	0.394	Naive-like H9	KLF6
5.55567e-39	0.401089	0.975	0.853	Naive-like H9	ARPC5
2.42412e-30	0.395201	0.941	0.774	Naive-like H9	WSB1
9.82917e-46	0.395054	0.941	0.8	Naive-like H9	NDUFB5
1.53889e-39	0.39262	0.555	0.272	Naive-like H9	HLA-DQB1
1.39134e-56	0.392165	0.523	0.059	Naive-like H9	RP11-320N7.2
1.47573e-29	0.390076	0.969	0.904	Naive-like H9	TPST2
1.13401e-24	0.383154	0.717	0.45	Naive-like H9	NFKBIA
9.84571e-61	0.382458	0.766	0.404	Naive-like H9	SMIM10L2A
2.4717e-44	0.382195	0.788	0.351	Naive-like H9	ASRGL1
1.03819e-32	0.378974	0.931	0.777	Naive-like H9	SUCLA2
1.40723e-28	0.377174	0.891	0.696	Naive-like H9	ZNF649
2.40065e-29	0.376804	0.396	0.086	Naive-like H9	MT1M
3.01783e-94	0.374548	0.526	0	Naive-like H9	T
1.35928e-31	0.372589	0.885	0.528	Naive-like H9	SCGB3A2
9.66209e-28	0.372556	0.492	0.149	Naive-like H9	TIMP4
1.71199e-94	0.368277	0.502	0.097	Naive-like H9	RP11-277P12.10
1.02582e-21	0.367931	0.981	0.901	Naive-like H9	TET1
2.08846e-21	0.366654	0.726	0.409	Naive-like H9	GSS
1.84741e-27	0.364783	0.882	0.594	Naive-like H9	NDUFV1
3.16891e-32	0.364029	0.464	0.111	Naive-like H9	DPPA2
4.45673e-35	0.354584	0.558	0.167	Naive-like H9	RP11-655M14.13
5.82481e-27	0.354563	0.928	0.698	Naive-like H9	AP2B1
7.4243e-76	0.35448	0.766	0.158	Naive-like H9	SMARCA2
3.2107e-26	0.352933	0.956	0.861	Naive-like H9	HEBP2
2.67166e-33	0.351828	0.33	0.041	Naive-like H9	CTD-2311M21.2
6.30938e-59	0.351427	0.95	0.784	Naive-like H9	FZD5
6.97504e-08	0.350502	0.67	0.559	Naive-like H9	CARS2
1.36842e-75	0.350488	0.439	0	Naive-like H9	DNMT3L
1.02344e-25	0.350271	0.988	0.934	Naive-like H9	ITM2B
3.21071e-40	0.350057	0.997	0.946	Naive-like H9	MKRN1
8.49329e-38	0.348207	0.86	0.508	Naive-like H9	ID1
6.42083e-19	0.338014	0.988	0.924	Naive-like H9	WARS
4.24456e-23	0.337787	0.769	0.488	Naive-like H9	CTSB
1.01742e-34	0.336981	0.654	0.262	Naive-like H9	SLC16A2
1.99483e-23	0.336723	0.9	0.644	Naive-like H9	DCTN5
9.50072e-65	0.335691	0.611	0.119	Naive-like H9	SMYD2
1.64536e-117	0.331489	0.664	0.008	Naive-like H9	RP11-3B12.3
3.92644e-36	0.330153	0.688	0.281	Naive-like H9	PPP1R3B
2.73375e-98	0.329426	0.86	0.168	Naive-like H9	PRTG
3.42615e-42	0.326776	0.816	0.424	Naive-like H9	RMND1
7.1115e-31	0.326288	0.885	0.589	Naive-like H9	FAM200B
1.48745e-14	0.326206	0.526	0.271	Naive-like H9	TRIM26
1.98449e-34	0.325567	0.975	0.861	Naive-like H9	RBM3
5.79825e-30	0.324714	0.916	0.833	Naive-like H9	CHCHD3
3.06434e-28	0.324397	0.96	0.838	Naive-like H9	RP11-256I9.2
1.70818e-23	0.323833	0.813	0.606	Naive-like H9	PDK1
9.84956e-23	0.322531	0.953	0.868	Naive-like H9	SNX3
1.00019e-13	0.322105	0.919	0.799	Naive-like H9	UROD
4.69586e-17	0.321819	0.931	0.868	Naive-like H9	PMAIP1
7.31053e-45	0.32055	0.676	0.3	Naive-like H9	CLIP1
1.01053e-30	0.319513	0.994	0.913	Naive-like H9	TCEA1
4.83668e-23	0.319322	0.807	0.517	Naive-like H9	DSC2
2.73983e-17	0.318949	0.857	0.63	Naive-like H9	PGM1
3.17502e-21	0.318666	0.994	0.924	Naive-like H9	DLD
1.38291e-18	0.318295	0.763	0.475	Naive-like H9	RAD51C
1.51178e-31	0.318227	0.866	0.554	Naive-like H9	PTAR1
1.60171e-38	0.317692	0.48	0.104	Naive-like H9	PIFO
8.14286e-14	0.317512	0.928	0.815	Naive-like H9	LITAF
8.16981e-57	0.314927	0.542	0.069	Naive-like H9	ARSE
6.37262e-21	0.3134	0.832	0.655	Naive-like H9	NCOA4
1.71337e-11	0.312534	0.96	0.899	Naive-like H9	RP11-69I8.2
3.86818e-18	0.312479	0.994	0.921	Naive-like H9	TSC22D1
2.11586e-15	0.311688	0.969	0.861	Naive-like H9	DRG1
4.91942e-31	0.310917	0.981	0.848	Naive-like H9	FAM96A
3.75055e-30	0.310532	0.773	0.454	Naive-like H9	NEU1
8.35664e-31	0.309857	0.953	0.782	Naive-like H9	ANP32B
2.0328e-25	0.309182	0.988	0.931	Naive-like H9	ADH5
6.35851e-72	0.30899	0.629	0.076	Naive-like H9	SIPA1L2
2.83155e-21	0.303166	0.648	0.356	Naive-like H9	C9orf135
3.99433e-14	0.302574	0.928	0.817	Naive-like H9	SEC31A
1.8441e-32	0.301672	0.913	0.67	Naive-like H9	TMEM41B
2.41153e-15	0.300691	0.975	0.855	Naive-like H9	CKAP5
6.54129e-13	0.299094	0.95	0.855	Naive-like H9	TXN2
1.88616e-20	0.298766	0.86	0.673	Naive-like H9	ERP44
5.37229e-32	0.298179	0.769	0.427	Naive-like H9	CCND1
1.03054e-20	0.298036	0.888	0.738	Naive-like H9	ANXA7
3.92471e-12	0.295865	0.913	0.785	Naive-like H9	PRPF38A
1.44096e-16	0.295276	0.988	0.931	Naive-like H9	MTCH2
2.2863e-23	0.292808	0.919	0.731	Naive-like H9	PYM1
6.97137e-17	0.292789	0.938	0.884	Naive-like H9	AK4
1.16239e-35	0.292083	0.717	0.373	Naive-like H9	H2AFY2
6.04799e-62	0.289663	0.545	0.058	Naive-like H9	LIMCH1
1.59059e-45	0.288369	0.676	0.206	Naive-like H9	GPCPD1
2.21522e-21	0.287278	0.931	0.827	Naive-like H9	ACTR3
4.9802e-47	0.287123	0.62	0.177	Naive-like H9	CDK6
5.12838e-17	0.286706	0.919	0.766	Naive-like H9	GOLGA4
3.72818e-13	0.286578	0.956	0.837	Naive-like H9	PDHA1
7.89828e-54	0.285321	0.361	0.008	Naive-like H9	EOMES
2.82351e-13	0.284921	0.829	0.629	Naive-like H9	GYG1
2.27549e-21	0.284359	0.819	0.507	Naive-like H9	CTC-260E6.6
2.80699e-14	0.28268	0.925	0.746	Naive-like H9	MT1H
5.99961e-37	0.282129	0.371	0.041	Naive-like H9	HIST1H1A
4.28256e-23	0.28148	0.935	0.728	Naive-like H9	TMPO
4.57473e-20	0.281107	0.71	0.464	Naive-like H9	ASH2L
8.80712e-15	0.280217	0.953	0.79	Naive-like H9	SLC25A11
9.9158e-16	0.279327	0.879	0.748	Naive-like H9	PLEKHB2
4.0936e-16	0.27926	0.975	0.922	Naive-like H9	EIF4A3
4.25065e-23	0.27893	0.91	0.696	Naive-like H9	SMARCAD1
2.54617e-18	0.278418	0.916	0.807	Naive-like H9	RAB18
3.62151e-23	0.27603	0.822	0.619	Naive-like H9	CPVL
7.57618e-17	0.274594	0.956	0.828	Naive-like H9	FNBP1L
5.0656e-22	0.274192	0.931	0.769	Naive-like H9	ZNF146
1.44217e-17	0.27345	0.822	0.617	Naive-like H9	FRAT2
2.94458e-30	0.273441	0.838	0.49	Naive-like H9	FOS
3.97727e-17	0.272997	0.953	0.814	Naive-like H9	SMC2
3.93367e-16	0.272122	0.685	0.434	Naive-like H9	GSTM4
2.03726e-21	0.271883	0.85	0.583	Naive-like H9	GPRC5B
1.16033e-32	0.271872	0.408	0.084	Naive-like H9	CSRP1
3.06721e-26	0.271106	0.464	0.134	Naive-like H9	HIST1H1E
9.74807e-14	0.270515	0.894	0.703	Naive-like H9	PFKL
4.17685e-15	0.270395	0.969	0.893	Naive-like H9	DDX39A
7.48878e-18	0.268612	0.96	0.784	Naive-like H9	MRPS5
2.96774e-12	0.268476	0.944	0.893	Naive-like H9	VPS35
5.72168e-45	0.268319	0.623	0.168	Naive-like H9	NETO2
1.29128e-25	0.267926	0.956	0.825	Naive-like H9	NUDT15
1.86802e-16	0.267725	0.984	0.891	Naive-like H9	RANBP2
8.23696e-16	0.267048	0.826	0.602	Naive-like H9	GOSR1
5.19481e-23	0.266518	0.636	0.295	Naive-like H9	ZNF486
5.23645e-20	0.265931	0.642	0.371	Naive-like H9	STOM
3.93583e-34	0.264822	0.738	0.411	Naive-like H9	ADAM19
1.92427e-17	0.264136	0.816	0.597	Naive-like H9	TPD52
1.89418e-18	0.263774	0.95	0.82	Naive-like H9	ZMPSTE24
4.27691e-13	0.262841	0.963	0.903	Naive-like H9	SNX2
2.85331e-23	0.262341	0.704	0.411	Naive-like H9	FAM107B
5.60155e-19	0.258701	0.938	0.777	Naive-like H9	CALM3
1.95914e-38	0.25707	0.816	0.457	Naive-like H9	LAMB1
1.40335e-31	0.256632	0.713	0.409	Naive-like H9	SERINC5
1.37163e-11	0.256402	0.935	0.84	Naive-like H9	SAT1
6.06979e-12	0.255991	0.963	0.855	Naive-like H9	NSD1
1.49484e-11	0.25476	0.953	0.853	Naive-like H9	ZNF106
1.36809e-13	0.254473	0.972	0.884	Naive-like H9	CCAR1
8.11463e-24	0.254426	0.704	0.351	Naive-like H9	HKR1
2.91022e-10	0.253583	0.9	0.776	Naive-like H9	NDUFA10
5.89342e-19	0.253384	0.816	0.556	Naive-like H9	MYSM1
3.10787e-15	0.253359	0.919	0.815	Naive-like H9	ANAPC13
9.01014e-12	0.252164	0.9	0.716	Naive-like H9	DNAJC7
3.81191e-42	0.251844	0.745	0.294	Naive-like H9	CDH2
2.09113e-59	0.251743	0.579	0.081	Naive-like H9	MBNL3
7.32461e-15	0.251482	0.941	0.847	Naive-like H9	DHX9
7.23966e-11	0.251181	0.86	0.746	Naive-like H9	MAP4
1.62554e-11	0.250221	0.978	0.924	Naive-like H9	S100A10
5.44653e-200	1.44128	0.992	0.33	Primed H9	RARRES2
1.96815e-177	1.32562	0.995	0.629	Primed H9	SFRP1
7.02928e-135	1.20581	0.969	0.283	Primed H9	PLPP2
4.0676e-110	0.981183	0.99	0.704	Primed H9	USP44
1.66597e-82	0.922706	1	0.95	Primed H9	PHGDH
9.54317e-107	0.897305	0.934	0.452	Primed H9	HLA-A
2.27617e-79	0.833974	0.731	0.112	Primed H9	CTD-2501M5.1
6.67106e-69	0.827237	0.987	0.928	Primed H9	LINC00678
1.21537e-95	0.811039	0.896	0.28	Primed H9	SLC7A3
5.40644e-67	0.802723	0.924	0.62	Primed H9	FSTL1
2.15753e-69	0.798704	0.884	0.361	Primed H9	ADM
1.66985e-87	0.773226	0.992	0.838	Primed H9	OCIAD2
6.07038e-81	0.743756	0.723	0.093	Primed H9	LCK
6.81161e-72	0.713743	0.99	0.863	Primed H9	SFRP2
5.07288e-114	0.708438	0.851	0.125	Primed H9	WFDC2
8.06879e-125	0.705123	0.812	0.047	Primed H9	GPR176
7.39479e-84	0.689058	0.863	0.287	Primed H9	UBE2L6
1.71193e-70	0.682571	0.987	0.832	Primed H9	SIGMAR1
4.92962e-112	0.676979	0.767	0.044	Primed H9	D21S2088E
8.78929e-85	0.658949	0.926	0.514	Primed H9	TMSB15A
2.74958e-105	0.658318	0.975	0.583	Primed H9	LHFPL2
7.08559e-71	0.652571	0.884	0.393	Primed H9	BEX1
1.27116e-65	0.648211	0.965	0.816	Primed H9	POLR3G
5.71871e-128	0.630604	0.983	0.498	Primed H9	FOXD3-AS1
7.0512e-83	0.622054	0.985	0.813	Primed H9	CYB5A
2.34742e-100	0.621625	0.734	0.078	Primed H9	SYNGR1
1.41046e-132	0.609245	0.954	0.296	Primed H9	THY1
1.09582e-121	0.599882	0.759	0.019	Primed H9	ACTN3
1.1003e-65	0.597031	0.87	0.445	Primed H9	ROR1
2.93685e-44	0.596997	0.901	0.645	Primed H9	EIF2AK4
1.34498e-88	0.596732	0.784	0.14	Primed H9	GNG4
1.72879e-136	0.593431	0.952	0.399	Primed H9	STMN3
1.293e-54	0.590629	0.987	0.819	Primed H9	NR6A1
2.2667e-53	0.576033	0.675	0.206	Primed H9	PYCARD
3.59856e-54	0.572187	0.784	0.33	Primed H9	GFPT2
9.54815e-58	0.569039	0.974	0.869	Primed H9	ITM2C
1.06033e-49	0.559899	0.781	0.383	Primed H9	BID
8.50803e-60	0.553735	0.972	0.757	Primed H9	COTL1
1.10901e-97	0.550029	0.992	0.922	Primed H9	RNF220
6.94909e-33	0.550022	0.967	0.9	Primed H9	DMKN
1.81397e-72	0.548582	0.848	0.296	Primed H9	VSNL1
1.11103e-25	0.54207	0.817	0.477	Primed H9	LINC00458
5.21984e-68	0.541747	0.657	0.093	Primed H9	TUBA4A
6.90432e-30	0.530201	0.733	0.474	Primed H9	NENF
8.62482e-36	0.529503	0.98	0.9	Primed H9	NR2F6
1.38189e-100	0.521359	0.886	0.255	Primed H9	AASS
5.11435e-44	0.521124	0.96	0.807	Primed H9	CCND2
1.88192e-43	0.518339	0.987	0.882	Primed H9	SPG7
1.23865e-42	0.518295	0.957	0.813	Primed H9	EIF1B
7.62412e-51	0.515646	0.909	0.533	Primed H9	LDOC1
3.93926e-47	0.514287	0.779	0.343	Primed H9	MLF1
2.9536e-66	0.512651	0.909	0.442	Primed H9	TBC1D16
1.02869e-74	0.500688	0.518	0.006	Primed H9	TRBC2
9.68051e-88	0.486632	0.84	0.212	Primed H9	APELA
3.73219e-96	0.48114	0.807	0.162	Primed H9	CLDN10
1.29714e-31	0.479705	0.886	0.673	Primed H9	HK1
6.67059e-39	0.476026	0.706	0.308	Primed H9	LIPA
3.20452e-60	0.469827	0.802	0.358	Primed H9	IMPDH1
1.03929e-77	0.464082	0.914	0.405	Primed H9	NLGN4X
6.37946e-53	0.457708	0.899	0.514	Primed H9	TCF7L1
5.30773e-89	0.4568	0.715	0.078	Primed H9	DUSP6
3.87961e-36	0.451644	0.995	0.941	Primed H9	AP1S2
3.60459e-36	0.448756	0.851	0.539	Primed H9	RP11-562F9.2
2.23802e-32	0.443753	0.612	0.293	Primed H9	TMEM106C
8.03592e-28	0.441728	0.84	0.648	Primed H9	DUSP23
4.09504e-39	0.439109	0.974	0.882	Primed H9	PODXL
4.3786e-71	0.434158	0.734	0.159	Primed H9	TNNT1
1.13202e-35	0.432552	0.756	0.399	Primed H9	KIF1A
1.2695e-26	0.42503	0.822	0.717	Primed H9	KLHL23
1.67809e-40	0.423784	0.858	0.467	Primed H9	ETV4
5.84268e-25	0.419432	0.954	0.826	Primed H9	NQO1
1.0978e-18	0.418537	0.858	0.695	Primed H9	MPST
1.86152e-24	0.418372	0.825	0.607	Primed H9	FKBP1B
8.2937e-26	0.416615	0.81	0.555	Primed H9	KRTCAP3
1.92291e-19	0.413564	0.734	0.489	Primed H9	ZFR2
1.20901e-49	0.411304	0.995	0.938	Primed H9	RBPMS2
4.99875e-43	0.41083	0.888	0.57	Primed H9	HLA-C
1.40446e-13	0.4013	0.893	0.813	Primed H9	ACBD6
5.18788e-48	0.401074	0.946	0.698	Primed H9	SLC29A1
2.83519e-33	0.39807	0.975	0.91	Primed H9	EEF1E1
4.9575e-44	0.397291	0.799	0.411	Primed H9	KCNQ2
1.22405e-19	0.396736	0.784	0.648	Primed H9	TFDP2
6.26864e-40	0.386817	0.531	0.128	Primed H9	TSPO
4.41785e-49	0.386607	0.944	0.782	Primed H9	CENPV
1.80255e-45	0.385682	0.98	0.91	Primed H9	TOP1MT
2.22248e-24	0.385307	0.967	0.885	Primed H9	SLC39A10
1.16807e-44	0.383424	0.53	0.09	Primed H9	SYNE4
3.72398e-64	0.38311	0.789	0.252	Primed H9	FLT1
1.12945e-35	0.381233	0.691	0.33	Primed H9	ITPK1
7.56337e-40	0.379756	0.939	0.692	Primed H9	KIAA0101
1.67085e-89	0.378546	0.818	0.19	Primed H9	SDC2
8.74866e-43	0.375862	0.794	0.349	Primed H9	LRAT
1.20859e-27	0.375453	0.974	0.85	Primed H9	RBPMS
2.67043e-34	0.375187	0.985	0.869	Primed H9	RRAS2
3.67032e-30	0.375022	0.949	0.857	Primed H9	FASN
2.62665e-53	0.374873	0.408	0.006	Primed H9	CUZD1
6.03084e-28	0.368998	0.616	0.33	Primed H9	CA14
2.83624e-30	0.368603	0.964	0.91	Primed H9	ARL3
4.35129e-10	0.365934	0.756	0.607	Primed H9	NINJ1
3.11369e-16	0.364274	0.939	0.885	Primed H9	METTL26
6.31873e-22	0.363616	0.97	0.913	Primed H9	DPYSL3
7.17283e-56	0.362895	0.427	0.003	Primed H9	PLA2G4C
2.81506e-40	0.362815	0.754	0.33	Primed H9	OBSL1
1.20261e-21	0.361981	0.701	0.408	Primed H9	RAB31
5.28617e-14	0.358837	0.979	0.928	Primed H9	RAB34
2.75197e-33	0.35773	0.607	0.231	Primed H9	FSD1
6.40521e-40	0.357622	0.439	0.05	Primed H9	CRYM
5.24137e-35	0.356668	0.929	0.692	Primed H9	DPYSL2
2.49561e-30	0.355957	0.741	0.399	Primed H9	FAM124A
5.41939e-31	0.35405	0.932	0.692	Primed H9	RAI14
4.3014e-69	0.352441	0.528	0.012	Primed H9	FAM65B
2.02897e-58	0.349635	0.546	0.05	Primed H9	CHGA
1.81311e-16	0.348665	0.856	0.676	Primed H9	CRMP1
1.11054e-47	0.348576	0.853	0.43	Primed H9	RABGAP1L
5.1819e-34	0.348163	0.85	0.523	Primed H9	SLC39A14
1.2554e-14	0.34794	0.752	0.583	Primed H9	FAM64A
4.06406e-15	0.347734	0.571	0.452	Primed H9	PMEL
3.38462e-20	0.344452	0.789	0.583	Primed H9	NTHL1
9.84962e-29	0.344277	0.904	0.704	Primed H9	SPATS2L
1.12915e-29	0.343906	0.908	0.841	Primed H9	RPL39L
6.14372e-30	0.34292	0.908	0.685	Primed H9	CORO2A
5.93596e-11	0.342859	0.827	0.745	Primed H9	ACOT7
4.03613e-17	0.342144	0.748	0.57	Primed H9	NT5C3B
7.02967e-18	0.341649	0.908	0.773	Primed H9	CSNK1E
5.49493e-17	0.341552	0.875	0.813	Primed H9	TMEM98
2.57891e-42	0.340502	0.825	0.52	Primed H9	NECTIN2
1.69698e-26	0.337898	0.828	0.576	Primed H9	PSME1
2.14338e-25	0.336376	0.896	0.763	Primed H9	JADE1
5.10187e-23	0.336314	0.533	0.212	Primed H9	ADA
1.07039e-20	0.334829	0.87	0.679	Primed H9	LRRFIP1
1.17869e-34	0.333566	0.86	0.62	Primed H9	EBPL
4.20248e-96	0.333132	0.713	0.059	Primed H9	AC005276.1
4.14576e-27	0.332125	0.599	0.231	Primed H9	FBLIM1
3.42896e-21	0.330809	0.861	0.642	Primed H9	AGPAT5
2.18891e-33	0.330793	0.459	0.084	Primed H9	S100A16
6.24118e-26	0.329756	0.612	0.249	Primed H9	CYB5R2
1.16286e-39	0.328824	0.965	0.86	Primed H9	FECH
7.07949e-27	0.328468	0.691	0.349	Primed H9	PCK2
5.32876e-54	0.327348	0.748	0.234	Primed H9	C1orf21
7.69905e-42	0.326305	0.596	0.15	Primed H9	SYT1
6.65646e-77	0.326303	0.711	0.1	Primed H9	TNNI3
2.15463e-24	0.326158	0.83	0.548	Primed H9	LGALS3BP
1.15239e-39	0.325593	0.726	0.312	Primed H9	BAIAP2L1
2.47534e-28	0.321272	0.609	0.259	Primed H9	GNG12
2.43743e-60	0.320684	0.809	0.386	Primed H9	FGFBP3
7.53333e-18	0.319426	0.576	0.377	Primed H9	WDR54
1.17023e-20	0.319295	0.942	0.816	Primed H9	LYPLA2
1.67852e-54	0.318694	0.741	0.336	Primed H9	SALL2
9.88079e-17	0.317138	0.622	0.352	Primed H9	DBNDD1
8.1039e-44	0.316112	0.903	0.539	Primed H9	MAL2
1.14093e-37	0.314421	0.837	0.533	Primed H9	ZIC2
4.13613e-44	0.313822	0.652	0.184	Primed H9	ITPR2
5.70889e-16	0.313718	0.886	0.766	Primed H9	SLC20A1
8.2842e-23	0.313584	0.983	0.866	Primed H9	CBR1
7.95543e-25	0.313335	0.736	0.402	Primed H9	ACO1
2.90216e-16	0.313252	0.919	0.791	Primed H9	LTA4H
5.67932e-18	0.312635	0.805	0.611	Primed H9	YDJC
2.05933e-25	0.312496	0.812	0.604	Primed H9	LRRC8A
3.48458e-88	0.310614	0.715	0.078	Primed H9	CD74
7.46594e-24	0.310016	0.612	0.34	Primed H9	FEZ1
7.17686e-20	0.309647	0.913	0.794	Primed H9	PWAR6
2.98017e-17	0.309499	0.625	0.405	Primed H9	GLRX
7.17726e-30	0.309301	0.739	0.43	Primed H9	RP11-469A15.2
3.62552e-30	0.309121	0.754	0.402	Primed H9	CAMKV
8.67242e-15	0.309079	0.983	0.919	Primed H9	USP9X
1.80968e-24	0.308907	0.985	0.919	Primed H9	TSPAN4
5.74238e-18	0.308085	0.649	0.383	Primed H9	CHCHD6
2.41709e-16	0.307001	0.612	0.371	Primed H9	MFSD3
4.77513e-34	0.30697	0.743	0.396	Primed H9	ZFHX2
3.31681e-39	0.306873	0.924	0.657	Primed H9	TLE1
1.88414e-33	0.300911	0.644	0.283	Primed H9	BCAR1
3.03938e-27	0.300441	0.452	0.121	Primed H9	SCG5
7.2268e-09	0.300337	0.662	0.533	Primed H9	CMTM7
1.83365e-16	0.298537	0.884	0.757	Primed H9	IVNS1ABP
5.20966e-18	0.29787	0.64	0.349	Primed H9	EPHX3
6.60007e-17	0.2971	0.856	0.801	Primed H9	MRPS6
7.11866e-42	0.295875	0.495	0.078	Primed H9	NSG1
8.07633e-20	0.295864	0.688	0.583	Primed H9	FAM86GP
4.49672e-25	0.295528	0.908	0.667	Primed H9	SLC9A3R1
5.92703e-25	0.29317	0.823	0.664	Primed H9	AIF1L
2.218e-19	0.293146	0.548	0.265	Primed H9	CHAC1
3.08091e-15	0.292873	0.733	0.539	Primed H9	NME3
2.14792e-21	0.291812	0.632	0.402	Primed H9	SPATC1L
3.36699e-20	0.290917	0.82	0.688	Primed H9	ITGAE
1.54271e-32	0.289871	0.855	0.52	Primed H9	PTPRZ1
3.35068e-17	0.289808	0.913	0.741	Primed H9	CPNE1
3.3282e-20	0.288818	0.924	0.819	Primed H9	PIH1D1
1.9634e-57	0.288229	0.53	0.04	Primed H9	IDO1
1.66028e-15	0.287951	0.868	0.723	Primed H9	CMAS
9.41985e-15	0.287616	0.762	0.682	Primed H9	EXOSC5
2.70294e-22	0.287138	0.573	0.231	Primed H9	SYNGR3
1.00471e-18	0.286909	0.843	0.62	Primed H9	SCG3
1.37328e-29	0.286497	0.411	0.075	Primed H9	RAB3C
4.9978e-10	0.285397	0.436	0.259	Primed H9	ACTC1
1.49116e-16	0.285034	0.96	0.875	Primed H9	RNF5
9.65465e-26	0.284759	0.728	0.667	Primed H9	MYL6B
2.03967e-09	0.284578	0.766	0.66	Primed H9	CAD
4.04287e-25	0.284477	0.842	0.561	Primed H9	UNC119
1.02507e-17	0.283955	0.517	0.255	Primed H9	TMEM246
6.71304e-22	0.282833	0.954	0.888	Primed H9	FLNA
1.41682e-21	0.28257	0.589	0.305	Primed H9	PIF1
1.64596e-27	0.281471	0.967	0.9	Primed H9	ARHGEF7
1.41164e-57	0.279549	0.754	0.237	Primed H9	ALCAM
2.89319e-16	0.279342	0.843	0.692	Primed H9	ZSCAN10
1.82711e-21	0.278723	0.614	0.355	Primed H9	APBB2
7.29819e-12	0.277891	0.827	0.707	Primed H9	NARF
1.83663e-20	0.27749	0.53	0.234	Primed H9	FNDC4
3.1624e-12	0.276901	0.952	0.875	Primed H9	SHMT2
1.73563e-27	0.276424	0.784	0.642	Primed H9	BOD1
1.50899e-47	0.274981	0.868	0.564	Primed H9	RP11-498P14.5
2.41478e-36	0.274717	0.901	0.707	Primed H9	CYBA
1.58018e-31	0.273291	0.947	0.688	Primed H9	RNF8
2.85784e-12	0.272762	0.853	0.745	Primed H9	CTNNAL1
4.83182e-22	0.272556	0.828	0.729	Primed H9	NDUFAF2
3.18524e-51	0.272216	0.781	0.312	Primed H9	DDR1
1.46002e-44	0.272119	0.611	0.143	Primed H9	OLFM1
2.66641e-43	0.271772	0.482	0.062	Primed H9	HLA-B
1.50513e-11	0.271082	0.597	0.386	Primed H9	METTL22
1.87943e-14	0.270039	0.904	0.791	Primed H9	B2M
1.71629e-25	0.268862	0.957	0.804	Primed H9	MCCC2
1.21246e-13	0.268413	0.947	0.866	Primed H9	POU2F1
6.57568e-15	0.267961	0.563	0.308	Primed H9	HACD1
8.72191e-50	0.267798	0.731	0.274	Primed H9	TDRP
8.83206e-19	0.26722	0.883	0.832	Primed H9	ANKRD10
2.67535e-34	0.266916	0.84	0.542	Primed H9	CD99
2.0839e-10	0.265843	0.82	0.729	Primed H9	ARID3B
1.52566e-16	0.265808	0.921	0.788	Primed H9	ASNS
2.3059e-35	0.264225	0.891	0.732	Primed H9	CARHSP1
1.00175e-08	0.264216	0.729	0.614	Primed H9	ISG15
3.88754e-30	0.263856	0.794	0.458	Primed H9	GULP1
4.80922e-26	0.262456	0.264	0.019	Primed H9	ZDHHC19
1.71203e-21	0.261555	0.437	0.178	Primed H9	BCAS4
9.68068e-63	0.260804	0.545	0.037	Primed H9	SORBS2
6.65674e-23	0.260717	0.743	0.486	Primed H9	CCND3
3.88929e-28	0.259112	0.802	0.523	Primed H9	PLCXD1
3.54242e-16	0.258255	0.977	0.9	Primed H9	GLUL
1.72186e-12	0.257498	0.576	0.421	Primed H9	EMP2
2.39019e-27	0.257468	0.716	0.389	Primed H9	ADCY2
5.66612e-17	0.257153	0.781	0.545	Primed H9	VRTN
4.18608e-63	0.256328	0.655	0.115	Primed H9	ST6GALNAC6
7.47451e-20	0.255776	0.695	0.439	Primed H9	TMEM47
1.03287e-38	0.255566	0.528	0.125	Primed H9	RGS5
5.34363e-14	0.255136	0.784	0.558	Primed H9	GPT2
5.01052e-38	0.253499	0.649	0.206	Primed H9	PIPOX
1.55868e-17	0.253226	0.815	0.614	Primed H9	KLHL7
2.12142e-08	0.252894	0.903	0.829	Primed H9	AARS
1.17641e-15	0.252881	0.822	0.604	Primed H9	ALPL
3.82295e-32	0.251992	0.546	0.165	Primed H9	SELM
5.72661e-53	0.251514	0.7	0.209	Primed H9	AGAP3
1.75696e-16	0.251149	0.7	0.48	Primed H9	GRTP1
7.65288e-78	0.250332	0.781	0.196	Primed H9	SLC7A8
9.01222e-15	0.250024	0.63	0.467	Primed H9	RNASEH2C
