# Supplementary material for: Mapping human pluripotent stem cell differentiation pathways using high throughput single-cell RNA-sequencing
Source: Genome Biol. 2018 Apr 5;19:47. doi: 10.1186/s13059-018-1426-0 (PMC5887227; doi:10.1186/s13059-018-1426-0)
Supplement: Supplementary file 11 — Table S10. List of GO terms used in Additional file 1: Figure S2. (XLSX 64 kb) [file 13059_2018_1426_MOESM11_ESM.xlsx]

## Sheet: Sheet1
GO Term NO.	Term	PValue	Genes	Cell Type
GO:0001525	angiogenesis	1.89775e-12	NRP2, VAV3, FLT1, NRP1, EGFL7, RASIP1, ELK3, KDR, MMRN2, TAL1, ITGAV, PECAM1, TEK, ECSCR, CALCRL, JAM3	endothelial cell
GO:0005925	focal adhesion	1.34992e-07	NRP1, FLT1, PPFIBP1, RDX, B2M, CDH13, PROCR, ITGAV, ITGA8, TEK, RRAS, JAK1, RALA, MSN	endothelial cell
GO:0005886	plasma membrane	4.06213e-07	F2RL2, NRP2, SLC44A1, NRP1, RDX, GNG11, ESYT1, CDH5, B2M, APLNR, SPRY1, DYSF, PROCR, RASGRP3, MACF1, FAT4, ITGAV, TEK, RRAS, RALA, CALCRL, MSN, VAV3, FLT1, S100A16, PTPRE, PPFIBP1, HLA-E, PCDH17, KDR, CDH13, FNBP1, CD34, ITGA8, RGS5, PECAM1, ECSCR, TFPI, VAMP5, PRCP, ANTXR2, PMP22, JAM3, ADGRL4, F2R	endothelial cell
GO:0005021	vascular endothelial growth factor-activated receptor activity	5.39686e-06	NRP2, NRP1, FLT1, KDR	endothelial cell
GO:0019838	growth factor binding	1.31706e-05	NRP2, NRP1, FLT1, TEK, KDR	endothelial cell
GO:0001938	positive regulation of endothelial cell proliferation	4.40023e-05	NRP2, CDH13, NRP1, EGFL7, TEK, KDR	endothelial cell
GO:0048010	vascular endothelial growth factor receptor signaling pathway	5.40542e-05	NRP2, VAV3, NRP1, FLT1, ITGAV, KDR	endothelial cell
GO:0050900	leukocyte migration	6.66714e-05	PROCR, CD34, ITGAV, PECAM1, TEK, MSN, JAM3	endothelial cell
GO:0009986	cell surface	0.000130694	NRP1, PROCR, ITGAV, ITGA8, TEK, TFPI, VAMP5, RALA, PLVAP, HLA-E, CDH5, F2R	endothelial cell
GO:0010595	positive regulation of endothelial cell migration	0.000130767	NRP2, NRP1, ETS1, TEK, KDR	endothelial cell
GO:0007155	cell adhesion	0.000267784	NRP2, CDH13, HAPLN1, EGFL7, CD34, ITGAV, ITGA8, PECAM1, PPFIBP1, PCDH17, CDH5	endothelial cell
GO:0005515	protein binding	0.000460634	F2RL2, MEF2C, NRP1, CRHBP, GJA4, B2M, MMRN2, SPRY1, DYSF, FLI1, RRAS, RALA, CALCRL, MSN, KIF5B, IFI16, PPM1F, HHEX, PTRF, ATG4A, VAMP5, PRCP, PMP22, JAM3, BEX1, SOX7, PLVAP, RDX, ELK3, FAM212A, TIMP3, ESYT1, CDH5, TIMP1, TAL1, PROCR, RASGRP3, MACF1, FAT4, FCN3, ITGAV, TEK, GSTO1, ARHGDIB, ERG, RNASE1, VAV3, FLT1, S100A16, PTPRE, PCDH17, WWTR1, KDR, FNBP1, SOST, PLK2, ETS1, PECAM1, HOPX, JAK1, SPT…	endothelial cell
GO:0003158	endothelium development	0.000468103	CD34, GJA4, KDR	endothelial cell
GO:0045766	positive regulation of angiogenesis	0.000489782	FLT1, CD34, ETS1, TEK, RRAS, KDR	endothelial cell
GO:0030198	extracellular matrix organization	0.000860486	HAPLN1, ITGAV, ITGA8, PECAM1, NID1, JAM3, KDR	endothelial cell
GO:0009897	external side of plasma membrane	0.000919163	CDH13, CD34, ITGAV, PECAM1, ANTXR2, CDH5, B2M	endothelial cell
GO:0031012	extracellular matrix	0.000965079	HAPLN1, SOST, EGFL7, CRIP2, NID1, TIMP3, TFPI2, MMRN2	endothelial cell
GO:0070062	extracellular exosome	0.00105108	SLC44A1, RDX, PLVAP, FAM212A, TIMP3, TIMP1, B2M, MMRN2, DYSF, PROCR, FAT4, ITGAV, RRAS, RALA, MSN, GSTO1, ARHGDIB, RNASE1, VAV3, S100A16, NID1, HLA-E, CDH13, PECAM1, VAMP5, PRCP, SPTBN1, SPTAN1	endothelial cell
GO:0001568	blood vessel development	0.001282	MEF2C, EGFL7, ITGAV, GJA4	endothelial cell
GO:0007160	cell-matrix adhesion	0.00169406	CD34, ITGAV, ITGA8, NID1, JAM3	endothelial cell
GO:0005615	extracellular space	0.00171817	GDF3, NRP1, FLT1, EGFL7, CRHBP, RDX, TIMP3, MMRN2, TIMP1, B2M, CDH13, SOST, PECAM1, TFPI, MSN, JAM3, IGFBP4	endothelial cell
GO:0005509	calcium ion binding	0.00176508	CDH13, S100A16, DYSF, MACF1, EGFL7, RASGRP3, FAT4, NID1, PCDH17, ADGRL4, CDH5, SPTAN1	endothelial cell
GO:0005088	Ras guanyl-nucleotide exchange factor activity	0.00360309	RASGRP3, TEK, JAK1, SPTBN1, SPTAN1	endothelial cell
GO:0000165	MAPK cascade	0.00372029	MEF2C, RASGRP3, TEK, JAK1, SPTBN1, PLVAP, SPTAN1	endothelial cell
GO:0007507	heart development	0.00382426	NRP2, MEF2C, APLNR, TEK, HOPX, CALCRL	endothelial cell
GO:0030335	positive regulation of cell migration	0.0039138	CDH13, FLT1, ITGAV, RDX, KDR, F2R	endothelial cell
GO:0001570	vasculogenesis	0.00391453	HHEX, EGFL7, RASIP1, KDR	endothelial cell
GO:0003779	actin binding	0.00413126	MACF1, GMFG, LIMCH1, SPTBN1, RDX, MSN, SPTAN1	endothelial cell
GO:0005576	extracellular region	0.00419708	NRP2, F2RL2, HAPLN1, EGFL7, CXORF36, NID1, TIMP3, KDR, TIMP1, B2M, SOST, PROCR, FCN3, TEK, TFPI, ANTXR2, IGFBP4, F2R	endothelial cell
GO:0030097	hemopoiesis	0.00453516	TAL1, CD34, CRIP2, IFI16	endothelial cell
GO:0030154	cell differentiation	0.00465111	HHEX, ERG, FLI1, FLT1, ECSCR, BEX1, VAMP5, JAK1, ELK3	endothelial cell
GO:0005901	caveola	0.00488609	CDH13, PTRF, PLVAP, F2R	endothelial cell
GO:0009611	response to wounding	0.00545059	F2RL2, HHEX, NRP1, F2R	endothelial cell
GO:0008361	regulation of cell size	0.00563131	VAV3, RDX, MSN	endothelial cell
GO:0014068	positive regulation of phosphatidylinositol 3-kinase signaling	0.00594688	FLT1, TEK, KDR, F2R	endothelial cell
GO:0051894	positive regulation of focal adhesion assembly	0.00620127	PPM1F, TEK, KDR	endothelial cell
GO:0007265	Ras protein signal transduction	0.00730306	PLK2, RASGRP3, RRAS, RALA	endothelial cell
GO:0035924	cellular response to vascular endothelial growth factor stimulus	0.00741644	NRP1, FLT1, KDR	endothelial cell
GO:0048870	cell motility	0.00806105	IER2, CD34, ETS1	endothelial cell
GO:0005604	basement membrane	0.00839026	NID1, TIMP3, TIMP1, MMRN2	endothelial cell
GO:0002040	sprouting angiogenesis	0.00872995	CDH13, NRP1, TEK	endothelial cell
GO:0043001	Golgi to plasma membrane protein transport	0.0101395	MACF1, VAMP5, SPTBN1	endothelial cell
GO:0042060	wound healing	0.0105264	MACF1, PECAM1, ELK3, TIMP1	endothelial cell
GO:0043410	positive regulation of MAPK cascade	0.0108872	FLT1, IGFBP4, KDR, F2R	endothelial cell
GO:0021649	vestibulocochlear nerve structural organization	0.0112832	NRP2, NRP1	endothelial cell
GO:1904835	dorsal root ganglion morphogenesis	0.0112832	NRP2, NRP1	endothelial cell
GO:0007411	axon guidance	0.0126595	NRP2, NRP1, KIF5B, SPTBN1, SPTAN1	endothelial cell
GO:0007010	cytoskeleton organization	0.0132024	MAST4, MACF1, SPTBN1, MSN, SPTAN1	endothelial cell
GO:0043552	positive regulation of phosphatidylinositol 3-kinase activity	0.0132376	VAV3, FLT1, TEK	endothelial cell
GO:0005856	cytoskeleton	0.0136756	FNBP1, MACF1, TEK, JAK1, RDX, MSN, ARHGDIB	endothelial cell
GO:0000981	RNA polymerase II transcription factor activity, sequence-specific DNA binding	0.0142469	MEF2C, TAL1, ERG, FLI1, ETS1	endothelial cell
GO:0043547	positive regulation of GTPase activity	0.0146977	FNBP1, VAV3, RASGRP3, RGS5, TEK, JAK1, SPTBN1, ARHGDIB, SPTAN1	endothelial cell
GO:0005887	integral component of plasma membrane	0.0160346	F2RL2, FLT1, TSPAN18, GJA4, KDR, APLNR, RASGRP3, PROCR, CD34, ITGAV, TEK, VAMP5, TM4SF1, CALCRL, F2R	endothelial cell
GO:0008284	positive regulation of cell proliferation	0.0165039	FLT1, CRIP2, ETS1, ITGAV, WWTR1, KDR, TIMP1, F2R	endothelial cell
GO:0048471	perinuclear region of cytoplasm	0.0167111	PPM1F, CDH13, KIF5B, RASGRP3, CD34, VAMP5, RASIP1, PLVAP, MSN	endothelial cell
GO:0072011	glomerular endothelium development	0.0168775	CD34, PECAM1	endothelial cell
GO:1903375	facioacoustic ganglion development	0.0168775	NRP2, NRP1	endothelial cell
GO:0097374	sensory neuron axon guidance	0.0168775	NRP2, NRP1	endothelial cell
GO:0021828	gonadotrophin-releasing hormone neuronal migration to the hypothalamus	0.0168775	NRP2, NRP1	endothelial cell
GO:0007169	transmembrane receptor protein tyrosine kinase signaling pathway	0.0171616	FLT1, TEK, JAK1, KDR	endothelial cell
GO:0071944	cell periphery	0.0179302	NID1, RDX, MSN	endothelial cell
GO:0004714	transmembrane receptor protein tyrosine kinase activity	0.0181859	FLT1, TEK, KDR	endothelial cell
GO:0098609	cell-cell adhesion	0.0188544	KIF5B, MACF1, PPFIBP1, SPTBN1, RDX, SPTAN1	endothelial cell
GO:0034446	substrate adhesion-dependent cell spreading	0.0195082	ITGAV, ITGA8, TEK	endothelial cell
GO:0008134	transcription factor binding	0.019535	HHEX, SOST, CD34, ETS1, IFI16, KAT6A	endothelial cell
GO:0007596	blood coagulation	0.0205286	F2RL2, PROCR, TFPI, TFPI2, F2R	endothelial cell
GO:0097443	sorting endosome	0.0209069	NRP1, KDR	endothelial cell
GO:0098641	cadherin binding involved in cell-cell adhesion	0.0211645	KIF5B, MACF1, PPFIBP1, SPTBN1, RDX, SPTAN1	endothelial cell
GO:0043280	positive regulation of cysteine-type endopeptidase activity involved in apoptotic process	0.0214879	PPM1F, SOX7, F2R	endothelial cell
GO:0097491	sympathetic neuron projection guidance	0.0224405	NRP2, NRP1	endothelial cell
GO:1902285	semaphorin-plexin signaling pathway involved in neuron projection guidance	0.0224405	NRP2, NRP1	endothelial cell
GO:0097490	sympathetic neuron projection extension	0.0224405	NRP2, NRP1	endothelial cell
GO:0036486	ventral trunk neural crest cell migration	0.0224405	NRP2, NRP1	endothelial cell
GO:1902115	regulation of organelle assembly	0.0224405	RDX, MSN	endothelial cell
GO:1901164	negative regulation of trophoblast cell migration	0.0224405	TIMP1, ARHGDIB	endothelial cell
GO:0008285	negative regulation of cell proliferation	0.024869	CDH13, SPRY1, ETS1, SOX7, PMP22, CDH5, F2R	endothelial cell
GO:0043434	response to peptide hormone	0.0256845	HHEX, TEK, TIMP1	endothelial cell
GO:0045893	positive regulation of transcription, DNA-templated	0.0267627	MEF2C, TAL1, SOST, ETS1, SOX7, ELK3, KAT6A, F2R	endothelial cell
GO:0038085	vascular endothelial growth factor binding	0.0269573	NRP1, KDR	endothelial cell
GO:0015057	thrombin receptor activity	0.0269573	F2RL2, F2R	endothelial cell
GO:1902966	positive regulation of protein localization to early endosome	0.0279723	RDX, MSN	endothelial cell
GO:0061551	trigeminal ganglion development	0.0279723	NRP2, NRP1	endothelial cell
GO:1901166	neural crest cell migration involved in autonomic nervous system development	0.0279723	NRP2, NRP1	endothelial cell
GO:0005913	cell-cell adherens junction	0.0280295	KIF5B, MACF1, PPFIBP1, SPTBN1, RDX, SPTAN1	endothelial cell
GO:0004872	receptor activity	0.0308768	NRP2, APLNR, PROCR, TEK, ANTXR2	endothelial cell
GO:0030139	endocytic vesicle	0.0329124	DYSF, KIF5B, RALA	endothelial cell
GO:0038084	vascular endothelial growth factor signaling pathway	0.0334732	NRP2, FLT1	endothelial cell
GO:0072307	regulation of metanephric nephron tubule epithelial cell differentiation	0.0334732	FAT4, WWTR1	endothelial cell
GO:0051045	negative regulation of membrane protein ectodomain proteolysis	0.0334732	TIMP3, TIMP1	endothelial cell
GO:0004713	protein tyrosine kinase activity	0.0361491	FLT1, TEK, JAK1, KDR	endothelial cell
GO:0005902	microvillus	0.0363379	TEK, RDX, MSN	endothelial cell
GO:0005794	Golgi apparatus	0.0380458	SPRY1, SOST, MACF1, CRHBP, VAMP5, JAM3, KDR, KAT6A, F2R, B2M	endothelial cell
GO:0030948	negative regulation of vascular endothelial growth factor receptor signaling pathway	0.0389432	HHEX, MMRN2	endothelial cell
GO:0060290	transdifferentiation	0.0389432	MEF2C, CD34	endothelial cell
GO:0071374	cellular response to parathyroid hormone stimulus	0.0389432	MEF2C, SOST	endothelial cell
GO:0005102	receptor binding	0.0437496	JAK1, MSN, HLA-E, IGFBP4, CDH5, F2R	endothelial cell
GO:0006906	vesicle fusion	0.0439985	VAV3, DYSF, VAMP5	endothelial cell
GO:2000643	positive regulation of early endosome to late endosome transport	0.0443826	RDX, MSN	endothelial cell
GO:0008091	spectrin	0.0464332	SPTBN1, SPTAN1	endothelial cell
GO:0016525	negative regulation of angiogenesis	0.0481039	HHEX, ECSCR, TEK	endothelial cell
GO:0000980	RNA polymerase II distal enhancer sequence-specific DNA binding	0.0489699	MEF2C, TAL1, FLI1	endothelial cell
GO:0002479	antigen processing and presentation of exogenous peptide antigen via MHC class I, TAP-dependent	0.0495023	ITGAV, HLA-E, B2M	endothelial cell
GO:0061549	sympathetic ganglion development	0.0497915	NRP2, NRP1	endothelial cell
GO:0002480	antigen processing and presentation of exogenous peptide antigen via MHC class I, TAP-independent	0.0497915	HLA-E, B2M	endothelial cell
GO:0070493	thrombin receptor signaling pathway	0.0497915	F2RL2, F2R	endothelial cell
GO:0021675	nerve development	0.0497915	NRP2, NRP1	endothelial cell
GO:0021612	facial nerve structural organization	0.0497915	NRP2, NRP1	endothelial cell
GO:0005615	extracellular space	8.4292e-06	ACTC1, EFEMP1, PLBD1, IGF1, IGF2, CTSV, WNT2B, TAC3, STOM, CTSL, ACTG2, CXCL14, SERPINE2, RNASET2, ENO2, PLA2G2A, CA2, PCSK1N, RAMP1, GSTP1, ANGPTL4	epithelial cell
GO:0070062	extracellular exosome	0.000169667	RAB3B, IFITM3, SNX2, GPRC5A, TAC3, GPX2, EPCAM, ACTG2, GLIPR2, RNASET2, ENO2, RHOC, ACTC1, EFEMP1, IGF2, CTSV, ANXA3, STOM, CTSL, LAMA4, VAMP8, PLA2G2A, RAB15, STMN1, CA2, VPS28, PCSK1N, CRYM, GSTP1	epithelial cell
GO:0043066	negative regulation of apoptotic process	0.000174838	EPCAM, MSX2, ACTC1, ID1, UCP2, TMBIM6, IGF1, AATF, PIM2, GSTP1, ANGPTL4	epithelial cell
GO:0006644	phospholipid metabolic process	0.000207493	PLPP4, PLA2G16, PLBD1, PLA2G2A, PEMT	epithelial cell
GO:0030175	filopodium	0.00043782	ACTG2, ACTC1, ITGA6, PDPN, DMD	epithelial cell
GO:0005515	protein binding	0.00173949	SAT1, ARMT1, MKRN1, ZC3HAV1, NDUFAB1, REST, NDUFAF3, EPCAM, SERPINE2, COL4A3BP, SMAGP, PQBP1, RHOC, ELOVL6, SOX17, RAMP1, SGK1, COL23A1, RPUSD3, SOCS4, PIM2, CTSV, STOM, USP28, CTSL, KLHL18, VAMP8, TMEM170A, RAB15, TFAP2C, STMN1, CA2, PRDM1, GSTP1, NANOS3, RAB3B, IFITM1, IFITM3, SNX2, GPRC5A, MSX2, DMD, TMEM123, ENO2, PYCARD, AATF, CDC42EP4, NMU, ANGPTL4, PLA2G16, GSTA4, TMBIM6, EFEMP1, IGF1, IGF…	epithelial cell
GO:0009615	response to virus	0.00300873	ZC3HAV1, IFITM1, IFITM3, STMN1, PIM2	epithelial cell
GO:0036149	phosphatidylinositol acyl-chain remodeling	0.00331755	PLA2G16, PLBD1, PLA2G2A	epithelial cell
GO:0031982	vesicle	0.00387466	STOM, RAB3B, VAMP8, GPRC5A, GSTP1	epithelial cell
GO:0023019	signal transduction involved in regulation of gene expression	0.00467787	EPCAM, MSX2, SOX17	epithelial cell
GO:0030141	secretory granule	0.00604586	RAB3B, PLA2G2A, PCSK1N, CTSV	epithelial cell
GO:0036152	phosphatidylethanolamine acyl-chain remodeling	0.00741879	PLA2G16, PLBD1, PLA2G2A	epithelial cell
GO:0036151	phosphatidylcholine acyl-chain remodeling	0.00933601	PLA2G16, PLBD1, PLA2G2A	epithelial cell
GO:0042104	positive regulation of activated T cell proliferation	0.00933601	PYCARD, IGF1, IGF2	epithelial cell
GO:0031966	mitochondrial membrane	0.0116407	UCP2, TMBIM6, PEMT, NDUFAB1	epithelial cell
GO:0004623	phospholipase A2 activity	0.0118224	PLA2G16, PLBD1, PLA2G2A	epithelial cell
GO:0005158	insulin receptor binding	0.0118224	SNX2, IGF1, IGF2	epithelial cell
GO:0005576	extracellular region	0.0132532	EFEMP1, IGF1, IGF2, CTSV, TAC3, WNT2B, GLIPR2, CTSL, LAMA4, SERPINE2, CXCL14, RNASET2, PYCARD, PLA2G2A, NMU, ANGPTL4	epithelial cell
GO:0006865	amino acid transport	0.0153891	PDPN, SLC16A10, SLC43A1	epithelial cell
GO:2001237	negative regulation of extrinsic apoptotic signaling pathway	0.017993	ITGA6, IGF1, GSTP1	epithelial cell
GO:0045071	negative regulation of viral genome replication	0.019825	ZC3HAV1, IFITM1, IFITM3	epithelial cell
GO:0008285	negative regulation of cell proliferation	0.0206058	MSX2, SERPINE2, IFITM1, PEMT, NRK, PIM2, REST	epithelial cell
GO:0015171	amino acid transmembrane transporter activity	0.0260159	PDPN, SLC16A10, SLC43A1	epithelial cell
GO:0005886	plasma membrane	0.0264924	PLPP4, RAB3B, IFITM1, SLC16A10, IFITM3, GPRC5A, EPCAM, FNDC4, DMD, SMAGP, SLC4A8, ENO2, RHOC, CDC42EP4, RAMP1, SLC43A1, SGK1, COL23A1, PDPN, IGF1, IGF2, ANXA3, ITGA6, VAMP8, PLA2G2A, RAB15, CA2, BAMBI, VPS28, GSTP1	epithelial cell
GO:0005764	lysosome	0.0266396	CTSL, ZC3HAV1, RNASET2, PLBD1, CTSV	epithelial cell
GO:0090131	mesenchyme migration	0.0268073	ACTG2, ACTC1	epithelial cell
GO:0014904	myotube cell development	0.0268073	DMD, IGF1	epithelial cell
GO:0001525	angiogenesis	0.0330377	SAT1, ID1, SOX17, RAMP1, ANGPTL4	epithelial cell
GO:0048471	perinuclear region of cytoplasm	0.0356975	STOM, NANOS3, RAB3B, PLA2G16, VAMP8, COL4A3BP, PLA2G2A, RAB15	epithelial cell
GO:0043312	neutrophil degranulation	0.0373301	VAMP8, ANXA3	epithelial cell
GO:0005102	receptor binding	0.0404133	LAMA4, SERPINE2, SMAGP, PCSK1N, NMU, TAC3	epithelial cell
GO:0072562	blood microparticle	0.0405905	STOM, ACTG2, ACTC1, ANGPTL4	epithelial cell
GO:0045669	positive regulation of osteoblast differentiation	0.0419701	MSX2, IFITM1, IGF1	epithelial cell
GO:0030027	lamellipodium	0.0460784	ACTG2, ACTC1, PDPN, SNX2	epithelial cell
GO:0035456	response to interferon-beta	0.0477404	IFITM1, IFITM3	epithelial cell
GO:0070327	thyroid hormone transport	0.0477404	SLC16A10, CRYM	epithelial cell
GO:0008283	cell proliferation	0.048721	USP28, PDPN, COL4A3BP, PEMT, IGF1, PIM2	epithelial cell
GO:0070062	extracellular exosome	1.05999e-19	ARSE, IGFBP6, TTN, EPCAM, GPX2, TTR, APOB, APOA2, APOA1, APOE, SLC2A3, GSN, RHOC, NQO1, APOM, DPP4, FTL, CST3, LIFR, SLC3A2, CYB5A, FLNB, KRT19, CA4, DSP, CTSB, LCP1, RBP4, HLA-DRB1, APOC1, CDH2, APLP2, ALDH1A1, FGA, FGB, GSTO1, LAMB1, MYOF, FN1, B4GALT1, GSTA2, CUBN, S100A16, S100A11, S100A10, AK4, S100A14, S100A13, ANXA3, ANXA2, UACA, GAMT, LRP2	liver cell
GO:0005615	extracellular space	1.41425e-12	RBP4, IGFBP6, TTR, APOB, APOA1, SERPINE2, FGA, FGB, GSN, APOE, APELA, LAMB1, FN1, B4GALT1, FLRT3, BMP2, CST3, S100A11, PPFIBP2, CST1, SPARC, FRZB, S100A13, ANXA2, LAMA1, AFP, ADM, SULF2, VCAN, CTSB, LCP1	liver cell
GO:0005576	extracellular region	6.22582e-10	FGFR1, RBP4, FGFR3, IGFBP6, APOC1, TTN, TTR, APOA2, APOB, APOA1, SERPINE2, FGA, GSN, APOE, FGB, RSPO3, APELA, LAMB1, APOM, FN1, BMP2, COL4A1, CST3, SPARC, FRZB, LAMA1, UACA, ADM, VCAN, CTSB	liver cell
GO:0001523	retinoid metabolic process	1.26602e-09	ALDH1A1, TTR, RBP4, APOA2, APOB, APOA1, APOE, LRP2, APOM	liver cell
GO:0034361	very-low-density lipoprotein particle	4.28988e-08	APOA2, APOB, APOA1, APOE, APOC1, APOM	liver cell
GO:0042157	lipoprotein metabolic process	5.14695e-08	APOA2, APOB, APOA1, CUBN, APOE, APOC1, APOM	liver cell
GO:0042158	lipoprotein biosynthetic process	9.95987e-08	APOA2, APOB, APOA1, APOE, MTTP	liver cell
GO:0033344	cholesterol efflux	2.03998e-07	APOA2, APOB, APOA1, APOE, APOC1, APOM	liver cell
GO:0042627	chylomicron	5.85679e-07	APOA2, APOB, APOA1, APOE, APOC1	liver cell
GO:0034375	high-density lipoprotein particle remodeling	1.05245e-06	APOA2, APOA1, APOE, APOC1, APOM	liver cell
GO:0030198	extracellular matrix organization	1.14924e-06	B4GALT1, LAMA1, TTR, COL4A1, FGA, FGB, VCAN, SPARC, LAMB1, FN1	liver cell
GO:0005509	calcium ion binding	1.70345e-06	S100A16, CUBN, MYL3, S100A11, S100A10, SPARC, CDH2, TTN, S100A14, ANXA3, S100A13, ANXA2, SULF2, GSN, VCAN, LRP2, LCP1	liver cell
GO:0034384	high-density lipoprotein particle clearance	3.04329e-06	APOA2, APOA1, APOE, APOM	liver cell
GO:0060228	phosphatidylcholine-sterol O-acyltransferase activator activity	3.19893e-06	APOA2, APOA1, APOE, APOC1	liver cell
GO:0009986	cell surface	3.21421e-06	BMP2, FGFR3, HLA-DRB1, SLC3A2, SPARC, ANXA2, EPCAM, APOA1, FGA, SULF2, FGB, CA4, AMOT, DPP4	liver cell
GO:0005319	lipid transporter activity	3.90896e-06	APOA2, APOB, APOE, APOM, MTTP	liver cell
GO:0034364	high-density lipoprotein particle	4.14964e-06	APOA2, APOA1, APOE, APOC1, APOM	liver cell
GO:0034380	high-density lipoprotein particle assembly	8.4544e-06	APOA2, APOA1, APOE, APOM	liver cell
GO:0010873	positive regulation of cholesterol esterification	1.26318e-05	APOA2, APOA1, APOE, APOC1	liver cell
GO:0051592	response to calcium ion	1.52827e-05	S100A16, FGA, FGB, SPARC, TTN, MTTP	liver cell
GO:0031012	extracellular matrix	1.86069e-05	LAMA1, COL4A1, SERPINE2, APOE, DSP, VCAN, LAMB1, FLNB, ANXA2, FN1	liver cell
GO:0002576	platelet degranulation	2.01076e-05	APOA1, FGA, FGB, SPARC, TTN, APLP2, FN1	liver cell
GO:0042632	cholesterol homeostasis	2.47882e-05	APOA2, APOB, APOA1, APOE, APOM, MTTP	liver cell
GO:0008203	cholesterol metabolic process	3.33177e-05	APOA2, APOB, APOA1, CUBN, APOE, APOC1	liver cell
GO:0016323	basolateral plasma membrane	3.52609e-05	EPCAM, B4GALT1, DSP, CA4, CDH2, ANXA2, MTTP, SLC7A7	liver cell
GO:0008284	positive regulation of cell proliferation	4.28043e-05	EPCAM, ODC1, FGFR1, FGFR3, ADM, CCKBR, CST3, LIFR, BAMBI, DPP4, S100A13, FN1	liver cell
GO:0031091	platelet alpha granule	4.3531e-05	FGA, SERPINE2, FGB, SPARC	liver cell
GO:0042803	protein homodimerization activity	4.40087e-05	FLRT3, B4GALT1, FGFR1, ODC1, HNF1B, S100A16, CUBN, S100A11, S100A10, S100A13, APOA2, HNF4A, APOE, CAMK2D, DPP4	liver cell
GO:0005886	plasma membrane	4.61438e-05	FGFR1, FGFR3, HLA-DRB1, CDH2, APLP2, SLC7A7, EPCAM, APOB, APOA1, FGA, FGB, APOE, GSN, SLC2A3, CAMK2D, RHOC, MYOF, DPP4, FLRT3, B4GALT1, CUBN, S100A16, CCKBR, LIFR, SLC3A2, SPARC, S100A14, FLNB, ANXA3, ANXA2, KRT19, SULF2, CA4, DSP, LRP2, BAMBI, ADD3, LCP1, MGST2	liver cell
GO:0005604	basement membrane	4.93236e-05	LAMA1, COL4A1, CST3, SPARC, LAMB1, ANXA2	liver cell
GO:0033700	phospholipid efflux	5.36721e-05	APOA2, APOA1, APOE, APOC1	liver cell
GO:0005515	protein binding	6.28177e-05	SAT1, SMLR1, HNF1B, PRR13, ANKRD1, TTN, EPCAM, TTR, APOB, APOA2, DNAJC15, APOA1, SERPINE2, P4HA1, APOE, GSN, RHOC, NQO1, ERRFI1, DPP4, FTL, CCKBR, CST3, LIFR, SLC3A2, CST1, FLNB, KRT19, ADM, HNF4A, CA4, DSP, VCAN, CTSB, RBP4, FGFR1, FGFR3, CDH2, TTC3, APLP2, FGA, FGB, CAMK2D, GSTO1, MYOF, FN1, FLRT3, REEP6, GSTA2, ODC1, BMP2, CUBN, S100A16, COL4A1, LGALS2, S100A11, S100A10, SPARC, S100A14, S100A1…	liver cell
GO:0071682	endocytic vesicle lumen	6.64821e-05	APOB, APOA1, APOE, SPARC	liver cell
GO:0042953	lipoprotein transport	6.68271e-05	APOB, CUBN, LRP2, MTTP	liver cell
GO:0017127	cholesterol transporter activity	7.02017e-05	APOA2, APOB, APOA1, APOE	liver cell
GO:0001501	skeletal system development	9.97605e-05	CDKN1C, FGFR1, BMP2, FGFR3, ARSE, VCAN, FRZB	liver cell
GO:0005543	phospholipid binding	0.000111532	APOA2, APOB, APOA1, APOE, MYOF, APOM	liver cell
GO:1903561	extracellular vesicle	0.000117271	APOA1, FGA, SERPINE2, APOE, FGB	liver cell
GO:0043691	reverse cholesterol transport	0.000118444	APOA2, APOA1, APOE, APOM	liver cell
GO:0031100	organ regeneration	0.000120458	APOA2, APOA1, ADM, LCP1, ANXA3	liver cell
GO:0072562	blood microparticle	0.000120499	APOA2, APOA1, FGA, APOE, FGB, GSN, FN1	liver cell
GO:0031526	brush border membrane	0.000126762	B4GALT1, CUBN, CA4, LRP2, MTTP	liver cell
GO:0005102	receptor binding	0.000141718	LAMA1, BMP2, FGA, ADM, HNF4A, SERPINE2, FGB, RSPO3, IGFBP6, DPP4	liver cell
GO:0030139	endocytic vesicle	0.000158577	APOA1, CUBN, AMOT, LRP2, DPP4	liver cell
GO:0002020	protease binding	0.000237737	CST3, CST1, TTN, DPP4, ANXA2, FN1	liver cell
GO:0008201	heparin binding	0.000254949	FGFR1, APOB, SERPINE2, APOE, RSPO3, APLP2, FN1	liver cell
GO:0005788	endoplasmic reticulum lumen	0.000425532	APOA2, APOB, APOA1, COL4A1, ARSE, P4HA1, MTTP	liver cell
GO:0055102	lipase inhibitor activity	0.000443956	APOA2, APOA1, APOC1	liver cell
GO:0044267	cellular protein metabolic process	0.00045218	TTR, APOA1, FGA, GSN, IGFBP6, CST3	liver cell
GO:0098869	cellular oxidant detoxification	0.000563168	GPX2, APOE, GSTO1, APOM, MGST2	liver cell
GO:0016324	apical plasma membrane	0.000677944	EPCAM, CUBN, SLC3A2, CA4, CDH2, LRP2, DPP4, FN1	liver cell
GO:1900026	positive regulation of substrate adhesion-dependent cell spreading	0.000681505	APOA1, FGA, FGB, S100A10	liver cell
GO:0034366	spherical high-density lipoprotein particle	0.00069205	APOA2, APOA1, APOM	liver cell
GO:0031102	neuron projection regeneration	0.000796246	APOA1, ADM, APOE	liver cell
GO:0042802	identical protein binding	0.00081998	FGFR1, CST3, TTN, FLNB, APLP2, TTR, APOA1, APOE, NQO1, LCP1, DPP4, FTL, FN1	liver cell
GO:0005577	fibrinogen complex	0.000886855	FGA, FGB, FN1	liver cell
GO:0006641	triglyceride metabolic process	0.00088879	APOA2, APOE, APOC1, MTTP	liver cell
GO:0019852	L-ascorbic acid metabolic process	0.00102014	SLC2A3, CYB5A, GSTO1	liver cell
GO:0005829	cytosol	0.00138359	SAT1, FGFR1, RBP4, MYL3, ANKRD1, TTN, ALDH1A1, GPX2, APOA2, APOB, APOA1, SERPINE2, GSN, CAMK2D, RHOC, GSTO1, NQO1, ERRFI1, FTL, ODC1, GSTA2, CUBN, S100A16, FLNB, S100A13, ANXA2, AMOT, GAMT, ADD3, LCP1	liver cell
GO:0008289	lipid binding	0.00148031	APOA2, APOA1, APOE, S100A10, S100A13, MTTP	liver cell
GO:0034374	low-density lipoprotein particle remodeling	0.00154758	APOA2, APOB, APOE	liver cell
GO:0004859	phospholipase inhibitor activity	0.00159887	APOC1, ANXA3, ANXA2	liver cell
GO:0055008	cardiac muscle tissue morphogenesis	0.00185056	BMP2, ANKRD1, TTN	liver cell
GO:0034362	low-density lipoprotein particle	0.00220523	APOB, APOE, APOM	liver cell
GO:0031093	platelet alpha granule lumen	0.00270175	FGA, FGB, SPARC, FN1	liver cell
GO:0007507	heart development	0.00317812	FLRT3, RBP4, BMP2, ADM, APELA, SPARC	liver cell
GO:0006898	receptor-mediated endocytosis	0.00340705	APOB, APOA1, CUBN, APOE, SPARC, LRP2	liver cell
GO:0005938	cell cortex	0.00349481	FGA, FGB, ADD3, FLNB, ANXA2	liver cell
GO:0050900	leukocyte migration	0.00435817	B4GALT1, APOB, SLC3A2, FN1, SLC7A7	liver cell
GO:0060395	SMAD protein signal transduction	0.0046226	AFP, BMP2, HNF4A, APELA	liver cell
GO:0002026	regulation of the force of heart contraction	0.00467787	ADM, MYL3, CAMK2D	liver cell
GO:0051384	response to glucocorticoid	0.00527697	APOA2, ADM, SPARC, ANXA3	liver cell
GO:0008285	negative regulation of cell proliferation	0.00570319	B4GALT1, BMP2, ADM, HNF4A, SERPINE2, IGFBP6, S100A11, FRZB	liver cell
GO:0042730	fibrinolysis	0.00570451	FGA, FGB, ANXA2	liver cell
GO:0031674	I band	0.00595277	MYL3, ANKRD1, TTN	liver cell
GO:0009749	response to glucose	0.00598438	APOA2, HNF1B, HNF4A, APOM	liver cell
GO:0005201	extracellular matrix structural constituent	0.00601159	LAMA1, COL4A1, VCAN, LAMB1	liver cell
GO:1901687	glutathione derivative biosynthetic process	0.00625295	GSTA2, GSTO1, MGST2	liver cell
GO:0017134	fibroblast growth factor binding	0.00704557	FGFR1, FGFR3, S100A13	liver cell
GO:0031210	phosphatidylcholine binding	0.00704557	APOA2, APOA1, APOC1	liver cell
GO:0019433	triglyceride catabolic process	0.00803566	APOB, APOA1, APOE	liver cell
GO:0070328	triglyceride homeostasis	0.00867482	APOA1, HNF4A, APOE	liver cell
GO:0030674	protein binding, bridging	0.0088246	FLRT3, FGA, FGB, DSP	liver cell
GO:0043410	positive regulation of MAPK cascade	0.00968751	FGFR1, BMP2, FGFR3, CDH2	liver cell
GO:0034365	discoidal high-density lipoprotein particle	0.0100714	APOA1, APOM	liver cell
GO:0001726	ruffle	0.0106599	S100A11, AMOT, LCP1, ANXA2	liver cell
GO:0045214	sarcomere organization	0.0107235	KRT19, ANKRD1, TTN	liver cell
GO:0001822	kidney development	0.0113975	CDKN1C, ODC1, HNF1B, SULF2	liver cell
GO:0042572	retinol metabolic process	0.0114493	ALDH1A1, TTR, RBP4	liver cell
GO:0005198	structural molecule activity	0.0117993	KRT19, FGA, FGB, DSP, LAMB1, ADD3	liver cell
GO:0090090	negative regulation of canonical Wnt signaling pathway	0.0118991	BMP2, APOE, IGFBP6, CDH2, FRZB	liver cell
GO:0032496	response to lipopolysaccharide	0.0121471	APOB, ADM, SPARC, S100A14, MGST2	liver cell
GO:0048471	perinuclear region of cytoplasm	0.0131852	ODC1, CST3, CAMK2D, CA4, CTSB, LAMB1, S100A14, S100A13, ANXA2	liver cell
GO:0001666	response to hypoxia	0.0142515	BMP2, ADM, CST3, CAMK2D, DPP4	liver cell
GO:0005925	focal adhesion	0.0142655	FLRT3, FGFR3, GSN, CDH2, FLNB, LCP1, DPP4	liver cell
GO:0001540	beta-amyloid binding	0.0150225	APOA1, APOE, CST3	liver cell
GO:0005606	laminin-1 complex	0.0150694	LAMA1, LAMB1	liver cell
GO:0070374	positive regulation of ERK1 and ERK2 cascade	0.0150966	BMP2, FGFR3, FGA, FGB, CAMK2D	liver cell
GO:0004364	glutathione transferase activity	0.0158764	GSTA2, GSTO1, MGST2	liver cell
GO:0098609	cell-cell adhesion	0.0159308	EPCAM, FLRT3, SLC3A2, S100A11, FLNB, ANXA2	liver cell
GO:0010903	negative regulation of very-low-density lipoprotein particle remodeling	0.0161708	APOA2, APOA1	liver cell
GO:0018158	protein oxidation	0.0161708	APOA2, APOA1	liver cell
GO:0034447	very-low-density lipoprotein particle clearance	0.0161708	APOE, APOC1	liver cell
GO:0030177	positive regulation of Wnt signaling pathway	0.0162375	BMP2, SULF2, RSPO3	liver cell
GO:0050714	positive regulation of protein secretion	0.0162375	FGA, FGB, ANKRD1	liver cell
GO:0070653	high-density lipoprotein particle receptor binding	0.0164375	APOA2, APOA1	liver cell
GO:0034190	apolipoprotein receptor binding	0.0164375	APOA2, APOA1	liver cell
GO:0002062	chondrocyte differentiation	0.0188995	FGFR1, BMP2, FGFR3	liver cell
GO:0034363	intermediate-density lipoprotein particle	0.0200424	APOB, APOE	liver cell
GO:0015485	cholesterol binding	0.0214193	APOA2, APOA1, APOE	liver cell
GO:0043152	induction of bacterial agglutination	0.0215033	FGA, FGB	liver cell
GO:0032375	negative regulation of cholesterol transport	0.0215033	APOA2, APOC1	liver cell
GO:0042159	lipoprotein catabolic process	0.0215033	APOB, APOE	liver cell
GO:0010716	negative regulation of extracellular matrix disassembly	0.0215033	CST3, DPP4	liver cell
GO:0072378	blood coagulation, fibrin clot formation	0.0215033	FGA, FGB	liver cell
GO:0060192	negative regulation of lipase activity	0.0215033	APOA2, APOA1	liver cell
GO:0014704	intercalated disc	0.0216819	CAMK2D, DSP, CDH2	liver cell
GO:0043025	neuronal cell body	0.0216919	APOB, APOE, CST3, CAMK2D, NQO1, ANXA3	liver cell
GO:0051496	positive regulation of stress fiber assembly	0.0217318	APOA1, AMOT, S100A10	liver cell
GO:0019834	phospholipase A2 inhibitor activity	0.0218571	ANXA3, ANXA2	liver cell
GO:0008307	structural constituent of muscle	0.0224107	KRT19, MYL3, TTN	liver cell
GO:0009897	external side of plasma membrane	0.0228206	B4GALT1, FGA, HLA-DRB1, FGB, AMOT	liver cell
GO:0005783	endoplasmic reticulum	0.0238295	FGFR3, CUBN, SULF2, APOE, P4HA1, CST3, APOC1, LRP2, MTTP, MGST2	liver cell
GO:0043235	receptor complex	0.0264897	FGFR1, LIFR, LRP2, MTTP	liver cell
GO:0032489	regulation of Cdc42 protein signal transduction	0.0268073	APOA1, APOE	liver cell
GO:0030300	regulation of intestinal cholesterol absorption	0.0268073	APOA2, APOA1	liver cell
GO:0005007	fibroblast growth factor-activated receptor activity	0.0272471	FGFR1, FGFR3	liver cell
GO:0005769	early endosome	0.0287674	APOA2, APOB, APOA1, APOE, ANXA2	liver cell
GO:0001725	stress fiber	0.0304397	AMOT, FLNB, LCP1	liver cell
GO:0018206	peptidyl-methionine modification	0.0320828	APOA2, APOA1	liver cell
GO:0001765	membrane raft assembly	0.0320828	S100A10, ANXA2	liver cell
GO:0002740	negative regulation of cytokine secretion involved in immune response	0.0320828	APOA2, APOA1	liver cell
GO:0034382	chylomicron remnant clearance	0.0320828	APOE, APOC1	liver cell
GO:0005737	cytoplasm	0.0323748	ANKRD1, CDH2, TTC3, ALDH1A1, GPX2, TTR, APOB, APOE, GSN, CAMK2D, GSTO1, NQO1, ERRFI1, FTL, FLRT3, ODC1, S100A16, S100A11, SLC3A2, CYB5A, SPARC, S100A14, FLNB, S100A13, ANXA3, CDKN1C, AFP, UACA, HNF4A, ADM, AMOT, DSP, GAMT, BAMBI, ADD3, LCP1	liver cell
GO:0005903	brush border	0.0369282	LRP2, ADD3, FLNB	liver cell
GO:0006900	membrane budding	0.0373301	S100A10, ANXA2	liver cell
GO:0051099	positive regulation of binding	0.0373301	S100A10, ANXA2	liver cell
GO:0031232	extrinsic component of external side of plasma membrane	0.0396874	CUBN, SERPINE2	liver cell
GO:0048306	calcium-dependent protein binding	0.0406632	S100A11, ANXA3, ANXA2	liver cell
GO:0090277	positive regulation of peptide hormone secretion	0.0425492	FGA, FGB	liver cell
GO:0048762	mesenchymal cell differentiation	0.0425492	FGFR1, BMP2	liver cell
GO:0010518	positive regulation of phospholipase activity	0.0425492	FGFR1, FGFR3	liver cell
GO:0034379	very-low-density lipoprotein particle assembly	0.0425492	APOB, APOC1	liver cell
GO:0005518	collagen binding	0.0432363	SPARC, CTSB, FN1	liver cell
GO:0008035	high-density lipoprotein particle binding	0.0432415	APOA2, APOA1	liver cell
GO:0009611	response to wounding	0.045832	ADM, SULF2, FN1	liver cell
GO:0050839	cell adhesion molecule binding	0.0458686	FGA, FGB, DSP	liver cell
GO:0005578	proteinaceous extracellular matrix	0.046817	FLRT3, LAMA1, VCAN, SPARC, FN1	liver cell
GO:0016020	membrane	0.0477309	B4GALT1, CUBN, HLA-DRB1, SLC3A2, CYB5A, CDH2, FRZB, APLP2, ANXA3, ANXA2, APOE, P4HA1, CAMK2D, CA4, VCAN, ADD3, DPP4, FTL	liver cell
GO:0031639	plasminogen activation	0.0477404	FGA, FGB	liver cell
GO:0055091	phospholipid homeostasis	0.0477404	APOA1, HNF4A	liver cell
GO:0060670	branching involved in labyrinthine layer morphogenesis	0.0477404	ADM, RSPO3	liver cell
GO:0006596	polyamine biosynthetic process	0.0477404	SAT1, ODC1	liver cell
GO:0043627	response to estrogen	0.0484766	APOA2, KRT19, APOA1	liver cell
GO:0005916	fascia adherens	0.0493633	DSP, CDH2	liver cell
GO:0031012	extracellular matrix	3.41971e-09	HAPLN1, ADAMTS9, LUM, VIM, COL3A1, COL6A3, DSP, COL6A1, POSTN, COL1A1, FBN2, COL5A2, COL5A1, ANXA2	muscle cell
GO:0030198	extracellular matrix organization	7.70785e-09	HAPLN1, LUM, COL3A1, COL6A3, COL6A1, POSTN, COL1A1, SPARC, FBN2, COL5A2, COL5A1, KDR	muscle cell
GO:0005578	proteinaceous extracellular matrix	1.19039e-07	WNT5A, BMP4, HAPLN1, ADAMTS9, LUM, COL6A3, POSTN, SPARC, FBN2, COL5A2, COL5A1, TIMP1	muscle cell
GO:0048407	platelet-derived growth factor binding	2.21243e-07	COL3A1, PDGFRA, COL6A1, COL1A1, COL5A1	muscle cell
GO:0035116	embryonic hindlimb morphogenesis	3.52485e-07	BMP4, MSX1, TBX3, RSPO2, PITX1, PITX2	muscle cell
GO:0005581	collagen trimer	4.41357e-07	COL3A1, COL6A3, COL6A1, COLEC12, COL1A1, COL5A2, COL5A1, TIMP1	muscle cell
GO:0001501	skeletal system development	7.06075e-07	HAPLN1, TBX3, COL3A1, POSTN, IGF2, COL1A1, COL5A2, PITX1, CDH11	muscle cell
GO:0005201	extracellular matrix structural constituent	1.30598e-06	HAPLN1, LUM, COL3A1, COL1A1, FBN2, COL5A2, COL5A1	muscle cell
GO:0070062	extracellular exosome	1.52587e-06	WNT5A, IL6ST, LUM, VIM, SDC4, OAF, TIMP1, ST3GAL1, GLIPR2, DAB2, KIFAP3, KRT8, COL6A3, COL6A1, GSTO1, AHNAK, RHOBTB3, MLLT3, COBLL1, ACTC1, S100A11, S100A10, IGF2, COLEC12, SLC9A3R1, CTSV, COL5A1, ANXA2, KRT19, KRT18, DSG2, DSP, IGFBP3, CDH11	muscle cell
GO:0030199	collagen fibril organization	1.97131e-06	LUM, COL3A1, COL1A1, COL5A2, COL5A1, ANXA2	muscle cell
GO:0042060	wound healing	4.37751e-06	WNT5A, COL3A1, PDGFRA, DSP, SPARC, SDC4, TIMP1	muscle cell
GO:0005576	extracellular region	1.479e-05	WNT5A, BMP4, HAPLN1, IL6ST, LUM, COL3A1, IGF2, SPARC, MDK, COL5A2, CTSV, COL5A1, KDR, TIMP1, GLIPR2, BMPER, ART5, COL6A3, RSPO2, COL6A1, COL1A1, FBN2, IGFBP3	muscle cell
GO:0008201	heparin binding	2.00981e-05	BMP4, NRP1, NAV2, RSPO2, POSTN, PTCH1, MDK, COL5A1	muscle cell
GO:0030574	collagen catabolic process	2.34948e-05	COL3A1, COL6A3, COL6A1, COL1A1, COL5A2, COL5A1	muscle cell
GO:0043066	negative regulation of apoptotic process	3.1031e-05	WNT5A, BMP4, DAB2, ACTC1, KRT18, MSX1, TBX3, GATA6, IL6ST, KIFAP3, KDR, TIMP1	muscle cell
GO:0042383	sarcolemma	7.3812e-05	KRT19, KRT8, COL6A3, COL6A1, AHNAK, ANXA2	muscle cell
GO:0010595	positive regulation of endothelial cell migration	0.00010601	WNT5A, BMP4, NRP1, SPARC, KDR	muscle cell
GO:0043034	costamere	0.000117497	KRT19, KRT8, SDC4, AHNAK	muscle cell
GO:0005615	extracellular space	0.000137003	BMP4, WNT5A, ACTC1, NRP1, IL6ST, LUM, COL3A1, S100A11, POSTN, IGF2, SPARC, CTSV, ANXA2, TIMP1, ADAMTS9, BMPER, COL6A3, COL1A1, IGFBP3	muscle cell
GO:0014911	positive regulation of smooth muscle cell migration	0.000158888	NRP1, SEMA6D, POSTN, HAS2	muscle cell
GO:0007155	cell adhesion	0.000171131	HAPLN1, KIAA1462, DSG2, COL6A3, COL6A1, POSTN, COL1A1, PCDH17, EMP2, COL5A1, CDH11	muscle cell
GO:0001649	osteoblast differentiation	0.000239525	BMP4, RSPO2, COL6A1, COL1A1, IGFBP3, LGR4	muscle cell
GO:0038085	vascular endothelial growth factor binding	0.00026595	NRP1, PDGFRA, KDR	muscle cell
GO:0051216	cartilage development	0.000280384	WNT5A, LUM, PRRX1, PITX1, TIMP1	muscle cell
GO:0001765	membrane raft assembly	0.000420211	S100A10, EMP2, ANXA2	muscle cell
GO:0005788	endoplasmic reticulum lumen	0.00045095	WNT5A, COL3A1, COL6A3, COL6A1, COL1A1, COL5A2, COL5A1	muscle cell
GO:0030335	positive regulation of cell migration	0.000463572	BMP4, DAB2, SEMA6D, PDGFRA, HAS2, COL1A1, KDR	muscle cell
GO:0016055	Wnt signaling pathway	0.000504994	WNT5A, DAB2, RSPO2, TLE3, SLC9A3R1, TMEM88, PITX2	muscle cell
GO:0005021	vascular endothelial growth factor-activated receptor activity	0.000554712	NRP1, PDGFRA, KDR	muscle cell
GO:0045121	membrane raft	0.000653366	S100A10, SDC4, SLC9A3R1, EMP2, AHNAK, KDR, ANXA2	muscle cell
GO:0005604	basement membrane	0.00071282	FREM1, SPARC, COL5A1, ANXA2, TIMP1	muscle cell
GO:0010718	positive regulation of epithelial to mesenchymal transition	0.000723075	GLIPR2, DAB2, COL1A1, BAMBI	muscle cell
GO:0045893	positive regulation of transcription, DNA-templated	0.00174715	WNT5A, BMP4, DAB2, TBX3, GATA6, PTCH1, COL1A1, BAMBI, MDK, LGR4	muscle cell
GO:0009986	cell surface	0.00178703	WNT5A, ADAMTS9, MPZL1, NRP1, DSG2, RSPO2, SPARC, SDC4, EMP2, ANXA2	muscle cell
GO:0001085	RNA polymerase II transcription factor binding	0.00188067	TBX3, GATA6, PITX1, PITX2	muscle cell
GO:0097110	scaffold protein binding	0.00199854	KRT18, KRT8, VIM, DSP	muscle cell
GO:0044548	S100 protein binding	0.00201884	S100A11, AHNAK, ANXA2	muscle cell
GO:0071230	cellular response to amino acid stimulus	0.00203582	COL3A1, COL6A1, COL1A1, COL5A2	muscle cell
GO:0070374	positive regulation of ERK1 and ERK2 cascade	0.00249874	BMP4, GLIPR2, NRP1, BMPER, PDGFRA, KDR	muscle cell
GO:0005882	intermediate filament	0.00267804	KRT19, KRT18, KRT8, VIM, DSP	muscle cell
GO:0034097	response to cytokine	0.00272172	IL6ST, COL3A1, SPARC, TIMP1	muscle cell
GO:0042475	odontogenesis of dentin-containing tooth	0.00319385	BMP4, MSX1, HAND1, PITX2	muscle cell
GO:0008284	positive regulation of cell proliferation	0.00351793	TBX3, IL6ST, PDGFRA, IGF2, HAS2, BAMBI, EMP2, KDR, TIMP1	muscle cell
GO:0005925	focal adhesion	0.00386679	TRIOBP, MPZL1, DAB2, ACTC1, NRP1, VIM, SDC4, AHNAK	muscle cell
GO:0001934	positive regulation of protein phosphorylation	0.00483111	BMP4, DAB2, IGF2, KDR, ANXA2	muscle cell
GO:0016032	viral process	0.00540625	KRT19, KRT18, IL6ST, KRT8, VIM, PDGFRA, KDR	muscle cell
GO:0051894	positive regulation of focal adhesion assembly	0.00558333	S100A10, SDC4, KDR	muscle cell
GO:0001938	positive regulation of endothelial cell proliferation	0.00604428	WNT5A, BMP4, NRP1, KDR	muscle cell
GO:0060021	palate development	0.00789518	WNT5A, MSX1, TBX3, PRRX1	muscle cell
GO:0048843	negative regulation of axon extension involved in axon guidance	0.0084922	WNT5A, NRP1, SEMA6D	muscle cell
GO:0019838	growth factor binding	0.00866497	NRP1, IL6ST, KDR	muscle cell
GO:0001503	ossification	0.00908689	IGF2, SPARC, COL5A2, CDH11	muscle cell
GO:0005198	structural molecule activity	0.00942902	MPZL1, KRT19, KRT18, KRT8, VIM, DSP	muscle cell
GO:0021983	pituitary gland development	0.00980885	BMP4, MSX1, PITX1	muscle cell
GO:1903225	negative regulation of endodermal cell differentiation	0.010691	COL5A2, COL5A1	muscle cell
GO:0034504	protein localization to nucleus	0.01121	BMP4, MSX1, COL1A1	muscle cell
GO:0005886	plasma membrane	0.0115559	WNT5A, NRP1, IL6ST, VIM, SDC4, LGR4, APLNR, DAB2, MCOLN3, AHNAK, SLC39A2, IGF2, COLEC12, SPARC, PCDH17, SLC9A3R1, ANXA2, KDR, KRT19, SEMA6D, RGS2, DSG2, RGS4, RGS5, PDGFRA, DSP, PTCH1, PMP22, BAMBI, EMP2, TMEM88, CDH11	muscle cell
GO:0030513	positive regulation of BMP signaling pathway	0.0119417	BMP4, MSX1, GATA6	muscle cell
GO:0048701	embryonic cranial skeleton morphogenesis	0.0119417	BMP4, PDGFRA, PRRX1	muscle cell
GO:0005509	calcium ion binding	0.0122993	MYL7, MYL4, DSG2, S100A11, S100A10, SPARC, FBN2, PCDH17, ANXA2, CDH11	muscle cell
GO:0035115	embryonic forelimb morphogenesis	0.0126939	MSX1, TBX3, RSPO2	muscle cell
GO:1900026	positive regulation of substrate adhesion-dependent cell spreading	0.0126939	TRIOBP, S100A10, HAS2	muscle cell
GO:0009887	organ morphogenesis	0.0132665	NRP1, TBX3, TLE3, PTCH1	muscle cell
GO:0016477	cell migration	0.013732	SDC4, BAMBI, EMP2, MDK, COL5A1	muscle cell
GO:0043588	skin development	0.0142584	COL3A1, COL5A2, COL5A1	muscle cell
GO:0005588	collagen type V trimer	0.0152323	COL5A2, COL5A1	muscle cell
GO:0005589	collagen type VI trimer	0.0152323	COL6A3, COL6A1	muscle cell
GO:0005096	GTPase activator activity	0.015318	RGS2, RGS4, RGS5, ARHGAP28, SIPA1L2, ARHGAP29	muscle cell
GO:0010159	specification of organ position	0.015994	BMP4, TBX3	muscle cell
GO:0048592	eye morphogenesis	0.015994	COL5A2, COL5A1	muscle cell
GO:0035993	deltoid tuberosity development	0.015994	BMP4, PITX2	muscle cell
GO:0007507	heart development	0.0168733	APLNR, HAND1, COL3A1, ADAM19, SPARC	muscle cell
GO:0071944	cell periphery	0.0168891	KRT19, KRT18, SLC9A3R1	muscle cell
GO:0005178	integrin binding	0.0175176	COL3A1, EMP2, COL5A1, KDR	muscle cell
GO:0001657	ureteric bud development	0.0176224	BMP4, BMPER, SDC4	muscle cell
GO:0001568	blood vessel development	0.0176224	TBX3, COL1A1, COL5A1	muscle cell
GO:0030049	muscle filament sliding	0.0176224	MYL4, ACTC1, VIM	muscle cell
GO:0045892	negative regulation of transcription, DNA-templated	0.0176401	WNT5A, BMP4, DAB2, HAND1, TBX3, GATA6, LGR4, PITX1	muscle cell
GO:0001701	in utero embryonic development	0.0181183	MSX1, TBX3, GATA6, PTCH1, PITX2	muscle cell
GO:0008277	regulation of G-protein coupled receptor protein signaling pathway	0.018511	RGS2, RGS4, RGS5	muscle cell
GO:0030326	embryonic limb morphogenesis	0.0194182	PRRX1, PTCH1, FBN2	muscle cell
GO:0008285	negative regulation of cell proliferation	0.0196232	BMP4, MSX1, KIFAP3, S100A11, PMP22, SLC9A3R1, IGFBP3	muscle cell
GO:0097443	sorting endosome	0.0202586	NRP1, KDR	muscle cell
GO:0030546	receptor activator activity	0.0206912	IGF2, ANXA2	muscle cell
GO:0046332	SMAD binding	0.0211253	DAB2, COL3A1, COL5A2	muscle cell
GO:0060393	regulation of pathway-restricted SMAD protein phosphorylation	0.0212689	BMP4, BMPER	muscle cell
GO:0060686	negative regulation of prostatic bud formation	0.0212689	WNT5A, BMP4	muscle cell
GO:0032403	protein complex binding	0.0226768	KRT19, KRT8, PTCH1, SLC9A3R1, CTSV	muscle cell
GO:0043434	response to peptide hormone	0.0232285	COL1A1, SPARC, TIMP1	muscle cell
GO:0002934	desmosome organization	0.0265159	DSG2, DSP	muscle cell
GO:0090263	positive regulation of canonical Wnt signaling pathway	0.0266715	RSPO2, COL1A1, BAMBI, LGR4	muscle cell
GO:0016459	myosin complex	0.0269308	MYL7, CGNL1, MYL4	muscle cell
GO:0071560	cellular response to transforming growth factor beta stimulus	0.0283839	WNT5A, POSTN, COL1A1	muscle cell
GO:0086083	cell adhesive protein binding involved in bundle of His cell-Purkinje myocyte communication	0.0308775	DSG2, DSP	muscle cell
GO:0060536	cartilage morphogenesis	0.031735	MSX1, HAND1	muscle cell
GO:0086073	bundle of His cell-Purkinje myocyte adhesion involved in cell communication	0.031735	DSG2, DSP	muscle cell
GO:0032964	collagen biosynthetic process	0.031735	COL1A1, COL5A1	muscle cell
GO:0010594	regulation of endothelial cell migration	0.031735	BMPER, EMP2	muscle cell
GO:0060706	cell differentiation involved in embryonic placenta development	0.031735	KRT19, KRT8	muscle cell
GO:0061312	BMP signaling pathway involved in heart development	0.031735	BMP4, MSX1	muscle cell
GO:0043547	positive regulation of GTPase activity	0.0319453	RGS2, RGS4, RGS5, PDGFRA, ARHGAP28, SIPA1L2, S100A10, ARHGAP29	muscle cell
GO:0031093	platelet alpha granule lumen	0.0321172	IGF2, SPARC, TIMP1	muscle cell
GO:0048146	positive regulation of fibroblast proliferation	0.0339511	WNT5A, PDGFRA, ANXA2	muscle cell
GO:0042733	embryonic digit morphogenesis	0.0362877	WNT5A, BMP4, TBX3	muscle cell
GO:0050680	negative regulation of epithelial cell proliferation	0.0362877	WNT5A, BMP4, PTCH1	muscle cell
GO:0001570	vasculogenesis	0.0362877	HAS2, PITX2, KDR	muscle cell
GO:2000096	positive regulation of Wnt signaling pathway, planar cell polarity pathway	0.0369265	DAB2, MLLT3	muscle cell
GO:0045606	positive regulation of epidermal cell differentiation	0.0369265	BMP4, PTCH1	muscle cell
GO:0002043	blood vessel endothelial cell proliferation involved in sprouting angiogenesis	0.0369265	BMP4, BMPER	muscle cell
GO:0051099	positive regulation of binding	0.0369265	S100A10, ANXA2	muscle cell
GO:0006900	membrane budding	0.0369265	S100A10, ANXA2	muscle cell
GO:0008595	anterior/posterior axis specification, embryo	0.0369265	WNT5A, TBX3	muscle cell
GO:0009612	response to mechanical stimulus	0.0399052	COL3A1, POSTN, PTCH1	muscle cell
GO:0045669	positive regulation of osteoblast differentiation	0.0411403	BMP4, IL6ST, FBN2	muscle cell
GO:0050839	cell adhesion molecule binding	0.0415222	DSG2, DSP, POSTN	muscle cell
GO:0060346	bone trabecula formation	0.0420904	COL1A1, FBN2	muscle cell
GO:0001947	heart looping	0.0423898	WNT5A, HAND1, TBX3	muscle cell
GO:0032092	positive regulation of protein binding	0.0423898	WNT5A, BMP4, BAMBI	muscle cell
GO:0030666	endocytic vesicle membrane	0.0447574	WNT5A, COLEC12, PTCH1	muscle cell
GO:0021675	nerve development	0.0472269	NRP1, CTSV	muscle cell
GO:0045198	establishment of epithelial cell apical/basal polarity	0.0472269	WNT5A, SLC9A3R1	muscle cell
GO:0051384	response to glucocorticoid	0.0475272	SPARC, MDK, CTSV	muscle cell
GO:0003682	chromatin binding	1.69286e-07	KMT2A, NUCKS1, PAX6, CENPF, TLE4, WHSC1, GLI3, CBX5, RAD21, CHD7, SFPQ, TFAP2A, AUTS2, TOP2A	neural cell
GO:0005654	nucleoplasm	3.70832e-07	FUS, KMT2A, CRABP2, SOX2, NR6A1, PAX6, PNISR, PAX3, GLI3, PNN, CBX5, RAD21, TOP2A, KPNB1, LUC7L3, RBM25, NR2F1, ARGLU1, EGR1, HSP90AA1, SREK1, NASP, ENC1, TLE4, CENPF, WHSC1, ILF3, HNRNPU, SMC4, HNRNPH3, SYNE2, BPTF, SFPQ, TFAP2A, MDM4, PEG3	neural cell
GO:0045944	positive regulation of transcription from RNA polymerase II promoter	4.60898e-07	EGR1, KMT2A, NUCKS1, SOX11, SOX2, NR6A1, OTX2, PAX6, ZEB2, PAX3, GLI3, PHIP, CHD7, RAD21, AUTS2, TFAP2A, ZNF462, CDK5RAP3, TOP2A, NR2F1, PEG3	neural cell
GO:0045893	positive regulation of transcription, DNA-templated	1.14387e-06	EGR1, KMT2A, SOX11, SOX2, OTX2, PAX6, ILF3, PAX3, GLI3, ZIC2, PHIP, BPTF, CEP290, TFAP2A, NR2F2	neural cell
GO:0005634	nucleus	1.988e-06	CRABP2, NR6A1, NAP1L1, PAX6, ZEB2, GLI3, CBX5, ZIC2, CEP290, CDK5RAP3, NR2F2, TOP2A, LUC7L3, ASPM, NR2F1, ARGLU1, EGR1, HSP90AA1, SOX11, OTX2, ENC1, TLE4, HNRNPU, CPE, BPTF, TFAP2A, MDM4, ARL4C, PEG3, FUS, KMT2A, IRX2, SOX2, PHIP, CHD7, FIGN, AUTS2, BAZ2B, NUCKS1, NASP, SACS, CENPF, WHSC1, ZNF521, ILF3, SMC4, HNRNPH3, ZFHX4, SYNE2, SFPQ, SP5, ZNF462	neural cell
GO:0000122	negative regulation of transcription from RNA polymerase II promoter	2.57566e-06	EGR1, SOX11, FST, SOX2, NR6A1, PAX6, TLE4, WHSC1, ZEB2, GLI3, BPTF, SFPQ, TFAP2A, MDM4, NR2F2, PEG3, NR2F1	neural cell
GO:0043565	sequence-specific DNA binding	2.13701e-05	EGR1, IRX2, SOX2, OTX2, NR6A1, PAX6, WHSC1, PAX3, ZFHX4, BPTF, TFAP2A, NR2F2, NR2F1	neural cell
GO:0001077	transcriptional activator activity, RNA polymerase II core promoter proximal region sequence-specific binding	4.05937e-05	EGR1, NUCKS1, SOX11, OTX2, NR6A1, SOX2, PAX6, TFAP2A, GLI3	neural cell
GO:0002052	positive regulation of neuroblast proliferation	0.000186492	PAX6, FZD3, GLI3, ASPM	neural cell
GO:0097150	neuronal stem cell population maintenance	0.000216683	SOX2, CDH2, PCM1, ASPM	neural cell
GO:0000976	transcription regulatory region sequence-specific DNA binding	0.000268393	EGR1, SOX11, SFPQ, SOX2, TFAP2A	neural cell
GO:0001764	neuron migration	0.000322133	HSP90AA1, PAX6, FZD3, PCM1, NR2F2, ASPM	neural cell
GO:0006366	transcription from RNA polymerase II promoter	0.000640856	EGR1, RAD21, KMT2A, NUCKS1, SOX11, OTX2, SOX2, PAX6, TFAP2A, PAX3, GLI3	neural cell
GO:0005515	protein binding	0.00130845	CRABP1, FST, CRABP2, NAP1L1, PAX6, ZEB2, PAX3, GLI3, CBX5, EDNRA, GPC3, RAD21, CEP290, CDK5RAP3, NR2F2, TOP2A, KPNB1, LUC7L3, NR2F1, ARGLU1, EGR1, HSP90AA1, EFNB2, ENC1, OTX2, TLE4, WLS, PCM1, HNRNPU, SLC7A11, BPTF, SRGAP3, TFAP2A, MDM4, ARL4C, FUS, KMT2A, ERBB3, SOX2, CDH2, PHIP, CHD7, BAZ2B, RBM25, PLP1, NIN, PTPRZ1, NASP, SREK1, PMEL, CENPF, FZD3, WHSC1, ILF3, ATP1A2, SMC4, EPHA4, HNRNPH3, SYN…	neural cell
GO:0003700	transcription factor activity, sequence-specific DNA binding	0.00187588	EGR1, KMT2A, SOX11, OTX2, NR6A1, SOX2, PAX6, TFAP2A, PAX3, NR2F2, GLI3, ZIC2, NR2F1, PEG3	neural cell
GO:0030900	forebrain development	0.00223277	OTX2, SOX2, LRP2, NR2F2	neural cell
GO:0042826	histone deacetylase binding	0.00224537	HSP90AA1, SFPQ, GLI3, TOP2A, CBX5	neural cell
GO:0044822	poly(A) RNA binding	0.0027909	FUS, HSP90AA1, NUCKS1, SREK1, NAP1L1, ILF3, PNISR, HNRNPU, PNN, HNRNPH3, SFPQ, KPNB1, TOP2A, RBM25, LUC7L3	neural cell
GO:0042472	inner ear morphogenesis	0.00317211	CHD7, TFAP2A, COL2A1, FZD3	neural cell
GO:0008270	zinc ion binding	0.00382023	EGR1, FUS, KMT2A, NR6A1, WHSC1, MARCH6, TRIM71, ZFHX4, CPE, BPTF, MDM4, NR2F2, BAZ2B, KPNB1, NR2F1	neural cell
GO:0050680	negative regulation of epithelial cell proliferation	0.00391453	GPC3, SOX2, PAX6, PTN	neural cell
GO:0045665	negative regulation of neuron differentiation	0.00391453	SOX2, PAX6, GLI3, ASPM	neural cell
GO:0008283	cell proliferation	0.00472555	EDNRA, CDV3, NASP, NR6A1, CENPF, CDK5RAP3, MDM4, LRP2	neural cell
GO:0005737	cytoplasm	0.00521215	CDV3, CRABP1, KMT2A, CRABP2, SOX2, PAX6, PNISR, CDH2, GLI3, ZIC2, FIGN, PLCH1, CEP290, CDK5RAP3, TOP2A, KPNB1, RBM25, ASPM, EGR1, HSP90AA1, NUCKS1, NASP, SOX11, ENC1, SACS, CENPF, WHSC1, ILF3, FZD3, ATP1A2, PCM1, SMC4, EPHA4, SYNE2, BPTF, SFPQ, MAP2, SRGAP3, TFAP2A, ARL4C, MYLK	neural cell
GO:0006351	transcription, DNA-templated	0.0059271	ARGLU1, NR6A1, PAX6, TLE4, ZNF521, ILF3, WHSC1, ZEB2, PAX3, PNN, ZIC2, ZFHX4, CHD7, BPTF, SFPQ, SP5, ZNF462, BAZ2B, NR2F2, PEG3, NR2F1	neural cell
GO:0001972	retinoic acid binding	0.00675533	CRABP1, CRABP2, NR2F2	neural cell
GO:0003677	DNA binding	0.00757603	FUS, EGR1, KMT2A, NR6A1, OTX2, SOX2, PAX6, ZNF521, ILF3, ZEB2, HNRNPU, PNN, ZIC2, ZNF462, NR2F2, BAZ2B, TOP2A, LUC7L3	neural cell
GO:0046875	ephrin receptor binding	0.0085874	EPHA4, EFNB2, EFNA5	neural cell
GO:0060021	palate development	0.00915382	CHD7, TFAP2A, COL2A1, GLI3	neural cell
GO:0035035	histone acetyltransferase binding	0.0099184	EGR1, PAX6, GLI3	neural cell
GO:0009952	anterior/posterior pattern specification	0.0105264	KMT2A, BPTF, NR2F2, GLI3	neural cell
GO:0000166	nucleotide binding	0.0113064	FUS, HNRNPH3, HSP90AA1, SFPQ, SREK1, ATP1A2, RBM25	neural cell
GO:0000785	chromatin	0.0119325	RAD21, NUCKS1, SFPQ, CENPF	neural cell
GO:0007411	axon guidance	0.0126595	EFNB2, OTX2, PAX6, EFNA5, GLI3	neural cell
GO:0001822	kidney development	0.0127979	SOX11, SULF1, CENPF, TFAP2A	neural cell
GO:0030513	positive regulation of BMP signaling pathway	0.0132376	GPC3, SOX11, SULF1	neural cell
GO:0090090	negative regulation of canonical Wnt signaling pathway	0.0137599	EGR1, GPC3, SOX2, CDH2, GLI3	neural cell
GO:0008380	RNA splicing	0.0146239	HNRNPH3, SFPQ, SREK1, RBM25, LUC7L3	neural cell
GO:0016363	nuclear matrix	0.0150283	FIGN, SFPQ, ENC1, CENPF	neural cell
GO:0004879	RNA polymerase II transcription factor activity, ligand-activated sequence-specific DNA binding	0.0160769	NR6A1, NR2F2, NR2F1	neural cell
GO:0010628	positive regulation of gene expression	0.0165414	PLP1, ERBB3, SOX11, PAX6, TFAP2A, HNRNPU	neural cell
GO:0042803	protein homodimerization activity	0.0167835	HSP90AA1, KMT2A, ERBB3, NR6A1, CENPF, TFAP2A, NPR3, NR2F2, TOP2A, CBX5	neural cell
GO:0021545	cranial nerve development	0.0168775	CHD7, ERBB3	neural cell
GO:0036449	microtubule minus-end	0.0211229	NIN, ASPM	neural cell
GO:0045876	positive regulation of sister chromatid cohesion	0.0224405	RAD21, SFPQ	neural cell
GO:0005814	centriole	0.0224623	NIN, CEP290, PCM1, TOP2A	neural cell
GO:0016607	nuclear speck	0.0224725	PNISR, GLI3, RBM25, LUC7L3, PNN	neural cell
GO:0043234	protein complex	0.0227364	HSP90AA1, NASP, OTX2, CEP290, CDK5RAP3, PCM1, TOP2A	neural cell
GO:0045892	negative regulation of transcription, DNA-templated	0.0230295	SFPQ, CENPF, TFAP2A, ILF3, NR2F2, GLI3, ZIC2, CBX5	neural cell
GO:0007399	nervous system development	0.0234751	ENC1, GFRA1, PTN, EFNA5, ZEB2, PAX3	neural cell
GO:0006325	chromatin organization	0.0246063	NUCKS1, SOX2, ZNF462	neural cell
GO:0009986	cell surface	0.0256022	EPHA4, HSP90AA1, SULF1, PTN, FZD3, TPBG, HNRNPU, SLC7A11	neural cell
GO:0070201	regulation of establishment of protein localization	0.0279723	CEP290, WHSC1	neural cell
GO:0035860	glial cell-derived neurotrophic factor receptor signaling pathway	0.0279723	SULF1, GFRA1	neural cell
GO:0070445	regulation of oligodendrocyte progenitor proliferation	0.0279723	PTPRZ1, CDH2	neural cell
GO:0072178	nephric duct morphogenesis	0.0279723	EPHA4, EFNB2	neural cell
GO:0007417	central nervous system development	0.0306349	CHD7, PTPRZ1, PAX6, COL2A1	neural cell
GO:0034454	microtubule anchoring at centrosome	0.0334732	NIN, PCM1	neural cell
GO:0003707	steroid hormone receptor activity	0.036672	NR6A1, NR2F2, NR2F1	neural cell
GO:0000979	RNA polymerase II core promoter sequence-specific DNA binding	0.0378749	SOX11, PAX6, TFAP2A	neural cell
GO:0060253	negative regulation of glial cell proliferation	0.0389432	SOX11, PTN	neural cell
GO:0060563	neuroepithelial cell differentiation	0.0389432	SOX11, CDH2	neural cell
GO:0048066	developmental pigmentation	0.0389432	PMEL, ZEB2	neural cell
GO:0021798	forebrain dorsal/ventral pattern formation	0.0389432	PAX6, GLI3	neural cell
GO:0003676	nucleic acid binding	0.0390869	FUS, HNRNPH3, SFPQ, SREK1, ZNF521, ZNF462, ZEB2, GLI3, RBM25, ZIC2, PEG3	neural cell
GO:0007605	sensory perception of sound	0.0396972	CHD7, TFAP2A, COL2A1, PAX3	neural cell
GO:0043401	steroid hormone mediated signaling pathway	0.0413387	NR6A1, NR2F2, NR2F1	neural cell
GO:0005501	retinoid binding	0.0423291	CRABP1, CRABP2	neural cell
GO:0017148	negative regulation of translation	0.0426608	ENC1, ILF3, TRIM71	neural cell
GO:0001501	skeletal system development	0.0427303	CHD7, SOX11, COL2A1, NPR3	neural cell
GO:0000978	RNA polymerase II core promoter proximal region sequence-specific DNA binding	0.042919	CHD7, OTX2, NR6A1, PAX6, TFAP2A, GLI3	neural cell
GO:0048672	positive regulation of collateral sprouting	0.0443826	CRABP2, EFNA5	neural cell
GO:0040036	regulation of fibroblast growth factor receptor signaling pathway	0.0443826	OTX2, SULF1	neural cell
GO:0061303	cornea development in camera-type eye	0.0443826	SOX11, PAX6	neural cell
GO:0001945	lymph vessel development	0.0443826	EFNB2, NR2F2	neural cell
GO:0009611	response to wounding	0.0495023	BPTF, SOX2, PAX6	neural cell
GO:0016887	ATPase activity	2.77419e-05	KIF1A, KIF1B, MACF1, CLU, DYNC2H1, DYNC1H1, DST, MDN1	Progenitor cell-10
GO:0007018	microtubule-based movement	4.98539e-05	KIF1A, KIF1B, KIF5C, DYNC2H1, KTN1, DYNC1H1	Progenitor cell-10
GO:0003777	microtubule motor activity	0.000589853	KIF1A, KIF1B, KIF5C, DYNC2H1, DYNC1H1	Progenitor cell-10
GO:0030900	forebrain development	0.00151647	NOTCH3, ATRX, SOX2, DYNC2H1	Progenitor cell-10
GO:0008017	microtubule binding	0.0032496	KIF1A, CCDC88A, KIF1B, MACF1, KIF5C, TERF1	Progenitor cell-10
GO:0005874	microtubule	0.00332933	KIF1A, KIF1B, MACF1, KIF5C, DYNC2H1, TTLL7, DYNC1H1	Progenitor cell-10
GO:0030424	axon	0.00381894	SEMA6A, ROBO1, SACS, CNTNAP2, FZD3, DST	Progenitor cell-10
GO:0010975	regulation of neuron projection development	0.00390836	CCDC88A, SFRP1, DPYSL3	Progenitor cell-10
GO:0006306	DNA methylation	0.00672643	ATRX, KMT2A, HELLS	Progenitor cell-10
GO:0031297	replication fork processing	0.00781981	ATRX, MMS22L, BOD1L1	Progenitor cell-10
GO:0007411	axon guidance	0.00797012	FEZF1, SEMA6A, ROBO1, KIF5C, ANOS1	Progenitor cell-10
GO:0007420	brain development	0.0145841	BPTF, SIX3, BRCA2, CNTNAP2, PRKDC	Progenitor cell-10
GO:0000784	nuclear chromosome, telomeric region	0.0229234	ATRX, BRCA2, PRKDC, TERF1	Progenitor cell-10
GO:0045053	protein retention in Golgi apparatus	0.0244739	SORL1, VPS13A	Progenitor cell-10
GO:0021797	forebrain anterior/posterior pattern specification	0.0244739	FEZF1, SIX3	Progenitor cell-10
GO:0033600	negative regulation of mammary gland epithelial cell proliferation	0.0244739	ROBO1, BRCA2	Progenitor cell-10
GO:1902430	negative regulation of beta-amyloid formation	0.0244739	CLU, SORL1	Progenitor cell-10
GO:0045111	intermediate filament cytoskeleton	0.0245186	SYNE2, DST, MDN1	Progenitor cell-10
GO:0005871	kinesin complex	0.0254041	KIF1A, KIF1B, KIF5C	Progenitor cell-10
GO:0030178	negative regulation of Wnt signaling pathway	0.0272854	SFRP1, SHISA2, SIX3	Progenitor cell-10
GO:0045665	negative regulation of neuron differentiation	0.0312908	NOTCH3, SOX2, SIX3	Progenitor cell-10
GO:0007067	mitotic nuclear division	0.0344736	CENPF, BIRC6, HELLS, TERF1, RBBP8	Progenitor cell-10
GO:0005635	nuclear envelope	0.0382908	SYNE2, AGPAT5, CENPF, DST	Progenitor cell-10
GO:0009611	response to wounding	0.0388161	BPTF, SOX2, DST	Progenitor cell-10
GO:2000177	regulation of neural precursor cell proliferation	0.0388732	SIX3, TRIM71	Progenitor cell-10
GO:0002244	hematopoietic progenitor cell differentiation	0.0422314	AGPAT5, SFRP1, PTPRZ1	Progenitor cell-10
GO:0003779	actin binding	0.0446997	CCDC88A, SYNE2, MACF1, DAAM1, DST	Progenitor cell-10
GO:0031012	extracellular matrix	0.0496825	COCH, SFRP1, CLU, PRKDC, DYNC1H1	Progenitor cell-10
GO:0006614	SRP-dependent cotranslational protein targeting to membrane	2.2825e-15	RPL18, RPS9, RPS4X, RPL39, RPS18, RPL41, RPS29, RPL31, RPL6, RPS13, RPS11, RPS21, RPS27A, RPS24	Progenitor cell-11
GO:0019083	viral transcription	2.33386e-14	RPL18, RPS9, RPS4X, RPL39, RPS18, RPL41, RPS29, RPL31, RPL6, RPS13, RPS11, RPS21, RPS27A, RPS24	Progenitor cell-11
GO:0000184	nuclear-transcribed mRNA catabolic process, nonsense-mediated decay	5.20047e-14	RPL18, RPS9, RPS4X, RPL39, RPS18, RPL41, RPS29, RPL31, RPL6, RPS13, RPS11, RPS21, RPS27A, RPS24	Progenitor cell-11
GO:0006413	translational initiation	3.29926e-13	RPL18, RPS9, RPS4X, RPL39, RPS18, RPL41, RPS29, RPL31, RPL6, RPS13, RPS11, RPS21, RPS27A, RPS24	Progenitor cell-11
GO:0005840	ribosome	2.21581e-12	RPL18, RPS9, RPS4X, MRPL11, RPS18, RPL41, RPS29, RPL31, RPL6, RPS13, RPS11, RPS21, RPS27A, RPS24	Progenitor cell-11
GO:0003735	structural constituent of ribosome	7.11255e-12	RPL18, RPS9, RPS4X, RPL39, MRPL11, RPS18, RPL41, RPS29, RPL31, RPL6, RPS13, RPS11, RPS21, RPS27A, RPS24	Progenitor cell-11
GO:0006412	translation	6.0586e-11	RPL18, RPS9, RPS4X, RPL39, MRPL11, RPS18, RPL41, RPS29, RPL31, RPL6, RPS13, RPS11, RPS21, RPS27A, RPS24	Progenitor cell-11
GO:0006364	rRNA processing	9.73726e-11	RPL18, RPS9, RPS4X, RPL39, RPS18, RPL41, RPS29, RPL31, RPL6, RPS13, RPS11, RPS21, RPS27A, RPS24	Progenitor cell-11
GO:0022627	cytosolic small ribosomal subunit	9.8922e-11	RPS18, RPS29, RPS13, RPS9, RPS11, RPS4X, RPS21, RPS27A, RPS24	Progenitor cell-11
GO:0070062	extracellular exosome	2.0404e-09	SLC44A2, EFNA1, CRABP2, CLU, SNX2, FKBP1A, CDH1, NAGK, COX5B, CD47, ANXA9, EZR, RPS29, RPL31, AIF1L, HIST1H4C, RNF149, RPS27A, NDUFA4, RAP2C, PTPRF, RPS9, MYL12B, EEF2, PATJ, RPS4X, DBI, CTSV, STOM, RPS18, GLUL, VAMP8, TACSTD2, HEBP2, PLA2G2A, DSC2, DSP, RPS13, RPS11	Progenitor cell-11
GO:0015935	small ribosomal subunit	3.81331e-09	RPS18, RPS29, RPS9, RPS4X, RPS21, RPS27A, RPS24	Progenitor cell-11
GO:0005829	cytosol	1.94097e-06	CAST, SAT1, RPL18, ATOX1, CRABP2, CLU, SNX2, FKBP1A, NAGK, RPL39, ZFP36L2, BNIPL, ANXA9, EZR, RPS29, ANK3, RPL31, RPL6, LSM3, RPS21, RPS27A, RPS24, DYNC1I1, RAP2C, STAP2, RPS9, MYL12B, EEF2, RPS4X, RPS18, GLUL, RPL41, VAMP8, TACSTD2, POMP, RPS13, RPS11	Progenitor cell-11
GO:0005925	focal adhesion	4.36777e-06	RPL18, RPS18, EZR, RPS29, RPL6, RPL31, AIF1L, RPS13, RPS9, CDH1, RPS11, RPS4X	Progenitor cell-11
GO:0044822	poly(A) RNA binding	1.45788e-05	CAST, RPS9, EEF2, RPS4X, MRPL11, ZFP36L2, RPS18, EZR, RPL31, RPL6, DSP, RPS13, LSM3, TMSB4X, HIST1H4C, RPS11, RPS21, RPS27A, RPS24	Progenitor cell-11
GO:0031012	extracellular matrix	1.86069e-05	HAPLN1, RPS18, CLU, RPS13, DSP, FKBP1A, HIST1H4C, EEF2, RPS11, RPS4X	Progenitor cell-11
GO:0019843	rRNA binding	5.21999e-05	MRPL11, RPS18, RPS9, RPS11, RPS4X	Progenitor cell-11
GO:0036464	cytoplasmic ribonucleoprotein granule	0.00026421	DYNC1I1, INA, RPL6, RPS4X	Progenitor cell-11
GO:0022625	cytosolic large ribosomal subunit	0.000386956	RPL18, RPL41, RPL6, RPL31, RPL39	Progenitor cell-11
GO:0016020	membrane	0.000466188	CAST, RPL18, RAP2C, EFNA1, SNX2, RPS9, CDH1, FKBP1A, EEF2, RPS4X, SLC7A11, STOM, RPS18, EZR, VAMP8, RPL31, RPL6, TACSTD2, RPS13, HIST1H4C, RPS11, RNF149, RPS27A, RPS24	Progenitor cell-11
GO:0005913	cell-cell adherens junction	0.00124479	CAST, EZR, RPL6, SNX2, SMAGP, DSC2, CDH1, EEF2	Progenitor cell-11
GO:0016328	lateral plasma membrane	0.00243006	CLDN4, TACSTD2, ANK3, CDH1	Progenitor cell-11
GO:0005923	bicellular tight junction	0.002575	RAP2C, CLDN4, ANK3, CLDN10, PATJ	Progenitor cell-11
GO:0005515	protein binding	0.00397216	SAT1, CAST, ATOX1, EFNA1, CRABP2, HSBP1, COX5B, KANK1, CD47, BNIPL, ANK3, SEMA3E, SMAGP, LSM3, RPS27A, DYNC1I1, ERP27, ARID5B, STAP2, GRHL3, EEF2, PATJ, RPS4X, SLC7A11, CTSV, STOM, RPS18, GLUL, TACSTD2, VAMP8, TFAP2B, TFAP2A, RPS13, DSP, TMSB4X, TFAP2C, RPS11, GADD45A, COMMD6, CLU, SHFM1, SNX2, FKBP1A, CDH1, NAGK, MSX2, MRPL11, ZFP36L2, EZR, ANXA9, RPL31, HIST1H4C, NDUFA4, RPS9, MYL12B, CXCL14, H…	Progenitor cell-11
GO:0050839	cell adhesion molecule binding	0.00401602	EZR, SMAGP, DSP, CDH1	Progenitor cell-11
GO:0006123	mitochondrial electron transport, cytochrome c to oxygen	0.00496005	NDUFA4, COX5B, COX6C	Progenitor cell-11
GO:0042776	mitochondrial ATP synthesis coupled proton transport	0.00546336	ATP5I, COX5B, ATP5J	Progenitor cell-11
GO:0030057	desmosome	0.00647272	DSC2, DSP, PERP	Progenitor cell-11
GO:0005739	mitochondrion	0.00673203	NDUFA4, CYP1B1, NDUFA3, CLU, UQCRQ, COX5B, COX6C, STOM, GLUL, HEBP2, TSTD1, TFAP2C, PERP, ATP5I, ATP5J	Progenitor cell-11
GO:0005743	mitochondrial inner membrane	0.00695027	NDUFA4, MRPL11, NDUFA3, ATP5I, UQCRQ, COX5B, COX6C, ATP5J	Progenitor cell-11
GO:0009925	basal plasma membrane	0.0100035	CLDN4, TACSTD2, ANK3	Progenitor cell-11
GO:0045503	dynein light chain binding	0.0102812	DYNC1I1, GLUL	Progenitor cell-11
GO:0004129	cytochrome-c oxidase activity	0.0104005	NDUFA4, COX5B, COX6C	Progenitor cell-11
GO:0035115	embryonic forelimb morphogenesis	0.0124264	MSX2, CRABP2, TFAP2A	Progenitor cell-11
GO:0048471	perinuclear region of cytoplasm	0.0131852	STOM, DYNC1I1, EZR, VAMP8, CLU, PLA2G2A, TSTD1, CDH1, PATJ	Progenitor cell-11
GO:0098609	cell-cell adhesion	0.0145896	CAST, TACSTD2, RPL6, SNX2, EEF2, PERP	Progenitor cell-11
GO:0098641	cadherin binding involved in cell-cell adhesion	0.0170278	CAST, EZR, RPL6, SNX2, CDH1, EEF2	Progenitor cell-11
GO:1901031	regulation of response to reactive oxygen species	0.0210345	HEBP2, SESN3	Progenitor cell-11
GO:0014704	intercalated disc	0.0216819	ANK3, DSC2, DSP	Progenitor cell-11
GO:0003723	RNA binding	0.0227264	RPL18, RPS18, RPL41, RPL6, RPL31, LSM3, RPS4X, RPL39	Progenitor cell-11
GO:0009267	cellular response to starvation	0.0257323	GLUL, DSC2, CTSV	Progenitor cell-11
GO:0002934	desmosome organization	0.0262244	DSP, PERP	Progenitor cell-11
GO:1900028	negative regulation of ruffle assembly	0.0262244	TACSTD2, KANK1	Progenitor cell-11
GO:0031982	vesicle	0.0270288	STOM, DYNC1I1, EZR, VAMP8	Progenitor cell-11
GO:0086083	cell adhesive protein binding involved in bundle of His cell-Purkinje myocyte communication	0.0305311	DSC2, DSP	Progenitor cell-11
GO:0086073	bundle of His cell-Purkinje myocyte adhesion involved in cell communication	0.0313871	DSC2, DSP	Progenitor cell-11
GO:0010960	magnesium ion homeostasis	0.0313871	ANK3, TFAP2B	Progenitor cell-11
GO:0030529	intracellular ribonucleoprotein complex	0.0315519	ZFP36L2, RPS9, EEF2, RPS4X	Progenitor cell-11
GO:0005737	cytoplasm	0.0323748	CAST, RPL18, CRABP2, CLU, SNX2, FKBP1A, CLDN10, CDH1, KANK1, SESN3, ZFP36L2, EZR, RPS29, AIF1L, RPS21, RPS27A, RPS24, DYNC1I1, RAP2C, RPS9, GRHL3, EEF2, STOM, GLUL, VAMP8, DLX5, HEBP2, POMP, TSTD1, TFAP2A, DSP, KIAA1217, TMSB4X, RPS11, COMMD6, GADD45A	Progenitor cell-11
GO:0000122	negative regulation of transcription from RNA polymerase II promoter	0.0369646	MSX2, EZR, EFNA1, ARID5B, TFAP2B, TFAP2A, TFAP2C, HSBP1, RPS27A	Progenitor cell-11
GO:1902600	hydrogen ion transmembrane transport	0.0415429	NDUFA4, UQCRQ, COX6C	Progenitor cell-11
GO:0043209	myelin sheath	0.0417103	INA, GLUL, EZR, RPS27A	Progenitor cell-11
GO:0046983	protein dimerization activity	0.0424347	TFAP2B, TFAP2A, TFAP2C, DBI	Progenitor cell-11
GO:0000184	nuclear-transcribed mRNA catabolic process, nonsense-mediated decay	1.95172e-35	RPL35, RPLP2, RPS15A, RPL37, RPL38, RPL39, RPS27, RPS29, RPL6, RPL31, RBM8A, RPL34, RPLP1, RPS21, RPS23, RPS27A, RPS24, RPL35A, RPL27, RPS4X, RPS18, UPF3B, RPL41, RPS15, RPS13, RPL37A, RPS11	Progenitor cell-2
GO:0006614	SRP-dependent cotranslational protein targeting to membrane	1.6482e-34	RPL35, RPLP2, RPS15A, RPL37, RPL38, RPL39, RPS27, RPS29, RPL6, RPL31, RPL34, RPLP1, RPS21, RPS23, RPS27A, RPS24, RPL35A, RPL27, RPS4X, RPS18, RPL41, RPS15, RPS13, RPL37A, RPS11	Progenitor cell-2
GO:0019083	viral transcription	1.79783e-32	RPL35, RPLP2, RPS15A, RPL37, RPL38, RPL39, RPS27, RPS29, RPL6, RPL31, RPL34, RPLP1, RPS21, RPS23, RPS27A, RPS24, RPL35A, RPL27, RPS4X, RPS18, RPL41, RPS15, RPS13, RPL37A, RPS11	Progenitor cell-2
GO:0006413	translational initiation	3.43094e-30	RPL35, RPLP2, RPS15A, RPL37, RPL38, RPL39, RPS27, RPS29, RPL6, RPL31, RPL34, RPLP1, RPS21, RPS23, RPS27A, RPS24, RPL35A, RPL27, RPS4X, RPS18, RPL41, RPS15, RPS13, RPL37A, RPS11	Progenitor cell-2
GO:0005840	ribosome	4.73476e-30	RPL35, RPLP2, RPS15A, RPL37, RPL38, MRPL11, RPS27, RPS29, RPL6, RPL31, RPL34, RPLP1, RPS21, RPS23, RPS27A, RPS24, RPL35A, RPL27, MRPS21, RPS4X, RPS18, RPL41, RPS15, RPS13, RPL37A, RPS11	Progenitor cell-2
GO:0003735	structural constituent of ribosome	3.77339e-28	RPL35, RPLP2, RPS15A, RPL37, RPL38, RPL39, MRPL11, RPS27, RPS29, RPL6, RPL31, RPL34, RPLP1, RPS21, RPS23, RPS27A, RPS24, RPL35A, RPL27, MRPS21, RPS4X, RPS18, RPL41, RPS15, RPS13, RPL37A, RPS11	Progenitor cell-2
GO:0006412	translation	1.91741e-26	RPL35, RPLP2, RPS15A, RPL37, RPL38, RPL39, MRPL11, RPS27, RPS29, RPL6, RPL31, RPL34, RPLP1, RPS21, RPS23, RPS27A, RPS24, RPL35A, RPL27, MRPS21, RPS4X, RPS18, RPL41, RPS15, RPS13, RPL37A, RPS11	Progenitor cell-2
GO:0006364	rRNA processing	2.49379e-25	RPL35, RPLP2, RPS15A, RPL37, RPL38, RPL39, RPS27, RPS29, RPL6, RPL31, RPL34, RPLP1, RPS21, RPS23, RPS27A, RPS24, RPL35A, RPL27, RPS4X, RPS18, RPL41, RPS15, RPS13, RPL37A, RPS11	Progenitor cell-2
GO:0022627	cytosolic small ribosomal subunit	8.08361e-16	RPS27, RPS18, RPS29, RPS15, RPS13, RPS15A, RPS11, RPS4X, RPS21, RPS27A, RPS23, RPS24	Progenitor cell-2
GO:0022625	cytosolic large ribosomal subunit	1.10366e-15	RPL35A, RPL35, RPL27, RPLP2, RPL37, RPL38, RPL39, RPL41, RPL31, RPL6, RPL34, RPLP1, RPL37A	Progenitor cell-2
GO:0044822	poly(A) RNA binding	7.21019e-15	TCOF1, RPL35, SNRPD1, RPS15A, SNRPD2, SLIRP, MRPL11, SUMO2, RPS27, RBM8A, RPL31, RPL6, LSM3, HSPE1, HIST1H4C, RPS21, RPS23, RPS27A, RPS24, RPL35A, RPL27, NUSAP1, MRPS21, RPS4X, RPS18, UPF3B, RPS15, RPS13, TMSB4X, RPL37A, RPS11, SNRPG	Progenitor cell-2
GO:0005743	mitochondrial inner membrane	1.10715e-12	NDUFA4, NDUFA3, NDUFB8, NDUFA6, COX7B, COX7C, MRPS21, UQCRQ, COX5B, NDUFB1, TIMM8B, COX6C, NDUFB2, UQCC2, MRPL11, UQCR10, UQCRH, ATP5O, ATP5I, ATP5J	Progenitor cell-2
GO:0015935	small ribosomal subunit	6.81449e-11	RPS18, RPS29, RPS15, RPS4X, RPS21, RPS27A, RPS23, RPS24	Progenitor cell-2
GO:0005829	cytosol	2.83489e-10	ARL6IP1, EEF1B2, GGCT, CLU, RPL35, SNRPD1, RPS15A, SNRPD2, RPLP2, RPL37, NEDD8, RPL38, ANAPC11, RPL39, SPC25, RPS27, RPS29, RBM8A, RPL31, RPL6, RPL34, RPLP1, LSM5, LSM3, RPS21, RPS27A, RPS23, RPS24, RPL35A, RPL27, RPS4X, NAE1, RPS18, UPF3B, RPL41, TXNDC17, PFDN4, RPS15, RPS13, RPL37A, RPS11, SNRPF, SNRPE, PHPT1, SNRPG	Progenitor cell-2
GO:0003723	RNA binding	3.90236e-09	SNRPD1, RPS15A, RPL37, RPL38, RPS4X, RPL39, RPS18, RPL41, RBM8A, RPL31, RPL6, RPL34, RPS15, LSM5, LSM3, SNRPF, SNRPE, SNRPG	Progenitor cell-2
GO:0005687	U4 snRNP	2.2235e-07	SNRPD1, SNRPD2, SNRPF, SNRPE, SNRPG	Progenitor cell-2
GO:0034709	methylosome	3.32194e-07	SNRPD1, SNRPD2, SNRPF, SNRPE, SNRPG	Progenitor cell-2
GO:0005925	focal adhesion	8.84241e-07	RPLP2, RPL27, RPL38, RPS4X, RPS18, RPS29, RPL31, RPL6, RPLP1, RPS15, RPS13, RPL37A, RPS11	Progenitor cell-2
GO:1902600	hydrogen ion transmembrane transport	9.36812e-07	NDUFA4, UQCR10, UQCRH, COX7B, COX7C, UQCRQ, COX6C	Progenitor cell-2
GO:0005739	mitochondrion	9.77915e-07	NDUFA4, RPL35A, NDUFA3, NDUFB8, COX7B, CLU, COX7C, RPS15A, SLIRP, UQCRQ, COX5B, NDUFB1, TIMM8B, COX6C, UQCC2, USMG5, UQCRH, RPL34, PFDN4, ATP5O, HSPE1, ATP5I, ATP5J	Progenitor cell-2
GO:0034719	SMN-Sm protein complex	1.5656e-06	SNRPD1, SNRPD2, SNRPF, SNRPE, SNRPG	Progenitor cell-2
GO:0030532	small nuclear ribonucleoprotein complex	1.5656e-06	SNRPD1, SNRPD2, SNRPF, SNRPE, SNRPG	Progenitor cell-2
GO:0051170	nuclear import	2.33015e-06	SNRPD1, SNRPD2, SNRPF, SNRPE, SNRPG	Progenitor cell-2
GO:0005685	U1 snRNP	2.52939e-06	SNRPD1, SNRPD2, SNRPF, SNRPE, SNRPG	Progenitor cell-2
GO:0034715	pICln-Sm protein complex	2.71371e-06	SNRPD1, SNRPD2, SNRPF, SNRPE	Progenitor cell-2
GO:0000398	mRNA splicing, via spliceosome	3.21417e-06	UPF3B, RBM8A, SNRPD1, LSM5, SNRPD2, LSM3, SNRPF, SNRPE, UBL5, SNRPG	Progenitor cell-2
GO:0006123	mitochondrial electron transport, cytochrome c to oxygen	3.65894e-06	NDUFA4, COX7B, COX7C, COX5B, COX6C	Progenitor cell-2
GO:0005753	mitochondrial proton-transporting ATP synthase complex	3.87458e-06	USMG5, ATP5O, ATP5G2, ATP5I, ATP5J	Progenitor cell-2
GO:0042776	mitochondrial ATP synthesis coupled proton transport	4.50116e-06	ATP5O, ATP5G2, ATP5I, COX5B, ATP5J	Progenitor cell-2
GO:0008137	NADH dehydrogenase (ubiquinone) activity	5.50238e-06	NDUFA4, NDUFA3, NDUFB8, NDUFA6, NDUFB1, NDUFB2	Progenitor cell-2
GO:0005747	mitochondrial respiratory chain complex I	5.50561e-06	NDUFA4, NDUFA3, NDUFB8, NDUFA6, NDUFB1, NDUFB2	Progenitor cell-2
GO:0006120	mitochondrial electron transport, NADH to ubiquinone	6.60879e-06	NDUFA4, NDUFA3, NDUFB8, NDUFA6, NDUFB1, NDUFB2	Progenitor cell-2
GO:0071011	precatalytic spliceosome	8.05957e-06	SNRPD1, SNRPD2, LSM3, SNRPE, SNRPG	Progenitor cell-2
GO:0071013	catalytic step 2 spliceosome	8.50333e-06	RBM8A, SNRPD1, SNRPD2, LSM3, SNRPF, SNRPE, SNRPG	Progenitor cell-2
GO:0002181	cytoplasmic translation	9.35731e-06	RPL35A, RPL6, RPL31, RPLP1, RPLP2	Progenitor cell-2
GO:0005689	U12-type spliceosomal complex	9.48699e-06	SNRPD1, SNRPD2, SNRPF, SNRPE, SNRPG	Progenitor cell-2
GO:0000387	spliceosomal snRNP assembly	1.49584e-05	SNRPD1, SNRPD2, SNRPF, SNRPE, SNRPG	Progenitor cell-2
GO:0004129	cytochrome-c oxidase activity	1.86197e-05	NDUFA4, COX7B, COX7C, COX5B, COX6C	Progenitor cell-2
GO:0031012	extracellular matrix	2.412e-05	RPL35A, RPS18, CLU, RPS13, RPL27, RPS15A, ATP5O, HIST1H4C, RPS11, RPS4X	Progenitor cell-2
GO:0019843	rRNA binding	5.96166e-05	MRPL11, RPS18, RPL37, RPS11, RPS4X	Progenitor cell-2
GO:0005682	U5 snRNP	8.85008e-05	SNRPD1, SNRPD2, SNRPE, SNRPG	Progenitor cell-2
GO:0005686	U2 snRNP	0.000146695	SNRPD1, SNRPD2, SNRPE, SNRPG	Progenitor cell-2
GO:0046540	U4/U6 x U5 tri-snRNP complex	0.000225323	LSM5, SNRPD2, LSM3, SNRPE	Progenitor cell-2
GO:0005654	nucleoplasm	0.000320093	KIAA0101, SNRPD1, RPS15A, SNRPD2, ANAPC11, SUMO2, RPS27, RPS29, RBM8A, LSM5, LSM3, HIST1H4C, RPS21, RPS23, RPS27A, RPS24, GINS2, RPS4X, NOP10, RPS18, UPF3B, RPS15, RPS13, CENPW, ID3, RPS11, SNRPF, SNRPE, SNRPG	Progenitor cell-2
GO:0000245	spliceosomal complex assembly	0.000365736	SNRPD1, SNRPD2, SNRPE, SNRPG	Progenitor cell-2
GO:0070062	extracellular exosome	0.000376192	GGCT, CLU, RPS15A, RPLP2, SNRPD2, NEDD8, COX5B, NDUFB1, UQCR10, RPS29, RPL31, RPL34, RPLP1, ATP5O, HSPE1, HIST1H4C, RPS27A, NDUFA4, RPL35A, RPL27, RPS4X, RPS18, USMG5, TXNDC17, RPS13, RPL37A, RPS11, SNRPE, PHPT1	Progenitor cell-2
GO:0032981	mitochondrial respiratory chain complex I assembly	0.000376572	NDUFA3, NDUFB8, NDUFA6, NDUFB1, NDUFB2	Progenitor cell-2
GO:0006369	termination of RNA polymerase II transcription	0.000400024	UPF3B, RBM8A, SNRPF, SNRPE, SNRPG	Progenitor cell-2
GO:0006754	ATP biosynthetic process	0.000507993	ATP5O, ATP5G2, ATP5I, ATP5J	Progenitor cell-2
GO:0005683	U7 snRNP	0.000555152	SNRPF, SNRPE, SNRPG	Progenitor cell-2
GO:1990446	U1 snRNP binding	0.000580132	SNRPD1, SNRPD2, SNRPG	Progenitor cell-2
GO:0008121	ubiquinol-cytochrome-c reductase activity	0.00123025	UQCR10, UQCRH, UQCRQ	Progenitor cell-2
GO:0005681	spliceosomal complex	0.00147678	LSM5, SNRPD2, SNRPF, SNRPE, SNRPG	Progenitor cell-2
GO:0000276	mitochondrial proton-transporting ATP synthase complex, coupling factor F(o)	0.00171536	ATP5G2, ATP5I, ATP5J	Progenitor cell-2
GO:0008334	histone mRNA metabolic process	0.00185056	SNRPF, SNRPE, SNRPG	Progenitor cell-2
GO:0005732	small nucleolar ribonucleoprotein complex	0.00202037	SNRPF, NOP10, SNRPG	Progenitor cell-2
GO:0005750	mitochondrial respiratory chain complex III	0.00202037	UQCR10, UQCRH, UQCRQ	Progenitor cell-2
GO:0005751	mitochondrial respiratory chain complex IV	0.00202037	NDUFA4, COX7C, COX5B	Progenitor cell-2
GO:0021794	thalamus development	0.0025336	CNTNAP2, PTN, UQCRQ	Progenitor cell-2
GO:0006122	mitochondrial electron transport, ubiquinol to cytochrome c	0.0029131	UQCR10, UQCRH, UQCRQ	Progenitor cell-2
GO:0006414	translational elongation	0.00420021	EEF1B2, RPLP1, RPLP2	Progenitor cell-2
GO:0015986	ATP synthesis coupled proton transport	0.00625295	ATP5O, ATP5G2, ATP5J	Progenitor cell-2
GO:0008380	RNA splicing	0.0126531	RBM8A, SNRPD1, SNRPD2, SNRPF, SNRPG	Progenitor cell-2
GO:0005730	nucleolus	0.0137551	UPF3B, RPL34, TCOF1, RPL35, NUSAP1, RPS13, CENPW, RPS11, ANAPC11, RPS27A, RPS23	Progenitor cell-2
GO:0016020	membrane	0.0178509	ARL6IP1, RPL35A, RPL35, RPL27, RPS15A, RPLP2, RPS4X, RPS18, RPL31, RPL6, RPS15, PTN, CNTNAP2, RPS13, HSPE1, HIST1H4C, RPS11, RPS23, RPS27A, RPS24	Progenitor cell-2
GO:1990726	Lsm1-7-Pat1 complex	0.0206908	LSM5, LSM3	Progenitor cell-2
GO:0097526	spliceosomal tri-snRNP complex	0.025797	SNRPD1, SNRPG	Progenitor cell-2
GO:0021797	forebrain anterior/posterior pattern specification	0.0268073	FEZF1, SIX3	Progenitor cell-2
GO:0022857	transmembrane transporter activity	0.0281093	ATP5O, ATP5I, ATP5J	Progenitor cell-2
GO:0003729	mRNA binding	0.0292161	UPF3B, RBM8A, RPL35, RPS13	Progenitor cell-2
GO:0005515	protein binding	0.0328652	TCOF1, SNRPD1, RPLP2, SNRPD2, SLIRP, COX5B, RBM8A, RPLP1, LSM5, CNTNAP2, ATP5O, LSM3, DCAF16, RPS27A, RPL35A, SIX3, NUSAP1, RPS4X, RPS18, UQCRH, RPS15, PFDN4, RPS13, TMSB4X, RPS11, SNRPF, SNRPE, GAP43, SNRPG, ARL6IP1, EEF1B2, CLU, SHFM1, KIAA0101, RPS15A, NEDD8, MRPL11, SUMO2, SPC25, RPS27, RPL31, HSPE1, HIST1H4C, OLFM3, RPS23, NDUFA4, GINS2, NOP10, UBL5, NAE1, UQCC2, UPF3B, TXNDC17, CKS2, CENPW,…	Progenitor cell-2
GO:0030529	intracellular ribonucleoprotein complex	0.0342263	SNRPD1, RPL27, RPS4X, SLIRP	Progenitor cell-2
GO:0005688	U6 snRNP	0.0359304	LSM5, LSM3	Progenitor cell-2
GO:0070180	large ribosomal subunit rRNA binding	0.0367349	RPLP1, RPLP2	Progenitor cell-2
GO:0031386	protein tag	0.0418726	SUMO2, UBL5	Progenitor cell-2
GO:0034551	mitochondrial respiratory chain complex III assembly	0.0425492	UQCC2, UQCR10	Progenitor cell-2
GO:0030198	extracellular matrix organization	2.40754e-21	HAPLN1, COL4A1, LUM, NPNT, COL3A1, CCDC80, POSTN, SPARC, DCN, DDR2, COL5A2, COL5A1, KDR, ITGAV, COL6A3, TGFBI, COL1A2, COL6A1, COL1A1, LAMC1, LAMB1, FN1	stromal cell
GO:0031012	extracellular matrix	1.03685e-19	FGFR2, PLAT, HAPLN1, COL4A1, LUM, COL3A1, VIM, PFKP, POSTN, DCN, COL5A2, COL5A1, ANXA2, ADAMTS9, HTRA1, COL6A3, TGFBI, COL1A2, COL6A1, COL1A1, LAMC1, LAMB1, FN1	stromal cell
GO:0005578	proteinaceous extracellular matrix	9.62015e-11	HAPLN1, FLRT2, LUM, NPNT, POSTN, SPARC, COL5A2, SLIT2, COL5A1, ADAMTS9, TGFBI, COL6A3, COL1A2, RELN, FN1	stromal cell
GO:0005201	extracellular matrix structural constituent	1.1414e-10	HAPLN1, COL4A1, LUM, COL3A1, COL1A2, COL1A1, LAMC1, LAMB1, COL5A2, COL5A1	stromal cell
GO:0005576	extracellular region	2.24688e-10	FGFR2, IL6ST, LUM, NPNT, COL3A1, DCN, HTRA1, COL6A3, TGFBI, TEK, RSPO2, COL6A1, LAMB1, FN1, PLAT, HAPLN1, COL4A1, SVEP1, ANXA1, IGF2, SPARC, COL5A2, COL5A1, SLIT2, KDR, UACA, COL1A2, DSC3, COL1A1, LAMC1, IGFBP3	stromal cell
GO:0007155	cell adhesion	7.13941e-10	HAPLN1, ATP1B1, SVEP1, PODXL, POSTN, DDR2, COL5A1, ITGAV, TGFBI, COL6A3, DSC3, DSC2, COL6A1, RELN, LAMC1, COL1A1, LAMB1, FN1	stromal cell
GO:0030199	collagen fibril organization	1.96664e-09	LUM, COL3A1, COL1A2, COL1A1, DDR2, COL5A2, COL5A1, ANXA2	stromal cell
GO:0048407	platelet-derived growth factor binding	2.1633e-09	COL4A1, COL3A1, COL1A2, COL6A1, COL1A1, COL5A1	stromal cell
GO:0070062	extracellular exosome	4.20584e-09	ATP1B1, IL6ST, LUM, NPNT, VIM, AQP1, DDR2, ATP2B1, HTRA1, ITGAV, KRT8, COL6A3, TGFBI, COL6A1, LAMB1, AHNAK, RHOBTB3, FN1, PLAT, COBLL1, FLRT2, PTPRD, ACTC1, PODXL, ANXA1, PFKP, IGF2, COLEC12, CAPN2, SLC9A3R1, MYADM, COL5A1, SLIT2, ANXA2, UACA, COL1A2, DSC2, LAMC1, IGFBP3	stromal cell
GO:0005604	basement membrane	7.15143e-09	COL4A1, NPNT, TGFBI, CCDC80, SPARC, LAMC1, LAMB1, COL5A1, ANXA2	stromal cell
GO:0005615	extracellular space	1.19189e-08	IL6ST, LUM, COL3A1, POSTN, DCN, HTRA1, COL6A3, TGFBI, LAMB1, FN1, PLAT, FLRT2, ACTC1, FLT1, PODXL, ANXA1, IGF2, SPARC, SLIT2, ANXA2, ADAMTS9, COL1A2, RELN, LAMC1, COL1A1, IGFBP3	stromal cell
GO:0030574	collagen catabolic process	7.08128e-08	COL4A1, COL3A1, COL6A3, COL1A2, COL6A1, COL1A1, COL5A2, COL5A1	stromal cell
GO:0071230	cellular response to amino acid stimulus	2.48915e-07	COL4A1, COL3A1, COL1A2, COL6A1, COL1A1, CAPN2, COL5A2	stromal cell
GO:0042383	sarcolemma	2.75527e-07	ATP1B1, KRT8, COL6A3, ANXA1, COL6A1, AQP1, AHNAK, ANXA2	stromal cell
GO:0005581	collagen trimer	4.74925e-07	COL3A1, COL6A3, COL1A2, COL6A1, COLEC12, COL1A1, COL5A2, COL5A1	stromal cell
GO:0005886	plasma membrane	5.85317e-07	FGFR2, ATP1B1, IL6ST, CALD1, VIM, TSPAN5, AKAP12, MYLIP, AQP1, DDR2, ATP2B1, CHD9, HTRA1, ITGAV, TEK, TGFBI, SLC4A8, GUCY1A3, CDC42EP3, AHNAK, FLRT2, PHACTR2, PTPRD, FLT1, PODXL, ANXA1, COLEC12, IGF2, SPARC, CAPN2, SLC9A3R1, MYADM, SLIT2, ANXA2, KDR, FNIP2, SEMA6D, PKP2, RGS4, BNC2, DSC3, DSC2, RELN, SLC40A1	stromal cell
GO:0051591	response to cAMP	5.94655e-06	FOS, JUN, TEK, COL1A1, FOSB, SPARC	stromal cell
GO:0000982	transcription factor activity, RNA polymerase II core promoter proximal region sequence-specific binding	7.36129e-06	FOS, ATF3, JUN, TEAD1, FOSB	stromal cell
GO:0045121	membrane raft	1.12682e-05	ATP2B1, PODXL, TEK, CAPN2, SLC9A3R1, MYADM, AHNAK, KDR, ANXA2	stromal cell
GO:0048146	positive regulation of fibroblast proliferation	1.32384e-05	ZMIZ1, JUN, AQP1, DDR2, ANXA2, FN1	stromal cell
GO:0005518	collagen binding	2.06195e-05	LUM, TGFBI, DCN, SPARC, DDR2, FN1	stromal cell
GO:0005925	focal adhesion	3.35353e-05	FLRT2, ACTC1, FLT1, ITGAV, VIM, TEK, ANXA1, AKAP12, CAPN2, DDR2, AHNAK	stromal cell
GO:0001525	angiogenesis	3.84696e-05	FGFR2, FLT1, ITGAV, JUN, TGFBI, TEK, KDR, ANXA2, FN1	stromal cell
GO:0004714	transmembrane receptor protein tyrosine kinase activity	5.75645e-05	FGFR2, FLT1, TEK, DDR2, KDR	stromal cell
GO:0005788	endoplasmic reticulum lumen	6.10112e-05	COL4A1, COL3A1, COL6A3, COL1A2, COL6A1, COL1A1, COL5A2, COL5A1	stromal cell
GO:0034446	substrate adhesion-dependent cell spreading	6.12327e-05	ITGAV, TEK, LAMC1, LAMB1, FN1	stromal cell
GO:0050900	leukocyte migration	6.66714e-05	ATP1B1, ITGAV, PODXL, TEK, COL1A2, COL1A1, FN1	stromal cell
GO:0005589	collagen type VI trimer	7.87053e-05	COL6A3, COL6A1, DCN	stromal cell
GO:0030335	positive regulation of cell migration	8.30001e-05	FLT1, SEMA6D, ITGAV, PODXL, COL1A1, LAMB1, MYADM, KDR	stromal cell
GO:0001501	skeletal system development	0.000126657	HAPLN1, COL3A1, COL1A2, POSTN, IGF2, COL1A1, COL5A2	stromal cell
GO:0016324	apical plasma membrane	0.000130247	ATP2B1, ATP1B1, PODXL, TEK, ANXA1, SLC9A3R1, AQP1, DDR2, FN1	stromal cell
GO:0034097	response to cytokine	0.000211393	FOS, IL6ST, JUN, COL3A1, SPARC	stromal cell
GO:0005911	cell-cell junction	0.000265514	FLRT2, PKP2, KRT8, TEK, DSC3, MYADM, ANXA2	stromal cell
GO:0008201	heparin binding	0.000270225	FGFR2, RSPO2, CCDC80, POSTN, SLIT2, COL5A1, FN1	stromal cell
GO:0005178	integrin binding	0.000299381	NPNT, TGFBI, COL3A1, COL5A1, KDR, FN1	stromal cell
GO:0016323	basolateral plasma membrane	0.000338819	ATP2B1, ATP1B1, TEK, ANXA1, AQP1, SLC40A1, ANXA2	stromal cell
GO:0009612	response to mechanical stimulus	0.000344806	JUN, COL3A1, POSTN, DCN, FOSB	stromal cell
GO:0050840	extracellular matrix binding	0.00039617	ITGAV, TGFBI, DCN, SPARC	stromal cell
GO:0019838	growth factor binding	0.000443898	FLT1, IL6ST, TEK, KDR	stromal cell
GO:0042476	odontogenesis	0.000464964	FGFR2, COL1A2, LAMB1, AQP1	stromal cell
GO:0035987	endodermal cell differentiation	0.000464964	ITGAV, COL6A1, LAMB1, FN1	stromal cell
GO:0014068	positive regulation of phosphatidylinositol 3-kinase signaling	0.00049983	FLT1, TEK, RELN, DCN, KDR	stromal cell
GO:0022617	extracellular matrix disassembly	0.00090335	HTRA1, DCN, LAMC1, CAPN2, FN1	stromal cell
GO:0050919	negative chemotaxis	0.000924364	FLRT2, SEMA6D, ITGAV, SLIT2	stromal cell
GO:0042060	wound healing	0.0010946	COL3A1, DCN, SPARC, TPM1, FN1	stromal cell
GO:0043410	positive regulation of MAPK cascade	0.00114653	FGFR2, FLT1, IGF2, IGFBP3, KDR	stromal cell
GO:0008360	regulation of cell shape	0.00119113	ANXA1, SLC9A3R1, CDC42EP3, TPM1, KDR, FN1	stromal cell
GO:0001568	blood vessel development	0.001282	ITGAV, COL1A2, COL1A1, COL5A1	stromal cell
GO:0030049	muscle filament sliding	0.001282	MYL4, ACTC1, VIM, TPM1	stromal cell
GO:0005913	cell-cell adherens junction	0.00141145	COBLL1, PKP2, CALD1, ANXA1, PFKP, DSC2, AHNAK, ANXA2	stromal cell
GO:0018108	peptidyl-tyrosine phosphorylation	0.001764	FGFR2, FLT1, TEK, RELN, DDR2, KDR	stromal cell
GO:0009986	cell surface	0.00192542	PLAT, FGFR2, ADAMTS9, ITGAV, RSPO2, TEK, ANXA1, SPARC, SLIT2, ANXA2	stromal cell
GO:0043434	response to peptide hormone	0.00196396	TEK, ANXA1, COL1A1, SPARC	stromal cell
GO:0032870	cellular response to hormone stimulus	0.00209568	FOS, JUN, FOSB, SLIT2	stromal cell
GO:0060048	cardiac muscle contraction	0.00209568	MYL4, ATP1B1, ACTC1, TPM1	stromal cell
GO:0008092	cytoskeletal protein binding	0.00241233	MYLIP, CAPN2, TPM1, ANXA2	stromal cell
GO:0070208	protein heterotrimerization	0.00275726	COL1A2, COL6A1, COL1A1	stromal cell
GO:0014912	negative regulation of smooth muscle cell migration	0.00275726	SEMA6D, IGFBP3, SLIT2	stromal cell
GO:0001666	response to hypoxia	0.00293392	PLAT, EGR1, ATP1B1, TEK, POSTN, CAPN2	stromal cell
GO:0005856	cytoskeleton	0.00307713	SYNE1, UACA, CALD1, VIM, TEK, AKAP12, MYLIP, TPM1	stromal cell
GO:0031528	microvillus membrane	0.00425135	ITGAV, PODXL, SLC9A3R1	stromal cell
GO:0050679	positive regulation of epithelial cell proliferation	0.00475449	FGFR2, HTRA1, LAMC1, LAMB1	stromal cell
GO:0098641	cadherin binding involved in cell-cell adhesion	0.00562372	COBLL1, PKP2, CALD1, ANXA1, PFKP, AHNAK, ANXA2	stromal cell
GO:1902895	positive regulation of pri-miRNA transcription from RNA polymerase II promoter	0.00563131	FOS, JUN, TEAD1	stromal cell
GO:0005509	calcium ion binding	0.00652195	MYL7, MYL4, SVEP1, NPNT, ANXA1, DSC3, DSC2, SPARC, CAPN2, SLIT2, ANXA2	stromal cell
GO:0030057	desmosome	0.00674796	PKP2, DSC3, DSC2	stromal cell
GO:0042493	response to drug	0.00758147	FOS, ACTC1, JUN, ANXA1, COL1A1, FOSB, AQP1	stromal cell
GO:0055010	ventricular cardiac muscle tissue morphogenesis	0.00872995	FGFR2, PKP2, TPM1	stromal cell
GO:0043086	negative regulation of catalytic activity	0.00882814	PHACTR2, SLN, ANXA2, FNIP2	stromal cell
GO:0001968	fibronectin binding	0.00914032	ITGAV, CCDC80, IGFBP3	stromal cell
GO:0001958	endochondral ossification	0.00942287	IMPAD1, TEK, COL1A1	stromal cell
GO:0005584	collagen type I trimer	0.0102897	COL1A2, COL1A1	stromal cell
GO:0001503	ossification	0.0105264	IGF2, SPARC, DDR2, COL5A2	stromal cell
GO:1903225	negative regulation of endodermal cell differentiation	0.0112832	COL5A2, COL5A1	stromal cell
GO:0001726	ruffle	0.0112985	PODXL, SLC9A3R1, MYADM, ANXA2	stromal cell
GO:0006928	movement of cell or subcellular component	0.0127979	CALD1, VIM, MYLIP, TPM1	stromal cell
GO:0032781	positive regulation of ATPase activity	0.0132376	MYL4, ATP1B1, TPM1	stromal cell
GO:0005887	integral component of plasma membrane	0.0134778	FGFR2, FLRT2, PTPRD, FLT1, PODXL, TSPAN5, AQP1, DDR2, KDR, ATP2B1, SEMA6D, ITGAV, TEK, SLC4A8, SLC40A1	stromal cell
GO:0003007	heart morphogenesis	0.0140686	FLRT2, ZMIZ1, COL5A1	stromal cell
GO:0007568	aging	0.0143322	ATP2B1, FOS, JUN, COL3A1, DCN	stromal cell
GO:0007179	transforming growth factor beta receptor signaling pathway	0.0153287	FOS, JUN, COL3A1, COL1A2	stromal cell
GO:0005606	laminin-1 complex	0.0153953	LAMC1, LAMB1	stromal cell
GO:0043259	laminin-10 complex	0.0153953	LAMC1, LAMB1	stromal cell
GO:0005588	collagen type V trimer	0.0153953	COL5A2, COL5A1	stromal cell
GO:0043588	skin development	0.0157964	COL3A1, COL5A2, COL5A1	stromal cell
GO:0046777	protein autophosphorylation	0.0164534	FGFR2, FLT1, TEK, DDR2, KDR	stromal cell
GO:0016477	cell migration	0.0164534	FLT1, ITGAV, PODXL, LAMC1, COL5A1	stromal cell
GO:0008284	positive regulation of cell proliferation	0.0165039	FGFR2, ATF3, FLT1, IL6ST, ITGAV, IGF2, KDR, FN1	stromal cell
GO:0030336	negative regulation of cell migration	0.0166924	PKP2, SLC9A3R1, TPM1, SLIT2	stromal cell
GO:0048592	eye morphogenesis	0.0168775	COL5A2, COL5A1	stromal cell
GO:0030017	sarcomere	0.0172331	ACTC1, SYNE1, TPM1	stromal cell
GO:0070374	positive regulation of ERK1 and ERK2 cascade	0.0174196	FGFR2, JUN, NPNT, TEK, KDR	stromal cell
GO:0001657	ureteric bud development	0.0195082	FGFR2, NPNT, SLIT2	stromal cell
GO:0007507	heart development	0.0201674	PKP2, COL3A1, TEK, ADAM19, SPARC	stromal cell
GO:0002576	platelet degranulation	0.0206522	PHACTR2, IGF2, SPARC, FN1	stromal cell
GO:0001649	osteoblast differentiation	0.0211804	RSPO2, COL6A1, COL1A1, IGFBP3	stromal cell
GO:0001701	in utero embryonic development	0.0216361	FGFR2, ZMIZ1, DSC3, SOX6, TPM1	stromal cell
GO:0030546	receptor activator activity	0.0220902	IGF2, ANXA2	stromal cell
GO:0019834	phospholipase A2 inhibitor activity	0.0220902	ANXA1, ANXA2	stromal cell
GO:0014704	intercalated disc	0.02257	ATP1B1, PKP2, DSC2	stromal cell
GO:0090002	establishment of protein localization to plasma membrane	0.0235473	PKP2, TSPAN5, SLC9A3R1	stromal cell
GO:0046332	SMAD binding	0.0238918	COL3A1, COL1A2, COL5A2	stromal cell
GO:0005737	cytoplasm	0.0273577	FGFR2, VIM, AKAP12, POSTN, DCN, AQP1, CHD9, TECRL, KRT8, TEK, CDC42EP3, AHNAK, PLAT, EGR1, FLRT2, ACTC1, SVEP1, ALPK2, PODXL, ANXA1, PFKP, RUNX1T1, ARHGAP29, SPARC, CAPN2, SLC9A3R1, SLIT2, FNIP2, SYNE1, UACA, SEMA6D, RGS4, BNC2, ZMIZ1, DSC3, RELN, SLC40A1	stromal cell
GO:0045766	positive regulation of angiogenesis	0.0274777	FLT1, TEK, AQP1, KDR	stromal cell
GO:0010595	positive regulation of endothelial cell migration	0.0278975	TEK, SPARC, KDR	stromal cell
GO:0071504	cellular response to heparin	0.0279723	EGR1, SLIT2	stromal cell
GO:0031982	vesicle	0.0285629	ANXA1, SLC9A3R1, AHNAK, ANXA2	stromal cell
GO:0035914	skeletal muscle cell differentiation	0.0313549	EGR1, FOS, ATF3	stromal cell
GO:0071560	cellular response to transforming growth factor beta stimulus	0.0313549	POSTN, SOX6, COL1A1	stromal cell
GO:0007266	Rho protein signal transduction	0.0325432	COL1A2, ARHGAP29, CDC42EP3	stromal cell
GO:0018149	peptide cross-linking	0.0325432	COL3A1, ANXA1, FN1	stromal cell
GO:0031093	platelet alpha granule lumen	0.032753	IGF2, SPARC, FN1	stromal cell
GO:0086083	cell adhesive protein binding involved in bundle of His cell-Purkinje myocyte communication	0.0329535	PKP2, DSC2	stromal cell
GO:0032964	collagen biosynthetic process	0.0334732	COL1A1, COL5A1	stromal cell
GO:0003416	endochondral bone growth	0.0334732	BNC2, DDR2	stromal cell
GO:0003158	endothelium development	0.0334732	SLC40A1, KDR	stromal cell
GO:0086073	bundle of His cell-Purkinje myocyte adhesion involved in cell communication	0.0334732	PKP2, DSC2	stromal cell
GO:0038063	collagen-activated tyrosine kinase receptor signaling pathway	0.0334732	COL4A1, DDR2	stromal cell
GO:0071277	cellular response to calcium ion	0.033749	FOS, JUN, FOSB	stromal cell
GO:0001934	positive regulation of protein phosphorylation	0.0353624	TEK, IGF2, KDR, ANXA2	stromal cell
GO:0046872	metal ion binding	0.0353943	EGR1, KLF6, COL3A1, RUNX1T1, PFKP, COLEC12, POSTN, ARHGAP29, COL5A2, COL5A1, ATP2B1, GALNT10, ITGAV, BNC2, COL1A2, RELN, ADAM19, COL1A1, IGFBP3	stromal cell
GO:0004713	protein tyrosine kinase activity	0.0381555	FGFR2, FLT1, TEK, KDR	stromal cell
GO:0005021	vascular endothelial growth factor-activated receptor activity	0.0383403	FLT1, KDR	stromal cell
GO:0031340	positive regulation of vesicle fusion	0.0389432	ANXA1, ANXA2	stromal cell
GO:0001077	transcriptional activator activity, RNA polymerase II core promoter proximal region sequence-specific binding	0.0428388	EGR1, FOS, JUN, TEAD1, FOSB	stromal cell
GO:0043066	negative regulation of apoptotic process	0.0442906	ACTC1, IL6ST, TEK, ANXA1, AQP1, SLC40A1, KDR	stromal cell
GO:0071711	basement membrane organization	0.0443826	FLRT2, COL4A1	stromal cell
GO:0022612	gland morphogenesis	0.0443826	FGFR2, SLC9A3R1	stromal cell
GO:0009629	response to gravity	0.0443826	FOS, SPARC	stromal cell
GO:0005884	actin filament	0.044389	ACTC1, TEK, TPM1	stromal cell
GO:0045669	positive regulation of osteoblast differentiation	0.0453517	IL6ST, NPNT, DDR2	stromal cell
GO:0001933	negative regulation of protein phosphorylation	0.0467203	IGFBP3, MYADM, SLIT2	stromal cell
GO:0060395	SMAD protein signal transduction	0.0481039	FOS, JUN, VIM	stromal cell
GO:0016525	negative regulation of angiogenesis	0.0481039	TEK, DCN, SPARC	stromal cell
GO:0043589	skin morphogenesis	0.0497915	COL1A2, COL1A1	stromal cell
