# Supplementary material for: Mapping human pluripotent stem cell differentiation pathways using high throughput single-cell RNA-sequencing
Source: Genome Biol. 2018 Apr 5;19:47. doi: 10.1186/s13059-018-1426-0 (PMC5887227; doi:10.1186/s13059-018-1426-0)
Supplement: Supplementary file 12 — Table S11. List of GO terms used in Additional file 1: Figure S4. (XLSX 73 kb) [file 13059_2018_1426_MOESM12_ESM.xlsx]

## Sheet: Sheet1
GO Term NO.	Term	PValue	Genes	Cell Type
GO:0045926	negative regulation of growth	0.000131154	MT2A, MT1E, MT1X, MT1F	neural progenitor-PODXL-6
GO:0071294	cellular response to zinc ion	0.000131154	MT2A, MT1E, MT1X, MT1F	neural progenitor-PODXL-6
GO:0030175	filopodium	0.000419802	EPHA4, ITGA6, PDPN, PODXL, DAG1	neural progenitor-PODXL-6
GO:0048471	perinuclear region of cytoplasm	0.000968247	RAB3B, KRT18, NRBP1, VAMP8, MT2A, RAB34, CLU, TSTD1, MT1E, MT1X, MT1F	neural progenitor-PODXL-6
GO:0006695	cholesterol biosynthetic process	0.0010617	EBP, SQLE, FDFT1, DHCR24	neural progenitor-PODXL-6
GO:0007411	axon guidance	0.00156468	NRXN3, EFNB1, DRAXIN, LGI1, BOC, CDH4	neural progenitor-PODXL-6
GO:0005515	protein binding	0.00174935	RBPMS2, NRBP1, TUBB2B, ATP6AP2, TUBB2A, WFS1, AP3S1, SKAP2, ZIC3, CKB, TRIM2, OLIG3, AAK1, SLC2A1, LGI1, BOC, AHNAK, NQO2, ARL2, EFNB1, DRAXIN, BASP1, SLC7A11, CTSV, PRKCB, WDR48, CCND1, TNNT1, NME3, KRT18, PTRF, VAMP8, ROR2, ARL4A, FGFR1, RAB3B, UNG, CLU, DAG1, TIMM10, MT1F, RFX4, PODXL, PTPN14, AFF1, MAPK10, MT1X, FZD7, EPHA4, VAT1L, FZD10, PLEKHA5, ID2, ITGA6, RAB34, MT2A, PHLDB2, USP44, VPS25	neural progenitor-PODXL-6
GO:2000045	regulation of G1/S transition of mitotic cell cycle	0.00317606	CCND1, ID2, PDPN	neural progenitor-PODXL-6
GO:0045121	membrane raft	0.00355206	PTRF, EFNB1, PODXL, DAG1, GPM6B, AHNAK	neural progenitor-PODXL-6
GO:0071276	cellular response to cadmium ion	0.00358717	MT1E, MT1X, MT1F	neural progenitor-PODXL-6
GO:0031982	vesicle	0.00372428	RAB3B, VAMP8, RAB34, BASP1, AHNAK	neural progenitor-PODXL-6
GO:0005887	integral component of plasma membrane	0.0093167	EBP, FGFR1, PDPN, NRXN3, EFNB1, PODXL, PCDH8, CDH4, SLC7A11, EPHA4, FZD10, SLC2A3, SLC2A1, ROR2, BOC	neural progenitor-PODXL-6
GO:0004672	protein kinase activity	0.00949199	EPHA4, CCND1, NRBP1, AAK1, ROR2, MAPK10, PRKCB	neural progenitor-PODXL-6
GO:0036018	cellular response to erythropoietin	0.0105725	MT2A, MT1X	neural progenitor-PODXL-6
GO:0017147	Wnt-protein binding	0.0105984	FZD10, ROR2, FZD7	neural progenitor-PODXL-6
GO:0030901	midbrain development	0.0116897	FGFR1, MSX1, RFX4	neural progenitor-PODXL-6
GO:0005737	cytoplasm	0.013391	RBPMS2, RAB3B, TUBB2B, TUBB2A, CLU, DAG1, SKAP2, ZIC3, ZIC2, CKB, TRIM2, AAK1, MT1E, AHNAK, MT1F, NQO2, EFNB1, PODXL, PTPN14, BASP1, MAPK10, MT1X, PRKCB, EPHA4, CCND1, FZD10, MSX1, KRT18, PLEKHA5, ID2, PTRF, VAMP8, MT2A, TSTD1, PHLDB2, ARL4A, VPS25	neural progenitor-PODXL-6
GO:0043588	skin development	0.0139591	WDR48, ITGA6, DHCR24	neural progenitor-PODXL-6
GO:0070062	extracellular exosome	0.0168121	ARL2, RAB3B, ATP6AP2, TUBB2A, PODXL, EFNB1, CLU, DAG1, BASP1, CTSV, VAT1, PRKCB, CKB, KRT18, NME3, VAMP8, SLC2A3, RAB34, SLC2A1, MGAT5, AHNAK, NQO2, VPS25	neural progenitor-PODXL-6
GO:0016491	oxidoreductase activity	0.0183831	VAT1L, SQLE, VAT1, NQO2, FDFT1	neural progenitor-PODXL-6
GO:0033300	dehydroascorbic acid transporter activity	0.0199911	SLC2A3, SLC2A1	neural progenitor-PODXL-6
GO:0033490	cholesterol biosynthetic process via lathosterol	0.0210345	EBP, DHCR24	neural progenitor-PODXL-6
GO:0033489	cholesterol biosynthetic process via desmosterol	0.0210345	EBP, DHCR24	neural progenitor-PODXL-6
GO:0070837	dehydroascorbic acid transport	0.0210345	SLC2A3, SLC2A1	neural progenitor-PODXL-6
GO:1904261	positive regulation of basement membrane assembly involved in embryonic body morphogenesis	0.0262244	DAG1, PHLDB2	neural progenitor-PODXL-6
GO:0038031	non-canonical Wnt signaling pathway via JNK cascade	0.0262244	FZD10, FZD7	neural progenitor-PODXL-6
GO:0008270	zinc ion binding	0.0322377	VAT1L, TRIM2, ADAMTS19, MT2A, TIMM10, MT1E, ZCRB1, MT1X, VAT1, PRKCB, USP44, MT1F	neural progenitor-PODXL-6
GO:0050821	protein stabilization	0.0356381	MSX1, WFS1, AAK1, CLU	neural progenitor-PODXL-6
GO:0021516	dorsal spinal cord development	0.0365227	RFX4, DRAXIN	neural progenitor-PODXL-6
GO:0055056	D-glucose transmembrane transporter activity	0.0395872	SLC2A3, SLC2A1	neural progenitor-PODXL-6
GO:0033598	mammary gland epithelial cell proliferation	0.0416314	CCND1, ID2	neural progenitor-PODXL-6
GO:0010470	regulation of gastrulation	0.0416314	DAG1, PHLDB2	neural progenitor-PODXL-6
GO:0060231	mesenchymal to epithelial transition	0.0416314	BASP1, FZD7	neural progenitor-PODXL-6
GO:0000902	cell morphogenesis	0.0427829	MSX1, PDPN, CLU	neural progenitor-PODXL-6
GO:0005525	GTP binding	0.0444232	ARL2, RAB3B, TUBB2B, TUBB2A, RAB34, ARL4A	neural progenitor-PODXL-6
GO:0030027	lamellipodium	0.0448385	NRBP1, PDPN, PODXL, DAG1	neural progenitor-PODXL-6
GO:0019852	L-ascorbic acid metabolic process	0.0467133	SLC2A3, SLC2A1	neural progenitor-PODXL-6
GO:0007411	axon guidance	1.25675e-06	FEZF1, LHX2, EFNB2, OTX2, CNTN2, PAX6, ETV1, EFNA5, SEMA3A, GLI3	neural progenitor-OTX2-7
GO:0035583	sequestering of TGFbeta in extracellular matrix	0.000134067	LTBP1, FBN1, FBN2	neural progenitor-OTX2-7
GO:0007275	multicellular organism development	0.000201431	LSM14B, ADAMTS9, SALL4, SFRP1, SHISA2, SERPINF1, SFRP2, OTX1, OTX2, PAX6, HIVEP1, TMEM2, SUCO	neural progenitor-OTX2-7
GO:0009952	anterior/posterior pattern specification	0.000203106	OTX1, EMX2, ZBTB16, NR2F2, GLI3, PCSK5	neural progenitor-OTX2-7
GO:0005912	adherens junction	0.000305645	AJUBA, EPB41L5, CTNND2, EFNA5, CXADR	neural progenitor-OTX2-7
GO:0030178	negative regulation of Wnt signaling pathway	0.000410361	DKK1, SFRP1, SHISA2, SFRP2, SIX3	neural progenitor-OTX2-7
GO:0050680	negative regulation of epithelial cell proliferation	0.000545355	FGFR2, GPC3, SFRP1, SFRP2, PAX6	neural progenitor-OTX2-7
GO:0043565	sequence-specific DNA binding	0.000562555	ZFHX4, SALL4, OTX1, LHX2, OTX2, EMX2, PAX6, ETV1, LHX5, HIVEP1, NR2F2, GOLGB1	neural progenitor-OTX2-7
GO:0060976	coronary vasculature development	0.000612622	LTBP1, GPC3, LRP2, PCSK5	neural progenitor-OTX2-7
GO:0045499	chemorepellent activity	0.000702638	EPHA7, EFNA5, SEMA3A, NRG1	neural progenitor-OTX2-7
GO:0001764	neuron migration	0.000714156	FEZF1, NAV1, CNTN2, PAX6, SEMA3A, NR2F2	neural progenitor-OTX2-7
GO:0021798	forebrain dorsal/ventral pattern formation	0.000922051	SIX3, PAX6, GLI3	neural progenitor-OTX2-7
GO:0040036	regulation of fibroblast growth factor receptor signaling pathway	0.001224	FGFR2, OTX2, SULF1	neural progenitor-OTX2-7
GO:0005795	Golgi stack	0.00125306	SULF1, AKAP9, CLIP3, GOLGB1	neural progenitor-OTX2-7
GO:0090244	Wnt signaling pathway involved in somitogenesis	0.0015668	DKK1, SFRP1, SFRP2	neural progenitor-OTX2-7
GO:0001527	microfibril	0.00180828	LTBP1, FBN1, FBN2	neural progenitor-OTX2-7
GO:0005578	proteinaceous extracellular matrix	0.00181237	ADAMTS9, LTBP1, GPC3, SFRP1, GPC6, FBN1, FBN2, COL4A6	neural progenitor-OTX2-7
GO:0005509	calcium ion binding	0.00245371	LTBP1, SCUBE3, SCUBE1, FBN1, NELL2, PAMR1, CDH2, DLK1, CLGN, PLCH1, SULF1, FBN2, LRP2	neural progenitor-OTX2-7
GO:0045893	positive regulation of transcription, DNA-templated	0.0024901	FEZF1, SFRP1, LHX2, OTX2, PAX6, LHX5, RFX3, ZBTB16, NR2F2, GLI3, TOX3	neural progenitor-OTX2-7
GO:0005615	extracellular space	0.00255441	SCUBE1, FBN1, DLK1, CXADR, ADAMTS9, GPC3, DKK1, CPE, SERPINF1, SERPINB6, SFRP1, SFRP2, GPC6, SULF1, ENO2, CSTB, SEMA3A, NRG1, PCSK5	neural progenitor-OTX2-7
GO:0009986	cell surface	0.00275123	FGFR2, ADAMTS9, SCUBE3, SFRP1, SCUBE1, SULF1, CNTN2, CNTNAP2, FZD5, CXADR, TPBG	neural progenitor-OTX2-7
GO:0021846	cell proliferation in forebrain	0.0028348	EMX2, SIX3, LHX5	neural progenitor-OTX2-7
GO:0031012	extracellular matrix	0.00315879	FGFR2, ADAMTS9, LTBP1, SFRP1, SERPINF1, SFRP2, FBN1, FBN2	neural progenitor-OTX2-7
GO:0030900	forebrain development	0.00364944	DKK1, OTX2, LRP2, NR2F2	neural progenitor-OTX2-7
GO:0045600	positive regulation of fat cell differentiation	0.00387935	SFRP1, SFRP2, LMO3, ZBTB16	neural progenitor-OTX2-7
GO:0071560	cellular response to transforming growth factor beta stimulus	0.00436519	ZFP36L2, SFRP1, EPB41L5, FBN1	neural progenitor-OTX2-7
GO:0090090	negative regulation of canonical Wnt signaling pathway	0.00490326	GPC3, DKK1, SFRP1, SFRP2, CDH2, GLI3	neural progenitor-OTX2-7
GO:0031594	neuromuscular junction	0.00543452	EPHA7, PPP1R9A, NRG1, CXADR	neural progenitor-OTX2-7
GO:0045665	negative regulation of neuron differentiation	0.00634821	CNTN2, SIX3, PAX6, GLI3	neural progenitor-OTX2-7
GO:0045892	negative regulation of transcription, DNA-templated	0.00654957	FEZF1, SFRP1, SFRP2, SIX3, RFX3, ZBTB16, NRG1, NR2F2, GLI3, CCAR2	neural progenitor-OTX2-7
GO:0021772	olfactory bulb development	0.00712255	FEZF1, LHX2, SEMA3A	neural progenitor-OTX2-7
GO:0045669	positive regulation of osteoblast differentiation	0.00768631	SFRP2, FBN2, GLI3, SUCO	neural progenitor-OTX2-7
GO:0000978	RNA polymerase II core promoter proximal region sequence-specific DNA binding	0.008594	FEZF1, RAX, OTX1, OTX2, PAX6, ETV1, RFX3, GLI3	neural progenitor-OTX2-7
GO:0042813	Wnt-activated receptor activity	0.00892699	SFRP1, SFRP2, FZD5	neural progenitor-OTX2-7
GO:0003700	transcription factor activity, sequence-specific DNA binding	0.00965644	ZFP36L2, SALL4, RAX, OTX1, OTX2, SIX3, PAX6, ETV1, RFX3, ZBTB16, NR2F2, GLI3, DMRTA1, GOLGB1	neural progenitor-OTX2-7
GO:0046875	ephrin receptor binding	0.0123489	EPHA7, EFNB2, EFNA5	neural progenitor-OTX2-7
GO:1904956	regulation of midbrain dopaminergic neuron differentiation	0.0134139	SFRP1, SFRP2	neural progenitor-OTX2-7
GO:2000041	negative regulation of planar cell polarity pathway involved in axis elongation	0.0134139	SFRP1, SFRP2	neural progenitor-OTX2-7
GO:0010629	negative regulation of gene expression	0.0137736	STOX1, SFRP1, SERPINF1, SFRP2, NOS2	neural progenitor-OTX2-7
GO:0033077	T cell differentiation in thymus	0.0141176	ZFP36L2, FZD5, GLI3	neural progenitor-OTX2-7
GO:0045944	positive regulation of transcription from RNA polymerase II promoter	0.0145919	FGFR2, RAX, OTX1, OTX2, PAX6, SIX3, FZD5, GLI3, SALL4, SFRP2, LHX2, ETV1, RFX3, NRG1	neural progenitor-OTX2-7
GO:0003281	ventricular septum development	0.0151375	SALL4, LTBP1, LRP2	neural progenitor-OTX2-7
GO:0008013	beta-catenin binding	0.0164303	CTNND2, CDH2, CXADR, GLI3	neural progenitor-OTX2-7
GO:0017147	Wnt-protein binding	0.0172997	SFRP1, SFRP2, FZD5	neural progenitor-OTX2-7
GO:0030901	midbrain development	0.0183798	FGFR2, OTX1, OTX2	neural progenitor-OTX2-7
GO:0001077	transcriptional activator activity, RNA polymerase II core promoter proximal region sequence-specific binding	0.0191592	RAX, OTX1, OTX2, PAX6, ETV1, GLI3	neural progenitor-OTX2-7
GO:0045163	clustering of voltage-gated potassium channels	0.0200538	CNTN2, CNTNAP2	neural progenitor-OTX2-7
GO:0030425	dendrite	0.0218715	EPHA7, PPP1R9A, STX3, CTNND2, CNTNAP2, SEMA3A, NRG1	neural progenitor-OTX2-7
GO:0050919	negative chemotaxis	0.0218869	EPHA7, EFNA5, SEMA3A	neural progenitor-OTX2-7
GO:0006366	transcription from RNA polymerase II promoter	0.022532	SALL4, RAX, OTX1, OTX2, SIX3, PAX6, ETV1, HIVEP1, GLI3	neural progenitor-OTX2-7
GO:0000122	negative regulation of transcription from RNA polymerase II promoter	0.0232982	FEZF1, AJUBA, FGFR2, SALL4, DKK1, PAX6, TLE4, HIVEP1, ZBTB16, NR2F2, GLI3	neural progenitor-OTX2-7
GO:0007010	cytoskeleton organization	0.0234187	AJUBA, WASF3, ANK2, RHOU, ARHGAP10	neural progenitor-OTX2-7
GO:0030177	positive regulation of Wnt signaling pathway	0.0243663	FGFR2, SFRP1, SULF1	neural progenitor-OTX2-7
GO:0090287	regulation of cellular response to growth factor stimulus	0.0266494	FBN1, FBN2	neural progenitor-OTX2-7
GO:0042662	negative regulation of mesodermal cell fate specification	0.0266494	DKK1, SFRP2	neural progenitor-OTX2-7
GO:0071205	protein localization to juxtaparanode region of axon	0.0266494	CNTN2, CNTNAP2	neural progenitor-OTX2-7
GO:0030326	embryonic limb morphogenesis	0.0296492	SALL4, DKK1, FBN2	neural progenitor-OTX2-7
GO:0043010	camera-type eye development	0.0296492	RAX, FBN1, FBN2	neural progenitor-OTX2-7
GO:0031175	neuron projection development	0.0299594	PPP1R9A, STX3, MAP2, CNTNAP2	neural progenitor-OTX2-7
GO:0005178	integrin binding	0.0312574	SFRP2, FBN1, NRG1, CXADR	neural progenitor-OTX2-7
GO:0043204	perikaryon	0.0315435	CTNND2, ENO2, CNTNAP2, KLHL24	neural progenitor-OTX2-7
GO:0030023	extracellular matrix constituent conferring elasticity	0.0321629	FBN1, FBN2	neural progenitor-OTX2-7
GO:0072178	nephric duct morphogenesis	0.0332011	EPHA7, EFNB2	neural progenitor-OTX2-7
GO:0048755	branching morphogenesis of a nerve	0.0332011	FGFR2, EPHA7	neural progenitor-OTX2-7
GO:0021797	forebrain anterior/posterior pattern specification	0.0332011	FEZF1, SIX3	neural progenitor-OTX2-7
GO:0014704	intercalated disc	0.034344	ANK2, CDH2, CXADR	neural progenitor-OTX2-7
GO:0007507	heart development	0.0351477	FBN1, CXADR, GLI3, PCSK5, TAB2	neural progenitor-OTX2-7
GO:0030514	negative regulation of BMP signaling pathway	0.0368266	DKK1, SFRP1, SFRP2	neural progenitor-OTX2-7
GO:0016055	Wnt signaling pathway	0.0375873	CPE, SFRP2, CTNND2, TLE4, CCAR2	neural progenitor-OTX2-7
GO:0008284	positive regulation of cell proliferation	0.0379931	FGFR2, STOX1, STX3, CCKBR, SFRP1, SFRP2, EFNB2, NRG1	neural progenitor-OTX2-7
GO:0030297	transmembrane receptor protein tyrosine kinase activator activity	0.0384714	EFNA5, NRG1	neural progenitor-OTX2-7
GO:0060527	prostate epithelial cord arborization involved in prostate glandular acinus morphogenesis	0.039709	FGFR2, SFRP1	neural progenitor-OTX2-7
GO:0021978	telencephalon regionalization	0.039709	LHX2, SIX3	neural progenitor-OTX2-7
GO:1901018	positive regulation of potassium ion transmembrane transporter activity	0.039709	ANK2, AKAP9	neural progenitor-OTX2-7
GO:0016324	apical plasma membrane	0.040913	ATP6V1A, STX3, ANK2, CDH2, LRP2, NRG1	neural progenitor-OTX2-7
GO:0021796	cerebral cortex regionalization	0.0461735	EMX2, PAX6	neural progenitor-OTX2-7
GO:0060687	regulation of branching involved in prostate gland morphogenesis	0.0461735	FGFR2, SFRP1	neural progenitor-OTX2-7
GO:0032808	lacrimal gland development	0.0461735	FGFR2, PAX6	neural progenitor-OTX2-7
GO:0090263	positive regulation of canonical Wnt signaling pathway	0.0473029	FGFR2, SFRP1, SFRP2, CCAR2	neural progenitor-OTX2-7
GO:0030198	extracellular matrix organization	1.0712e-05	COL9A3, ITGAV, ITGA8, CCDC80, COL1A2, NID1, ITGA4, SOX9, LAMB1, COL5A2	neural progenitor-ERBB3-9
GO:0005515	protein binding	6.26548e-05	MEF2C, DLC1, LIMA1, LMO4, STRN, MED24, ZEB2, AMMECR1, PAX3, FUBP1, EDNRA, TBC1D16, PLCB4, SCRG1, ROBO1, PUM3, COL11A2, DNAJC1, NR2F1, KIF14, COL23A1, NUDT4, ANP32B, NUDT5, ENC1, PRKAB2, LIG3, CCNL1, LEF1, TLE1, PBK, ARHGEF12, NRIP1, MYCN, MED6, PPM1F, MAP4K4, CCND2, BTG1, JUN, LSAMP, TFAP2B, SRGAP3, ROR1, COL1A2, TFAP2A, TFAP2C, NGFR, GAP43, PPP2R2A, ERBB3, SLF1, SOX5, RRAGA, CNTRL, RCC1, SOX9, P…	neural progenitor-ERBB3-9
GO:0010628	positive regulation of gene expression	0.00010371	PPM1F, FUBP1, MEF2C, PLP1, ACTC1, ERBB3, TFAP2A, LEF1, TLE1, MYCN	neural progenitor-ERBB3-9
GO:0034446	substrate adhesion-dependent cell spreading	0.000146915	KIF14, ITGAV, ITGA8, ITGA4, LAMB1	neural progenitor-ERBB3-9
GO:0060021	palate development	0.000203152	MEF2C, ANP32B, TFAP2A, LEF1, COL11A2, SNAI2	neural progenitor-ERBB3-9
GO:0007399	nervous system development	0.000205771	MEF2C, ROBO1, SCRG1, LSAMP, MTR, ENC1, DPYSL4, GFRA1, ZEB2, PAX3	neural progenitor-ERBB3-9
GO:0001046	core promoter sequence-specific DNA binding	0.000274234	MEF2C, ZNF431, SOX9, ZFHX3, NRIP1	neural progenitor-ERBB3-9
GO:0006366	transcription from RNA polymerase II promoter	0.000284289	MEF2C, LMO4, SOX5, LEF1, PAX3, SOX9, FUBP1, ETS1, JUN, TFAP2B, TFAP2A, TFAP2C, ZFHX3	neural progenitor-ERBB3-9
GO:0045893	positive regulation of transcription, DNA-templated	0.00108244	MEF2C, ETS1, JUN, TFAP2B, TFAP2A, LEF1, MED24, PAX3, SOX9, ZFHX3, NRIP1, MYCN	neural progenitor-ERBB3-9
GO:0003705	transcription factor activity, RNA polymerase II distal enhancer sequence-specific binding	0.00140644	JUN, LEF1, SNAI2, SOX9, ZFHX3	neural progenitor-ERBB3-9
GO:0005201	extracellular matrix structural constituent	0.00148734	COL1A2, COL11A2, LAMB1, COL5A2, PRELP	neural progenitor-ERBB3-9
GO:0010634	positive regulation of epithelial cell migration	0.00162132	PPM1F, JUN, CLASP2, SOX9	neural progenitor-ERBB3-9
GO:0005578	proteinaceous extracellular matrix	0.0024028	COL9A3, PTPRZ1, COL1A2, RELN, MMP16, COL11A2, COL5A2, PRELP	neural progenitor-ERBB3-9
GO:0001568	blood vessel development	0.00244321	MEF2C, ITGAV, COL1A2, STRA6	neural progenitor-ERBB3-9
GO:0001501	skeletal system development	0.00291839	COL1A2, NPR3, COL11A2, SOX9, COL5A2, PRELP	neural progenitor-ERBB3-9
GO:0005654	nucleoplasm	0.00316415	MEF2C, NDUFB6, BBX, MED24, CNP, PAX3, SOX9, RCC1, FUBP1, HJURP, WDR12, PUM3, DYRK2, NR2F1, PRKAB2, ENC1, TRIM27, LIG3, LEF1, TLE1, NRIP1, NDUFV3, MED6, ETS1, CCND2, JUN, TFAP2A, ANAPC7, NGFR, TFAP2C, ZFHX3, PPP2R2A	neural progenitor-ERBB3-9
GO:0051301	cell division	0.00347424	KIF14, HMCN1, CCND2, LIG3, CNTRL, ANAPC7, CLASP2, RCC1, SEPT11	neural progenitor-ERBB3-9
GO:0061029	eyelid development in camera-type eye	0.00369113	JUN, TFAP2A, STRA6	neural progenitor-ERBB3-9
GO:0014032	neural crest cell development	0.00369113	EDNRA, SNAI2, SOX9	neural progenitor-ERBB3-9
GO:0045944	positive regulation of transcription from RNA polymerase II promoter	0.00393602	MEF2C, LMO4, CCNL1, LEF1, ZEB2, PAX3, SOX9, MYCN, NRIP1, MED6, ETS1, JUN, TFAP2B, TFAP2A, TFAP2C, NR2F1	neural progenitor-ERBB3-9
GO:0018108	peptidyl-tyrosine phosphorylation	0.00467362	ERBB3, TRIM27, ROR1, RELN, CNTRL, DYRK2	neural progenitor-ERBB3-9
GO:0000122	negative regulation of transcription from RNA polymerase II promoter	0.00505121	MEF2C, TRIM27, LEF1, ZEB2, TLE1, SNAI2, NRIP1, TFAP2B, TFAP2A, ZNF431, TFAP2C, ZFHX3, NR2F1	neural progenitor-ERBB3-9
GO:0043066	negative regulation of apoptotic process	0.00508682	KIF14, MAP4K4, ACTC1, CERKL, CCND2, TFAP2B, TFAP2A, LEF1, NGFR, SOX9	neural progenitor-ERBB3-9
GO:0007155	cell adhesion	0.00538012	NRP2, ROBO1, ITGAV, LSAMP, ITGA8, PCDH10, RELN, ITGA4, LAMB1, CDH6	neural progenitor-ERBB3-9
GO:0031527	filopodium membrane	0.00584207	MYO10, ITGAV, GAP43	neural progenitor-ERBB3-9
GO:0071837	HMG box domain binding	0.00758274	MEF2C, JUN, PAX3	neural progenitor-ERBB3-9
GO:0001077	transcriptional activator activity, RNA polymerase II core promoter proximal region sequence-specific binding	0.00796292	MEF2C, JUN, TFAP2B, TFAP2A, LEF1, TFAP2C, SOX9	neural progenitor-ERBB3-9
GO:0003682	chromatin binding	0.00826059	MEF2C, JUN, TFAP2B, TFAP2A, LEF1, ZNF431, RCC1, SNAI2, SOX9	neural progenitor-ERBB3-9
GO:0000981	RNA polymerase II transcription factor activity, sequence-specific DNA binding	0.008607	MEF2C, ETS1, JUN, TFAP2B, TFAP2A, SOX9	neural progenitor-ERBB3-9
GO:0001158	enhancer sequence-specific DNA binding	0.00932678	LMO4, TFAP2B, SOX9	neural progenitor-ERBB3-9
GO:0045663	positive regulation of myoblast differentiation	0.0095771	MEF2C, BTG1, ZFHX3	neural progenitor-ERBB3-9
GO:0007507	heart development	0.00979098	NRP2, EDNRA, MEF2C, ROBO1, ERBB3, STRA6	neural progenitor-ERBB3-9
GO:0042127	regulation of cell proliferation	0.0102301	ERBB3, JUN, JAK1, TFAP2C, NGFR, SOX9	neural progenitor-ERBB3-9
GO:0030574	collagen catabolic process	0.010563	COL1A2, MMP16, COL11A2, COL5A2	neural progenitor-ERBB3-9
GO:0003700	transcription factor activity, sequence-specific DNA binding	0.0109262	MEF2C, LMO4, SOX5, LEF1, PAX3, SOX9, MYCN, FUBP1, ETS1, JUN, TFAP2B, TFAP2A, TFAP2C, ZFHX3, NR2F1	neural progenitor-ERBB3-9
GO:0000982	transcription factor activity, RNA polymerase II core promoter proximal region sequence-specific binding	0.0122426	ETS1, JUN, TFAP2A	neural progenitor-ERBB3-9
GO:0048709	oligodendrocyte differentiation	0.0134319	PTPRZ1, CNP, SOX9	neural progenitor-ERBB3-9
GO:0005730	nucleolus	0.0139058	NIN, ANP32B, ENC1, TLE1, NRIP1, CCT5, MYO10, CERKL, HJURP, CCND2, WDR12, PUM3, ZFHX3	neural progenitor-ERBB3-9
GO:0008305	integrin complex	0.0144247	ITGAV, ITGA8, ITGA4	neural progenitor-ERBB3-9
GO:0043524	negative regulation of neuron apoptotic process	0.0144639	KIF14, MEF2C, ERBB3, JUN, TFAP2B	neural progenitor-ERBB3-9
GO:0007605	sensory perception of sound	0.0148328	SLC1A3, TFAP2A, PAX3, COL11A2, SNAI2	neural progenitor-ERBB3-9
GO:0001968	fibronectin binding	0.0155032	ITGAV, CCDC80, ITGA4	neural progenitor-ERBB3-9
GO:0035987	endodermal cell differentiation	0.0155715	ITGAV, ITGA4, LAMB1	neural progenitor-ERBB3-9
GO:0031012	extracellular matrix	0.0158229	HMCN1, COL1A2, MMP16, NID1, LAMB1, COL5A2, PRELP	neural progenitor-ERBB3-9
GO:0051015	actin filament binding	0.016301	CORO2A, LIMA1, MYO10, SSFA2, CLASP2	neural progenitor-ERBB3-9
GO:0005604	basement membrane	0.0167091	HMCN1, CCDC80, NID1, LAMB1	neural progenitor-ERBB3-9
GO:0005925	focal adhesion	0.017568	DLC1, LIMA1, ACTC1, ITGAV, ITGA8, JAK1, CLASP2, ITGA4	neural progenitor-ERBB3-9
GO:0021545	cranial nerve development	0.0211111	SLC1A3, ERBB3	neural progenitor-ERBB3-9
GO:0006919	activation of cysteine-type endopeptidase activity involved in apoptotic process	0.0211512	DLC1, ANP32B, ROBO1, NGFR	neural progenitor-ERBB3-9
GO:0046677	response to antibiotic	0.0215052	SLC1A3, ETS1, JAK1	neural progenitor-ERBB3-9
GO:0001822	kidney development	0.0232039	ITGA8, TFAP2B, TFAP2A, STRA6	neural progenitor-ERBB3-9
GO:0001837	epithelial to mesenchymal transition	0.0241017	LEF1, SNAI2, SOX9	neural progenitor-ERBB3-9
GO:0050919	negative chemotaxis	0.0241017	NRP2, ITGAV, SEMA3C	neural progenitor-ERBB3-9
GO:0005581	collagen trimer	0.0249078	COL23A1, COL1A2, COL11A2, COL5A2	neural progenitor-ERBB3-9
GO:0007160	cell-matrix adhesion	0.0261035	ITGAV, ITGA8, NID1, ITGA4	neural progenitor-ERBB3-9
GO:0007411	axon guidance	0.0265708	NRP2, ROBO1, SEMA3C, RELN, NGFR	neural progenitor-ERBB3-9
GO:2000741	positive regulation of mesenchymal stem cell differentiation	0.0280494	SOX5, SOX9	neural progenitor-ERBB3-9
GO:0010811	positive regulation of cell-substrate adhesion	0.0296552	PPM1F, CCDC80, NID1	neural progenitor-ERBB3-9
GO:0030336	negative regulation of cell migration	0.0299888	DLC1, ROBO1, SRGAP3, TCAF1	neural progenitor-ERBB3-9
GO:0030331	estrogen receptor binding	0.0301523	STRN, LEF1, NRIP1	neural progenitor-ERBB3-9
GO:0005634	nucleus	0.0304254	DLC1, MEF2C, SSFA2, SLF1, SOX5, RRAGA, MED24, CNP, ZEB2, SOX9, RCC1, FUBP1, PEG10, PLCB4, HJURP, RNF165, DYRK2, DNAJC1, NR2F1, KIF14, FIBP, NUDT4, ANP32B, NUDT5, ENC1, TRIM27, LIG3, CCNL1, LEF1, TLE1, PBK, SNAI2, NRIP1, MYCN, MED6, CCND2, ETS1, BTG1, JUN, TFAP2B, JAK1, TFAP2A, CELF2, ZNF431, ANAPC7, TFAP2C, NGFR, ZFHX3	neural progenitor-ERBB3-9
GO:0030199	collagen fibril organization	0.0311159	COL1A2, COL11A2, COL5A2	neural progenitor-ERBB3-9
GO:0004714	transmembrane receptor protein tyrosine kinase activity	0.0316771	ERBB3, TRIM27, ROR1	neural progenitor-ERBB3-9
GO:0007229	integrin-mediated signaling pathway	0.0333046	PLP1, ITGAV, ITGA8, ITGA4	neural progenitor-ERBB3-9
GO:0097070	ductus arteriosus closure	0.034939	TFAP2B, STRA6	neural progenitor-ERBB3-9
GO:0071864	positive regulation of cell proliferation in bone marrow	0.034939	MEF2C, LEF1	neural progenitor-ERBB3-9
GO:0038132	neuregulin binding	0.0361963	ERBB3, ITGAV	neural progenitor-ERBB3-9
GO:0019960	C-X3-C chemokine binding	0.0361963	ITGAV, ITGA4	neural progenitor-ERBB3-9
GO:0003713	transcription coactivator activity	0.0362152	MED6, JUN, TFAP2B, TFAP2A, NRIP1, NR2F1	neural progenitor-ERBB3-9
GO:0043525	positive regulation of neuron apoptotic process	0.0372335	JUN, TFAP2B, TFAP2A	neural progenitor-ERBB3-9
GO:0005737	cytoplasm	0.0391077	DLC1, MEF2C, LIMA1, SSFA2, SLF1, BBX, RRAGA, STRN, CNP, CNTRL, RCC1, PEG10, CERKL, HJURP, RNF165, ROBO1, SEC16A, DYRK2, CLASP2, ACTC1, NUDT4, ANP32B, CNKSR3, ENC1, TRIM27, DPYSL4, LEF1, TLE1, ARHGEF12, SNAI2, SEPT11, MAP4K4, MYO10, CCT5, PYGL, ETS1, BTG1, MTR, ROR1, SRGAP3, JAK1, TFAP2A, CELF2, RELN, ZFHX3, GAP43	neural progenitor-ERBB3-9
GO:0060536	cartilage morphogenesis	0.0417801	MEF2C, SNAI2	neural progenitor-ERBB3-9
GO:0048667	cell morphogenesis involved in neuron differentiation	0.0417801	MEF2C, SLC1A3	neural progenitor-ERBB3-9
GO:0030335	positive regulation of cell migration	0.0419531	ITGAV, LEF1, SEMA3C, SNAI2, LAMB1	neural progenitor-ERBB3-9
GO:0003151	outflow tract morphogenesis	0.042098	MEF2C, JUN, SEMA3C	neural progenitor-ERBB3-9
GO:0005788	endoplasmic reticulum lumen	0.0422573	COL9A3, COL23A1, COL1A2, COL11A2, COL5A2	neural progenitor-ERBB3-9
GO:0005667	transcription factor complex	0.042933	ETS1, LMO4, JUN, LEF1, ZFHX3	neural progenitor-ERBB3-9
GO:0030020	extracellular matrix structural constituent conferring tensile strength	0.043278	COL9A3, COL11A2	neural progenitor-ERBB3-9
GO:0071230	cellular response to amino acid stimulus	0.0437697	COL1A2, RRAGA, COL5A2	neural progenitor-ERBB3-9
GO:0021762	substantia nigra development	0.047186	PLP1, SEC16A, CNP	neural progenitor-ERBB3-9
GO:0071560	cellular response to transforming growth factor beta stimulus	0.047186	MEF2C, SOX5, SOX9	neural progenitor-ERBB3-9
GO:0008284	positive regulation of cell proliferation	0.0479947	KIF14, CCND2, ETS1, ITGAV, TFAP2B, VWCE, LEF1, SOX9	neural progenitor-ERBB3-9
GO:0007219	Notch signaling pathway	0.0483801	WDR12, SNAI2, SOX9, CDH6	neural progenitor-ERBB3-9
GO:0070062	extracellular exosome	8.42682e-09	LDHA, ECH1, COPS6, LUM, SNX3, COPS8, PRDX3, TIMP1, UQCR10, APOA1, GSTK1, BRK1, RHOC, GAPDH, GNG5, AP2M1, SCAMP3, ACTC1, BAIAP2L1, S100A11, CYB5A, IGF2, SLC9A3R1, ATP6V1F, UBE2N, ARF1, OTUB1, ARF4, AKR1B1, ATP5C1, PHGDH, SDCBP, NUTF2, SH3BGRL3, CTSB, COMMD7, PGK1, IGFBP3, SRP9	muscle-LDHA-3
GO:0005515	protein binding	5.04299e-05	LDHA, COPS6, BNIP3, POSTN, PTTG1, PRDX3, COPS8, EIF4EBP1, APOA1, SLN, RSPO2, RHOC, GNG5, TMEM14C, PITX2, ANKS1A, DYNLT1, UBE2C, SLC9A3R1, YIF1A, ATP6V1F, NME4, UBE2N, TBCB, SDCBP, CTSB, COMMD7, KPNA2, SLC40A1, SRP9, CUEDC2, ECH1, POLR2E, HAX1, SRM, TXN2, LUM, POLR2J, NINJ1, SNX3, COMMD9, MLF2, PIN1, TIMP1, TK1, STX18, GSTK1, BRK1, GAPDH, FAM127B, AP2M1, UBL7, BAIAP2L1, SRA1, MEA1, S100A11, IGF2, …	muscle-LDHA-3
GO:0016055	Wnt signaling pathway	0.000636645	RSPO3, RSPO2, SNX3, FRZB, SLC9A3R1, TMEM88, PITX2	muscle-LDHA-3
GO:0006283	transcription-coupled nucleotide-excision repair	0.000785355	POLR2E, COPS6, POLR2J, POLD2, COPS8	muscle-LDHA-3
GO:0008286	insulin receptor signaling pathway	0.000957167	EIF4EBP1, ATP6V0E1, BAIAP2L1, IGF2, ATP6V1F	muscle-LDHA-3
GO:0005829	cytosol	0.00283434	LDHA, POLR2E, SRM, SNX3, PRDX3, PTTG1, PIN1, TK1, EIF4EBP1, APOA1, BRK1, RHOC, GAPDH, AP2M1, ACTC1, BAIAP2L1, HMBS, UBE2C, ATP6V1F, UBE2N, ARF1, ARF4, AKR1B1, PHGDH, SDCBP, NUTF2, PGK1, KPNA2, TMEM88, SRP9	muscle-LDHA-3
GO:0005739	mitochondrion	0.00398975	ECI2, ECH1, HAX1, TXN2, CYC1, BNIP3, MPC2, PRDX3, PIN1, NME4, GSTK1, ATP5C1, MRPL37, CTSB, GNG5, AP2M1	muscle-LDHA-3
GO:0055114	oxidation-reduction process	0.00588602	LDHA, TXN2, GSTK1, AKR1B1, PHGDH, CYP26A1, CYB5A, SH3BGRL3, HIGD1A, FDFT1	muscle-LDHA-3
GO:0042776	mitochondrial ATP synthesis coupled proton transport	0.00607528	CYC1, ATP5C1, ATP5G2	muscle-LDHA-3
GO:0042981	regulation of apoptotic process	0.00690546	NME4, HAX1, SRA1, TMEM219, CTSB, IGFBP3	muscle-LDHA-3
GO:0015035	protein disulfide oxidoreductase activity	0.00734376	TXN2, GSTK1, SH3BGRL3	muscle-LDHA-3
GO:0046961	proton-transporting ATPase activity, rotational mechanism	0.0085874	ATP6V0E1, ATP5C1, ATP6V1F	muscle-LDHA-3
GO:0005743	mitochondrial inner membrane	0.0087146	NME4, UQCR10, GSTK1, CYC1, ATP5C1, MRPL37, MPC2, HIGD1A	muscle-LDHA-3
GO:0043231	intracellular membrane-bounded organelle	0.00923431	ECI2, SCAMP3, GSTK1, CYB5A, CTSB, SLC9A3R1, COMMD7, YIF1A, GAPDH	muscle-LDHA-3
GO:0016020	membrane	0.00989378	ECI2, ATP6V0E1, ACTC1, LDHA, ECH1, CYC1, CYB5A, FRZB, SLC9A3R1, MLF2, ATP6V1F, ART5, STX18, GSTK1, ARF4, ATP5C1, SDCBP, PGK1, GNG5, GAPDH, KPNA2	muscle-LDHA-3
GO:0061631	ubiquitin conjugating enzyme activity	0.010616	UBE2N, UBE2E3, UBE2C	muscle-LDHA-3
GO:0006696	ergosterol biosynthetic process	0.0111648	C14ORF1, FDFT1	muscle-LDHA-3
GO:0015991	ATP hydrolysis coupled proton transport	0.0137886	ATP6V0E1, ATP5G2, ATP6V1F	muscle-LDHA-3
GO:0043066	negative regulation of apoptotic process	0.0138903	ACTC1, HAX1, ARF4, BNIP3, PRDX3, SLC40A1, HIGD1A, TIMP1	muscle-LDHA-3
GO:0006096	glycolytic process	0.0154834	LDHA, PGK1, GAPDH	muscle-LDHA-3
GO:0001666	response to hypoxia	0.0158841	LDHA, TXN2, BNIP3, POSTN, PDLIM1	muscle-LDHA-3
GO:0042625	ATPase coupled ion transmembrane transporter activity	0.016086	ATP6V0E1, ATP6V1F	muscle-LDHA-3
GO:0051287	NAD binding	0.0178156	LDHA, PHGDH, GAPDH	muscle-LDHA-3
GO:0042802	identical protein binding	0.0194939	LDHA, APOA1, SRM, SDCBP, BNIP3, DYNLT1, PRDX3, GAPDH, PITX2, TK1	muscle-LDHA-3
GO:1902953	positive regulation of ER to Golgi vesicle-mediated transport	0.0222063	ARF1, STX18	muscle-LDHA-3
GO:0009725	response to hormone	0.0230877	TXN2, PITX2, TIMP1	muscle-LDHA-3
GO:0031410	cytoplasmic vesicle	0.0356833	APOA1, HAX1, COMMD9, COMMD7, SLC39A2	muscle-LDHA-3
GO:0016023	cytoplasmic, membrane-bounded vesicle	0.0364563	HAX1, COMMD9, COMMD7, SLC39A2	muscle-LDHA-3
GO:0050821	protein stabilization	0.0408707	APOA1, GAPDH, TMEM88, PIN1	muscle-LDHA-3
GO:0005102	receptor binding	0.0420614	ECI2, ECH1, RSPO3, GSTK1, RSPO2, SLC9A3R1	muscle-LDHA-3
GO:0005741	mitochondrial outer membrane	0.0441237	HAX1, BNIP3, CYB5A, ATP5G2	muscle-LDHA-3
GO:0008289	lipid binding	0.0482014	NME4, APOA1, ATP5G2, AP2M1	muscle-LDHA-3
GO:0010388	cullin deneddylation	0.0492791	COPS6, COPS8	muscle-LDHA-3
GO:0009062	fatty acid catabolic process	0.0492791	ECI2, ECH1	muscle-LDHA-3
GO:0005654	nucleoplasm	1.62457e-08	PPP4R2, PRC1, CTCF, ZNF638, NEO1, HMGN5, CDT1, CSNK2A2, TYMS, FOS, HSPH1, EIF3B, GATA6, HTATSF1, TARDBP, DDX21, TOP2A, HNRNPAB, APC, EGR1, GEN1, USP1, SMC6, BRCA2, TEAD1, CDK6, CDC5L, IWS1, CBLB, HDAC2, CEP350, BPTF, SRSF6, UBR5, SMARCA5, CAND1, LRPPRC	muscle-FBN2-4
GO:0044822	poly(A) RNA binding	8.73823e-06	HIST1H1E, MTDH, HIST1H1D, ROCK2, DNAJC21, ZNF638, CDC5L, HMGN5, SEC63, YWHAG, DDX46, HDAC2, SRSF6, TARDBP, HTATSF1, DDX21, TOP2A, PRPF38B, LRPPRC, HNRNPAB	muscle-FBN2-4
GO:0016584	nucleosome positioning	9.02665e-06	HIST1H1E, HIST1H1D, SMARCA5, CTCF	muscle-FBN2-4
GO:0005634	nucleus	2.37086e-05	PPP4R2, MTDH, PRC1, PRRX1, CTCF, ZNF638, HMGN5, KARS, TRIB2, CDT1, CSNK2A2, TYMS, FOS, DDX46, MYOCD, GATA6, HTATSF1, TARDBP, DDX21, TOP2A, HELLS, HNRNPAB, DHCR24, APC, EGR1, HIST1H1E, ROCK2, USP1, SOX11, SMC6, BRCA2, CDK6, CDC5L, IWS1, ALDH7A1, ADNP2, CBLB, HDAC2, BPTF, UBR5, PTP4A2, PDGFRA, SMARCA5, CAND1, PSME4, PBX3, LRPPRC	muscle-FBN2-4
GO:0045893	positive regulation of transcription, DNA-templated	0.000127682	EGR1, FOS, HDAC2, BPTF, MYOCD, GATA6, SOX11, SMARCA5, BRCA2, CTCF, HMGN5, HNRNPAB	muscle-FBN2-4
GO:0016607	nuclear speck	0.000511441	DDX46, SRSF6, TARDBP, SMC6, ZNF638, PSME4, CDC5L	muscle-FBN2-4
GO:0043565	sequence-specific DNA binding	0.00204433	EGR1, FOS, VRTN, HDAC2, BPTF, PRRX1, CTCF, CDC5L, PBX3, HNRNPAB	muscle-FBN2-4
GO:0008380	RNA splicing	0.00229373	PPP4R2, TARDBP, ZNF638, TTF2, PRPF38B, IWS1	muscle-FBN2-4
GO:0016020	membrane	0.00237925	GALNT1, CCDC88A, KIF11, CNKSR3, CDC5L, DAAM1, SEC63, STT3B, NCAM1, FOS, LAMP1, YWHAG, DDX46, CEP350, ATIC, UBR5, PDGFRA, DDX21, CAND1, ACSL3, LRPPRC, DHCR24	muscle-FBN2-4
GO:0000082	G1/S transition of mitotic cell cycle	0.00247707	BCAT1, TYMS, CDK6, TRIM71, CDT1	muscle-FBN2-4
GO:0005524	ATP binding	0.00271757	KIF11, ENPP1, ROCK2, SMC6, CDK6, TTF2, TRIB2, KARS, CKB, CSNK2A2, HSPH1, DDX46, SMARCA5, PDGFRA, DDX21, ACSL3, TOP2A, HELLS	muscle-FBN2-4
GO:0000166	nucleotide binding	0.00291525	TYMS, EIF3B, SRSF6, HTATSF1, TARDBP, ZNF638, TRIB2, HNRNPAB	muscle-FBN2-4
GO:0008017	microtubule binding	0.00559629	CCDC88A, KIF11, PRC1, CEP350, LRPPRC, APC	muscle-FBN2-4
GO:0000122	negative regulation of transcription from RNA polymerase II promoter	0.00645451	EGR1, HIST1H1E, MTDH, HIST1H1D, HDAC2, BPTF, MYOCD, GATA6, SOX11, PRRX1, CTCF	muscle-FBN2-4
GO:0000793	condensed chromosome	0.00686588	SMARCA5, CTCF, TOP2A	muscle-FBN2-4
GO:0006366	transcription from RNA polymerase II promoter	0.00756222	EGR1, FOS, MYOCD, GATA6, SOX11, TARDBP, DDX21, CTCF, PBX3	muscle-FBN2-4
GO:0006306	DNA methylation	0.00837953	FOS, CTCF, HELLS	muscle-FBN2-4
GO:0006338	chromatin remodeling	0.012086	BAZ1A, HDAC2, BPTF, SMARCA5	muscle-FBN2-4
GO:0005515	protein binding	0.0126557	PRC1, PLXNA2, CTCF, LGR5, CKB, CDT1, CSNK2A2, FOS, HSPH1, SERPINE2, MYOCD, GATA6, TARDBP, CCBE1, DDX21, TOP2A, USP13, EGR1, HIST1H1E, ROCK2, USP1, DNAJC21, CDK6, CDC5L, TTF2, ALDH7A1, BAZ1A, CEP350, BPTF, UBR5, SMARCA5, PDGFRA, CAND1, PSME4, LRPPRC, ARFGAP1, PPP4R2, NKD1, MTDH, ENPP1, NEO1, DAAM1, KARS, SEC63, EIF3B, FBN2, HELLS, HNRNPAB, APC, CNKSR3, SMC6, BRCA2, TEAD1, IWS1, LAMP1, ADNP2, YWHAG…	muscle-FBN2-4
GO:0030513	positive regulation of BMP signaling pathway	0.0127121	GATA6, SOX11, NEO1	muscle-FBN2-4
GO:0008094	DNA-dependent ATPase activity	0.0131044	BPTF, TOP2A, TTF2	muscle-FBN2-4
GO:0061024	membrane organization	0.0135112	YWHAG, CCDC88A, DHCR24	muscle-FBN2-4
GO:0071139	resolution of recombination intermediates	0.0165242	GEN1, SMC6	muscle-FBN2-4
GO:0001105	RNA polymerase II transcription coactivator activity	0.0172893	MYOCD, SOX11, PRRX1	muscle-FBN2-4
GO:0006397	mRNA processing	0.0174893	PPP4R2, TARDBP, TTF2, PRPF38B, IWS1	muscle-FBN2-4
GO:0005829	cytosol	0.018744	ARFGAP1, BCAT1, PRC1, DAAM1, SEC63, KARS, CDT1, CKB, CSNK2A2, HSPH1, FOS, TYMS, EIF3B, SERPINE2, ATIC, APC, DHCR24, CCDC88A, KIF11, ROCK2, CDK6, LAMP1, CBLB, YWHAG, ALDH7A1, PSME4	muscle-FBN2-4
GO:0008134	transcription factor binding	0.019535	FOS, HDAC2, BPTF, MYOCD, GATA6, TRIB2	muscle-FBN2-4
GO:0035061	interchromatin granule	0.0198262	TARDBP, SMC6	muscle-FBN2-4
GO:0005813	centrosome	0.019854	PPP4R2, CEP350, ROCK2, GEN1, BRCA2, CDK6, APC	muscle-FBN2-4
GO:0007420	brain development	0.021255	BPTF, BRCA2, UNC5C, ACSL3, CKB	muscle-FBN2-4
GO:0008270	zinc ion binding	0.0246505	EGR1, CBLB, BAZ1A, BPTF, ENPP1, GATA6, UBR5, DNAJC21, CTCF, ZNF638, TRIM71, TTF2, USP13	muscle-FBN2-4
GO:0016569	covalent chromatin modification	0.0248621	BPTF, SMARCA5, CTCF, HMGN5	muscle-FBN2-4
GO:0005730	nucleolus	0.027165	TYMS, MTDH, PRRX1, SMARCA5, DDX21, DNAJC21, CTCF, CDC5L, HMGN5, TOP2A	muscle-FBN2-4
GO:0005737	cytoplasm	0.0274356	PPP4R2, NKD1, MTDH, PRC1, ZNF638, DAAM1, TRIB2, KARS, CKB, TYMS, HSPH1, EIF3B, MCOLN3, TARDBP, TOP2A, HNRNPAB, APC, EGR1, KIF11, SOX11, CNKSR3, BRCA2, CDK6, CDC5L, TTF2, NCAM1, LAMP1, ALDH7A1, CBLB, HDAC2, BPTF, CEP350, UBR5, PTP4A2, PDGFRA, CAND1	muscle-FBN2-4
GO:0006974	cellular response to DNA damage stimulus	0.0284209	UBR5, SMC6, PSME4, TOP2A, APC	muscle-FBN2-4
GO:0000910	cytokinesis	0.0290243	PRC1, ROCK2, BRCA2	muscle-FBN2-4
GO:0003723	RNA binding	0.029742	EIF3B, SRSF6, HTATSF1, TARDBP, UBR5, ZNF638, LRPPRC, HNRNPAB	muscle-FBN2-4
GO:0035914	skeletal muscle cell differentiation	0.0301522	EGR1, FOS, SOX11	muscle-FBN2-4
GO:0098532	histone H3-K27 trimethylation	0.0327782	HIST1H1E, HIST1H1D	muscle-FBN2-4
GO:0010216	maintenance of DNA methylation	0.0327782	CTCF, HELLS	muscle-FBN2-4
GO:0016589	NURF complex	0.0344402	BPTF, SMARCA5	muscle-FBN2-4
GO:0060548	negative regulation of cell death	0.0372736	ADNP2, SRSF6, SOX11	muscle-FBN2-4
GO:0035065	regulation of histone acetylation	0.0381369	MYOCD, CTCF	muscle-FBN2-4
GO:0000979	RNA polymerase II core promoter sequence-specific DNA binding	0.0386342	FOS, GATA6, SOX11	muscle-FBN2-4
GO:0001077	transcriptional activator activity, RNA polymerase II core promoter proximal region sequence-specific binding	0.0400925	EGR1, FOS, MYOCD, SOX11, TEAD1	muscle-FBN2-4
GO:0045944	positive regulation of transcription from RNA polymerase II promoter	0.0446516	EGR1, HSPH1, FOS, HDAC2, MYOCD, GATA6, SOX11, PRRX1, CTCF, PBX3, TOP2A	muscle-FBN2-4
GO:0031012	extracellular matrix	1.65043e-07	LGALS1, IGFBP7, COL1A2, LMNA, COL12A1, NID1, COL1A1, THBS1, TIMP3, COL5A2	muscle-CRYAB-13
GO:0070062	extracellular exosome	4.49856e-06	RAB2A, S100A6, ADAM10, CADM1, CRYAB, LGALS1, IGFBP7, ANXA1, SRPRA, NID1, CDH2, CAPZB, TIMP3, DDX3X, NEDD4, COL1A2, RAB14, RALA, SPTBN1, COL12A1, HIST3H2A, THBS1, CDH11	muscle-CRYAB-13
GO:0005913	cell-cell adherens junction	3.9427e-05	EIF4G1, PICALM, DDX3X, CADM1, ANXA1, SPTBN1, CDH2, CAPZB	muscle-CRYAB-13
GO:0001501	skeletal system development	4.8015e-05	COL1A2, COL12A1, COL1A1, EXT1, COL5A2, CDH11	muscle-CRYAB-13
GO:0030199	collagen fibril organization	0.000198196	COL1A2, COL12A1, COL1A1, COL5A2	muscle-CRYAB-13
GO:0042493	response to drug	0.000243473	INHBA, FOS, LGALS1, JUN, ANXA1, COL1A1, THBS1	muscle-CRYAB-13
GO:0042803	protein homodimerization activity	0.000299468	S100A6, ADAM10, CADM1, CRYAB, LGALS1, JUN, TENM3, ANXA1, NR4A2, EXT1	muscle-CRYAB-13
GO:0030308	negative regulation of cell growth	0.000423069	INHBA, DDX3X, BTG1, CRYAB, BMPR2	muscle-CRYAB-13
GO:0045445	myoblast differentiation	0.000854897	LGALS1, JAG1, MBNL1	muscle-CRYAB-13
GO:0030574	collagen catabolic process	0.000858462	COL1A2, COL12A1, COL1A1, COL5A2	muscle-CRYAB-13
GO:0098641	cadherin binding involved in cell-cell adhesion	0.00177977	EIF4G1, PICALM, DDX3X, ANXA1, SPTBN1, CAPZB	muscle-CRYAB-13
GO:0070412	R-SMAD binding	0.00181147	FOS, JUN, PMEPA1	muscle-CRYAB-13
GO:1900087	positive regulation of G1/S transition of mitotic cell cycle	0.00185641	EIF4G1, DDX3X, ANXA1	muscle-CRYAB-13
GO:0005576	extracellular region	0.00189519	INHBA, MTRNR2L6, MTRNR2L10, IGFBP7, ANXA1, COL1A2, COL12A1, NID1, JAG1, COL1A1, THBS1, TIMP3, COL5A2	muscle-CRYAB-13
GO:0005788	endoplasmic reticulum lumen	0.00233702	COL1A2, COL12A1, COL1A1, THBS1, COL5A2	muscle-CRYAB-13
GO:0005581	collagen trimer	0.00243006	COL1A2, COL12A1, COL1A1, COL5A2	muscle-CRYAB-13
GO:0030198	extracellular matrix organization	0.00253061	COL1A2, NID1, COL1A1, THBS1, COL5A2	muscle-CRYAB-13
GO:0043236	laminin binding	0.00256793	LGALS1, NID1, THBS1	muscle-CRYAB-13
GO:0046982	protein heterodimerization activity	0.00266716	INHBA, FOS, JUN, TENM3, NR4A2, HIST3H2A, EXT1	muscle-CRYAB-13
GO:0009986	cell surface	0.00472588	ADAM10, CRYAB, LGALS1, BMPR2, ANXA1, RALA, THBS1	muscle-CRYAB-13
GO:0034332	adherens junction organization	0.00520513	CADM1, CDH2, CDH11	muscle-CRYAB-13
GO:0003924	GTPase activity	0.00540077	RAB2A, DDX3X, RAB14, RALA, SRPRA	muscle-CRYAB-13
GO:0005515	protein binding	0.00540617	S100A6, CADM1, IGFBP7, BMPR2, NFIX, JAG1, CDH2, TIMP3, FOS, PICALM, DDX3X, RALA, THBS1, CSNK1A1, EGR1, RAB2A, SRPK2, ADAM10, SLC25A4, CRYAB, LGALS1, ANXA1, NR4A2, LMNA, MBNL1, EIF4G1, INHBA, WDR26, NEDD4, BTG1, JUN, COL1A2, RAB14, SPTBN1, COL1A1, PMEPA1, EMP1	muscle-CRYAB-13
GO:0005634	nucleus	0.00542107	S100A6, NFIX, TIMP3, FOS, PICALM, DDX3X, EGR1, RAB2A, SRPK2, ADAM10, SLC25A4, CRYAB, LGALS1, NR4A2, LMNA, ANXA1, ZNF8, MBNL2, MBNL1, EIF4G1, ZFHX4, FAM120A, BTG1, NEDD4, JUN, SPTBN1	muscle-CRYAB-13
GO:0005584	collagen type I trimer	0.00580821	COL1A2, COL1A1	muscle-CRYAB-13
GO:0044822	poly(A) RNA binding	0.00617159	EIF4G1, SRPK2, DDX3X, FAM120A, LGALS1, JUN, SPTBN1, SRPRA, MBNL2, MBNL1	muscle-CRYAB-13
GO:0045944	positive regulation of transcription from RNA polymerase II promoter	0.00702594	EGR1, INHBA, FOS, DDX3X, JUN, BMPR2, NR4A2, NFIX, JAG1	muscle-CRYAB-13
GO:0043434	response to peptide hormone	0.00729812	BTG1, ANXA1, COL1A1	muscle-CRYAB-13
GO:0032870	cellular response to hormone stimulus	0.00762343	FOS, JUN, IGFBP7	muscle-CRYAB-13
GO:0098609	cell-cell adhesion	0.00795476	EIF4G1, PICALM, DDX3X, SPTBN1, CAPZB	muscle-CRYAB-13
GO:0003151	outflow tract morphogenesis	0.0079552	NEDD4, JUN, BMPR2	muscle-CRYAB-13
GO:0051591	response to cAMP	0.0079552	FOS, JUN, COL1A1	muscle-CRYAB-13
GO:0071230	cellular response to amino acid stimulus	0.00829339	COL1A2, COL1A1, COL5A2	muscle-CRYAB-13
GO:0016020	membrane	0.00894927	CSNK1A1, ADAM10, SLC20A1, SRPRA, CDH2, JAG1, CAPZB, EIF4G1, FOS, PICALM, FAM120A, TENM3, EMP1, CDH11	muscle-CRYAB-13
GO:0007157	heterophilic cell-cell adhesion via plasma membrane cell adhesion molecules	0.0093461	CADM1, TENM3, CDH2	muscle-CRYAB-13
GO:0042542	response to hydrogen peroxide	0.00970958	CRYAB, JUN, COL1A1	muscle-CRYAB-13
GO:0007155	cell adhesion	0.0105986	IGFBP7, COL12A1, COL1A1, CDH2, THBS1, CDH11	muscle-CRYAB-13
GO:0007156	homophilic cell adhesion via plasma membrane adhesion molecules	0.0109742	CADM1, TENM3, CDH2, CDH11	muscle-CRYAB-13
GO:0019003	GDP binding	0.0115847	RAB2A, RAB14, RALA	muscle-CRYAB-13
GO:0005794	Golgi apparatus	0.0120339	RAB2A, PICALM, ADAM10, NEDD4, CRYAB, RAB14, COL1A1, EXT1	muscle-CRYAB-13
GO:0001666	response to hypoxia	0.0137833	EGR1, CRYAB, NR4A2, THBS1	muscle-CRYAB-13
GO:0060395	SMAD protein signal transduction	0.0141108	INHBA, FOS, JUN	muscle-CRYAB-13
GO:0005737	cytoplasm	0.0153635	EGR1, SRPK2, S100A6, MTRNR2L6, ADAM10, CRYAB, LGALS1, MTRNR2L10, BMPR2, ANXA1, LMNA, NR4A2, MBNL2, MBNL1, CDH2, CAPZB, EIF4G1, WDR26, DDX3X, FAM120A, NEDD4, BTG1, SPTBN1, CDH11	muscle-CRYAB-13
GO:0014069	postsynaptic density	0.0163937	ADAM10, CRYAB, BMPR2, SPTBN1	muscle-CRYAB-13
GO:0042127	regulation of cell proliferation	0.0167265	JUN, BMPR2, ANXA1, JAG1	muscle-CRYAB-13
GO:0045893	positive regulation of transcription, DNA-templated	0.0167355	EGR1, INHBA, FOS, PICALM, JUN, COL1A1	muscle-CRYAB-13
GO:0043154	negative regulation of cysteine-type endopeptidase activity involved in apoptotic process	0.0172814	DDX3X, CRYAB, THBS1	muscle-CRYAB-13
GO:0005201	extracellular matrix structural constituent	0.0174592	COL1A2, COL1A1, COL5A2	muscle-CRYAB-13
GO:0007165	signal transduction	0.0182291	CSNK1A1, S100A6, SLC20A1, LGALS1, TENM3, ANXA1, NR4A2, RALA, EXT1	muscle-CRYAB-13
GO:0046872	metal ion binding	0.0182794	EGR1, ADAM10, CRYAB, BMPR2, ZNF8, MBNL2, MBNL1, COL5A2, TIMP3, ZFHX4, COL1A2, COL1A1, EXT1	muscle-CRYAB-13
GO:0005509	calcium ion binding	0.0204068	S100A6, ANXA1, NID1, JAG1, CDH2, THBS1, CDH11	muscle-CRYAB-13
GO:0030509	BMP signaling pathway	0.020725	EGR1, BMPR2, ZNF8	muscle-CRYAB-13
GO:0001503	ossification	0.0228107	EXT1, COL5A2, CDH11	muscle-CRYAB-13
GO:0030307	positive regulation of cell growth	0.0249795	EIF4G1, ADAM10, DDX3X	muscle-CRYAB-13
GO:0043589	skin morphogenesis	0.0259642	COL1A2, COL1A1	muscle-CRYAB-13
GO:0007184	SMAD protein import into nucleus	0.0259642	JUN, SPTBN1	muscle-CRYAB-13
GO:0003197	endocardial cushion development	0.028808	NEDD4, BMPR2	muscle-CRYAB-13
GO:0032355	response to estradiol	0.0289685	CRYAB, ANXA1, COL1A1	muscle-CRYAB-13
GO:0007179	transforming growth factor beta receptor signaling pathway	0.0295579	FOS, JUN, COL1A2	muscle-CRYAB-13
GO:0008190	eukaryotic initiation factor 4E binding	0.0298119	EIF4G1, DDX3X	muscle-CRYAB-13
GO:0010941	regulation of cell death	0.0316437	CRYAB, JUN	muscle-CRYAB-13
GO:0048407	platelet-derived growth factor binding	0.0327447	COL1A2, COL1A1	muscle-CRYAB-13
GO:0043394	proteoglycan binding	0.0327447	NID1, THBS1	muscle-CRYAB-13
GO:0048471	perinuclear region of cytoplasm	0.0338649	INHBA, S100A6, PICALM, NEDD4, RAB14, LMNA	muscle-CRYAB-13
GO:0001077	transcriptional activator activity, RNA polymerase II core promoter proximal region sequence-specific binding	0.0343697	EGR1, FOS, JUN, NR4A2	muscle-CRYAB-13
GO:0061029	eyelid development in camera-type eye	0.0372907	INHBA, JUN	muscle-CRYAB-13
GO:0005615	extracellular space	0.0396299	LGALS1, IGFBP7, BMPR2, ANXA1, COL1A2, COL12A1, COL1A1, THBS1, TIMP3	muscle-CRYAB-13
GO:0010812	negative regulation of cell-substrate adhesion	0.0401021	LGALS1, COL1A1	muscle-CRYAB-13
GO:0070208	protein heterotrimerization	0.0401021	COL1A2, COL1A1	muscle-CRYAB-13
GO:0032270	positive regulation of cellular protein metabolic process	0.0429055	EIF4G1, INHBA	muscle-CRYAB-13
GO:0005578	proteinaceous extracellular matrix	0.0429978	LGALS1, COL1A2, TIMP3, COL5A2	muscle-CRYAB-13
GO:0031901	early endosome membrane	0.0448444	ANXA1, RAB14, PMEPA1	muscle-CRYAB-13
GO:0035994	response to muscle stretch	0.0457008	FOS, JUN	muscle-CRYAB-13
GO:0007220	Notch receptor processing	0.0457008	ADAM10, JAG1	muscle-CRYAB-13
GO:0032924	activin receptor signaling pathway	0.0457008	INHBA, BMPR2	muscle-CRYAB-13
GO:0044849	estrous cycle	0.0484882	EGR1, ANXA1	muscle-CRYAB-13
GO:0048514	blood vessel morphogenesis	0.0484882	NEDD4, CDH2	muscle-CRYAB-13
GO:0070062	extracellular exosome	1.52587e-06	FUT8, EFNA1, CDH1, RIMS2, CXCL12, TAC3, GLB1, EPCAM, SERINC5, EZR, SLC2A1, TGFBI, HLA-DRB5, WNT6, RAP2C, LGALS3, PTPRF, SLC3A2, HLA-C, PATJ, DBI, ANXA4, MXRA5, ANXA3, STOM, FREM2, PLA2G2A, DSP, SLC38A1, PRSS23, LRP2, DST, WFDC2, KALRN	muscle-GABRP-12
GO:0005923	bicellular tight junction	2.44489e-05	EPCAM, MAGI3, RAP2C, CGN, CLDN6, AMOT, PATJ	muscle-GABRP-12
GO:0007411	axon guidance	0.000238998	SEMA6A, EZR, NRXN3, EFNA1, DLX5, GATA3, CXCL12	muscle-GABRP-12
GO:0007010	cytoskeleton organization	0.000255677	SEMA6A, CCDC6, DMD, NEDD9, PALLD, TPM1, DST	muscle-GABRP-12
GO:0005886	plasma membrane	0.00074723	FRAS1, EFNA1, CDH1, CDH3, KANK1, SLCO2A1, EPCAM, SERINC5, EZR, SPINT2, DMD, SLC2A1, TGFBI, HLA-DRB5, WNT6, PRSS12, PIK3R1, GABRP, MAGI3, RAP2C, PTPRF, LGALS3, MET, SLC3A2, HLA-C, PATJ, PALLD, ANXA4, ANXA3, LYPD6B, FREM2, PLA2G2A, DSP, SLC38A1, LRP2, ARL4C	muscle-GABRP-12
GO:0001525	angiogenesis	0.00141456	SAT1, HEY1, EPAS1, ID1, NRXN3, EFNA1, TGFBI	muscle-GABRP-12
GO:0048471	perinuclear region of cytoplasm	0.00441849	STOM, SERINC5, EZR, TP53BP2, PLA2G2A, TSTD1, CDH1, PATJ, ANXA4, GLB1	muscle-GABRP-12
GO:0005884	actin filament	0.00447136	EZR, AMOT, PALLD, TPM1	muscle-GABRP-12
GO:0050839	cell adhesion molecule binding	0.00455538	EZR, NRXN3, DSP, CDH1	muscle-GABRP-12
GO:0015629	actin cytoskeleton	0.00518763	CORO2A, EZR, CDH1, PALLD, DST, KALRN	muscle-GABRP-12
GO:0030424	axon	0.0055967	SEMA6A, SLC38A1, PALLD, DST, PRSS12, ANXA3	muscle-GABRP-12
GO:0000122	negative regulation of transcription from RNA polymerase II promoter	0.00598357	MSX2, EZR, HEY1, ID1, EFNA1, GATA3, TLE4, TFAP2A, FOXO3, ISL1, PEG3	muscle-GABRP-12
GO:0009986	cell surface	0.00648575	EPCAM, SCUBE3, DMD, MET, SLC3A2, AMOT, HLA-C, WNT6, ANXA4	muscle-GABRP-12
GO:0005604	basement membrane	0.00769099	FRAS1, FREM2, TGFBI, DST	muscle-GABRP-12
GO:0001077	transcriptional activator activity, RNA polymerase II core promoter proximal region sequence-specific binding	0.00899246	EPAS1, DLX5, GATA3, TFAP2A, ISL1, GRHL1	muscle-GABRP-12
GO:0071773	cellular response to BMP stimulus	0.0116909	SPINT2, DLX5, GATA3	muscle-GABRP-12
GO:0005856	cytoskeleton	0.0118237	STOM, CCDC6, EZR, DMD, DSP, TPM1, DST	muscle-GABRP-12
GO:0016020	membrane	0.0143792	HERPUD1, MAGI3, RAP2C, LGALS3, FUT8, EFNA1, DLGAP4, SLC3A2, CDH1, HLA-C, FOXO3, CDH3, ANXA3, SLCO2A1, STOM, EZR, SLC2A1, HLA-DRB5, PRSS12, PIK3R1	muscle-GABRP-12
GO:0010628	positive regulation of gene expression	0.0145726	EZR, ID1, TFAP2A, WNT6, RIMS2, CDH3	muscle-GABRP-12
GO:0016477	cell migration	0.0147833	TNS3, FUT8, PTPRF, EFNA1, PALLD	muscle-GABRP-12
GO:0050918	positive chemotaxis	0.0157107	LGALS3, MET, CXCL12	muscle-GABRP-12
GO:0070172	positive regulation of tooth mineralization	0.0163475	TFAP2A, WNT6	muscle-GABRP-12
GO:0016324	apical plasma membrane	0.0166737	EPCAM, EZR, SLC2A1, SLC3A2, PATJ, LRP2	muscle-GABRP-12
GO:0007229	integrin-mediated signaling pathway	0.0171015	ADAMTS18, FUT8, NEDD9, DST	muscle-GABRP-12
GO:0003779	actin binding	0.0172373	EZR, CGN, DMD, PALLD, TPM1, DST	muscle-GABRP-12
GO:0034332	adherens junction organization	0.0174617	DSP, CDH1, CDH3	muscle-GABRP-12
GO:0008134	transcription factor binding	0.0187223	MSX2, HEY1, EPAS1, ID1, GATA3, PIK3R1	muscle-GABRP-12
GO:0001701	in utero embryonic development	0.0194791	FUT8, TANC2, GATA3, AMOT, TPM1	muscle-GABRP-12
GO:0005200	structural constituent of cytoskeleton	0.0216146	CCDC6, DMD, DSP, TPM1	muscle-GABRP-12
GO:0021559	trigeminal nerve development	0.0217377	TFAP2A, ISL1	muscle-GABRP-12
GO:0006366	transcription from RNA polymerase II promoter	0.0224944	TSC22D1, EPAS1, DLX5, GATA3, TFAP2A, FOXO3, ISL1, GRHL1	muscle-GABRP-12
GO:0017124	SH3 domain binding	0.026497	CCDC6, FUT8, TP53BP2, LRP2	muscle-GABRP-12
GO:0002934	desmosome organization	0.0270987	DSP, GRHL1	muscle-GABRP-12
GO:0090074	negative regulation of protein homodimerization activity	0.0270987	ID1, ISL1	muscle-GABRP-12
GO:0072602	interleukin-4 secretion	0.0270987	VTCN1, GATA3	muscle-GABRP-12
GO:0044212	transcription regulatory region DNA binding	0.028118	MSX2, DLX5, GATA3, TFAP2A, GRHL1	muscle-GABRP-12
GO:0016328	lateral plasma membrane	0.0299985	EPCAM, DMD, CDH1	muscle-GABRP-12
GO:0005794	Golgi apparatus	0.0319227	SERINC5, FUT8, ID1, NEDD9, TFAP2A, HLA-C, LRP2, GRHL1, DBI, GLB1	muscle-GABRP-12
GO:0003180	aortic valve morphogenesis	0.0324306	EFNA1, GATA3	muscle-GABRP-12
GO:0042472	inner ear morphogenesis	0.0329791	DLX5, GATA3, TFAP2A	muscle-GABRP-12
GO:0072643	interferon-gamma secretion	0.0377336	VTCN1, GATA3	muscle-GABRP-12
GO:0007155	cell adhesion	0.0402392	PTPRF, FREM2, TGFBI, NEDD9, CDH3, CXCL12, DST	muscle-GABRP-12
GO:0009612	response to mechanical stimulus	0.0415242	CXCL12, PIEZO2, KALRN	muscle-GABRP-12
GO:0045944	positive regulation of transcription from RNA polymerase II promoter	0.0419482	EPCAM, HEY1, EPAS1, GATA3, MET, TFAP2A, FOXO3, ISL1, GRHL1, PIK3R1, PEG3	muscle-GABRP-12
GO:0046983	protein dimerization activity	0.0474227	HEY1, GATA3, TFAP2A, DBI	muscle-GABRP-12
GO:2000146	negative regulation of cell motility	0.0482535	SPINT2, GATA3	muscle-GABRP-12
GO:0030027	lamellipodium	0.0486088	NEDD9, AMOT, CDH1, PALLD	muscle-GABRP-12
GO:0005925	focal adhesion	0.0498263	TNS3, EZR, NEDD9, CDH1, PALLD, DST	muscle-GABRP-12
