# Supplementary material for: Mapping human pluripotent stem cell differentiation pathways using high throughput single-cell RNA-sequencing
Source: Genome Biol. 2018 Apr 5;19:47. doi: 10.1186/s13059-018-1426-0 (PMC5887227; doi:10.1186/s13059-018-1426-0)
Supplement: Supplementary file 13 — Table S12. List of GO terms used in Additional file 1: Figure S5. (XLSX 56 kb) [file 13059_2018_1426_MOESM13_ESM.xlsx]

## Sheet: Sheet1
GO Term NO.	Term	PValue	Genes	Note
GO:0030198	extracellular matrix organization	9.129e-26	PXDN, NPNT, VTN, POSTN, DDR2, TTR, FOXF1, FOXF2, TGFBI, LOX, CYR61, NDNF, EGFLAM, BGN, COL1A2, COL1A1, LAMC1, LUM, TNC, COL3A1, ITGA11, DCN, FGG, FGA, CRISPLD2, FGB, ITGAV, COL6A3, COL6A2, COL6A1, FBN2, LAMB1, FN1, B4GALT1, COL18A1, HAPLN1, COL4A2, COL4A1, FBN1, ITGA1, NID1, NID2, SPARC, FURIN, COL5A2, COL5A1, KDR, COL4A5, LAMA1, ITGA9, FBLN1, ITGA8	I
GO:0030574	collagen catabolic process	7.75428e-17	COL3A1, MMP2, MMP1, COL26A1, COL6A6, PRSS2, COL6A3, COL6A2, COL6A1, COL18A1, COL4A2, COL4A1, MRC2, MMP15, COL5A2, FURIN, COL5A1, COL4A5, CTSL, MMP10, COL1A2, CTSD, CTSB, COL1A1, ADAMTS2	I
GO:0001525	angiogenesis	4.13113e-15	SAT1, FGFR2, NRP1, EFNA1, PGF, LEPR, MMP2, MEIS1, MMRN2, TGFB2, TAL1, HAND1, HAND2, CTGF, PTK2B, ITGAV, TEK, TGFBI, ANGPT1, CALCRL, SOX17, RAMP1, ANGPT2, FN1, KLF5, COL18A1, COL4A2, FLT1, EPAS1, TBX4, RASIP1, ACKR3, NDNF, ANXA2, KDR, HOXB3, VEGFB, VEGFC, PKNOX1, JUN, VEGFA, ECSCR	I
GO:0007155	cell adhesion	3.51589e-12	ATP1B1, TLN2, IGFBP7, VTN, POSTN, EDIL3, DDR2, CXCL12, KIAA1462, WISP1, CTGF, TGFBI, CYR61, ACKR3, PRKCE, CD164, JUP, AMBP, NCAM1, PGM5, RELN, LAMC1, TGFB1I1, COL1A1, ADAM12, MFAP4, EMP2, PARVA, TNC, ITGA11, KITLG, COL6A6, ITGAV, COL6A3, COL6A2, COL6A1, LAMB1, FN1, B4GALT1, COL18A1, HAPLN1, SVEP1, PODXL, CD99, NID2, PCDH17, COL5A1, LAMA1, ITGA9, CDH13, DSG2, TMEM8A, ITGA8, DSC3, DSC2, HABP2, CDH11	I
GO:0001666	response to hypoxia	1.64211e-11	ATP1B1, PGF, DRD2, POSTN, TRH, MMP2, CXCL12, TGFB2, PLOD1, MYOCD, PLOD2, PTK2B, TEK, CAMK2D, CYGB, ANGPT2, DPP4, KCNMA1, PLAT, EGR1, BMP2, EPAS1, CRYAB, CST3, F7, CAPN2, ITPR1, VEGFB, VEGFC, PENK, VEGFA, TGFBR3	I
GO:0060065	uterus development	2.10385e-11	CDKN1C, WNT5A, RBP4, MYOCD, LHX1, HOXA11, GATA3, HOXA10, HOXA9, SRC, TGFB2	I
GO:0001501	skeletal system development	3.9895e-11	AEBP1, ARSE, HOXA13, HOXA11, COL3A1, POSTN, TGFB2, AHSG, HOXA10, PAPSS1, PITX1, IHH, HAPLN1, BMP2, BMP1, TBX3, FBN1, IGF1, IGF2, FRZB, COL5A2, CDKN1C, COL1A2, COL1A1, EXT1, IGFBP4, CDH11, BMP6	I
GO:0022617	extracellular matrix disassembly	5.70935e-11	BMP1, FBN1, PRSS1, NID1, DCN, MMP15, CAPN2, MMP2, FURIN, CTSV, MMP1, CAPN1, CTSL, MMP10, HTRA1, GSN, PRSS2, LAMC1, FBN2, LCP1, FN1	I
GO:0070374	positive regulation of ERK1 and ERK2 cascade	1.27067e-10	FGF19, FGFR2, NRP1, ERBB4, DRD2, NPNT, SRC, GLIPR2, FGG, FGA, HAND2, CTGF, PTK2B, FGB, TEK, CAMK2D, ANGPT1, BMP4, BMP2, NODAL, ACKR3, FSHR, KDR, VEGFB, ALOX15, BMPER, SERPINF2, JUN, VEGFA, PDGFRA, PDGFRB	I
GO:0009952	anterior/posterior pattern specification	1.1593e-09	HNF1B, TSHZ1, HOXA11, BMPR2, HOXB3, HOXC6, HOXC8, MSX1, HOXB2, HOXC9, HOXB7, LHX1, HOXB8, HOXA5, HOXB5, HOXC4, HOXB6, HOXA10, HOXA9, MLLT3	I
GO:0030335	positive regulation of cell migration	1.98567e-09	DAB2, PTK2B, ITGAV, FOXF1, SEMA3C, LAMB1, PIK3R1, CYR61, COL18A1, BMP4, BMP2, F10, FLT1, PODXL, VIL1, LEF1, IGF1, F7, HGF, SNAI2, MYADM, KDR, CDH13, SEMA6D, VEGFA, PDGFRA, PDGFRB, HAS2, WNT11, COL1A1	I
GO:0045944	positive regulation of transcription from RNA polymerase II promoter	2.32222e-09	HNF1B, FOSL2, FOXA2, EVX1, MITF, PRRX1, ANKRD1, EPCAM, GATA2, FOS, OSR2, FLI1, GATA5, CDKN2B, ASH2L, MYOCD, GATA6, GATA3, FOXF1, GATA4, FOXF2, CREB3L2, CREB3L1, CREB3L3, SOX17, PITX1, CYR61, PITX2, IHH, EGR1, PID1, NODAL, MLXIPL, LEF1, FOSB, INHBA, MSX1, HNF4A, SERPINF2, JUN, ZMIZ1, VEGFA, PYGO1, ZFPM2, SMARCA2, SLC40A1, KDM6B, WNT5A, FGFR2, DRD2, LUM, BMPR2, NFKBIA, NFIX, NR3C1, DCN, SOX6, MEIS1…	I
GO:0008284	positive regulation of cell proliferation	4.65205e-09	FGF19, CDX2, PGF, IL6ST, TGFB2, EPCAM, S1PR3, OSR2, ASH2L, MYOCD, CTGF, HLX, DPP4, STX3, MLXIPL, LIFR, CST3, LEF1, IL6R, IRS1, VEGFC, VEGFA, F2, PDGFRA, PDGFRB, HAS2, EMP2, FGFR2, ERBB4, TNC, ST8SIA1, DYNAP, PTK2B, ITGAV, FN1, KLF5, COL18A1, FLT1, TBX3, IGF1, IGF2, HGF, ISL1, S100A13, CAPN1, KDR, ATF3, BNC1, NTRK2, FABP1, BAMBI	I
GO:0030199	collagen fibril organization	5.60264e-09	FMOD, LUM, COL3A1, COL5A2, DDR2, COL5A1, ANXA2, TGFB2, P4HA1, SERPINF2, COL1A2, LOX, COL1A1, ADAMTS2	I
GO:0045893	positive regulation of transcription, DNA-templated	1.79374e-08	HNF1B, CDX2, FOXA2, MITF, LGR4, MAGED1, FOS, DAB2, OSR2, LBH, MYOCD, GATA6, FOXF1, GATA3, FOXF2, GATA4, CREB3L2, SOX17, EGR1, KDM7A, RREB1, MLXIPL, LEF1, INHBA, HNF4A, JUN, MYRF, WNT11, COL1A1, TGFB1I1, SMARCA2, WNT5A, ERBB4, HOXA11, AFAP1L2, MDK, SRC, TAL1, HAND2, LHX1, NFATC1, BMP4, KLF5, KLF6, BMP2, TBX3, IGF1, FZD4, CDKN1C, IRF1, PTCH1, BAMBI, KLF1	I
GO:0060021	palate development	2.28583e-08	WNT5A, TBX3, ANP32B, ARID5B, PRRX1, LEF1, SNAI2, TGFB2, TCF21, INHBA, MSX1, OSR2, HAND2, BNC2, CSRNP1, FOXF2, TGFBR3, WNT11	I
GO:0014911	positive regulation of smooth muscle cell migration	6.18259e-08	P2RY6, NRP1, SEMA6D, CAMK2D, PDGFRB, IGF1, POSTN, HAS2, VTN, SRC	I
GO:0014068	positive regulation of phosphatidylinositol 3-kinase signaling	9.85066e-08	FLT1, ERBB4, IGF1, DCN, HGF, FSHR, KDR, TGFB2, NEDD4, F2, TEK, NTRK2, PDGFRA, PDGFRB, RELN, ANGPT1	I
GO:0001822	kidney development	1.57858e-07	BMP4, HNF1B, ARID5B, MME, DCN, TGFB2, CDKN1C, TCF21, ACE, LHX1, GATA3, ITGA8, VEGFA, PYGO1, RGN, ADAMTS1, HAS2, BMP6	I
GO:0042493	response to drug	1.81182e-07	HNF1B, PGF, DRD2, ABCA1, AQP1, MDK, SRC, TGFB2, FOS, APOA2, APOA1, GATA6, PTK2B, GATA3, GATA4, DAD1, SEMA3C, LOX, HTR1E, COL18A1, TXNIP, ACTC1, LGALS1, TRPA1, ANXA1, CST3, FOSB, VEGFB, INHBA, VEGFC, JUN, SMPD1, PTCH1, COL1A1, SST, DUSP6	I
GO:0009612	response to mechanical stimulus	1.81328e-07	TXNIP, TNC, COL3A1, POSTN, DCN, FOSB, CXCL12, SRC, PTK2B, JUN, LRP11, GATA4, PTCH1, ANGPT2, KALRN	I
GO:0001938	positive regulation of endothelial cell proliferation	2.2869e-07	WNT5A, BMP4, CAV2, BMP2, NRP1, PGF, BMPR2, CXCL12, KDR, VEGFB, VEGFC, CDH13, JUN, TEK, VEGFA, BMP6	I
GO:0008285	negative regulation of cell proliferation	3.06728e-07	DLC1, ERBB4, DRD2, IGFBP7, IGFBP6, TGFB2, P3H2, SERPINE2, CDKN2B, MYOCD, PTK2B, GATA3, KIFAP3, NDRG1, B4GALT1, COL18A1, BMP4, BMP2, SMAD6, ITGA1, CDK6, FRZB, SLC9A3R1, CD164, SIRT2, MXD4, SLIT3, VEGFC, CDH13, INHBA, MSX1, HNF4A, PKP2, JUN, IRF1, ADAMTS1, NRK, TGFB1I1, PMP22, SMARCA2, SST, IGFBP3	I
GO:0048146	positive regulation of fibroblast proliferation	4.15808e-07	WNT5A, S100A6, FOSL2, IGF1, CDK6, AQP1, DDR2, ANXA2, FBLN1, JUN, ZMIZ1, PDGFRA, PDGFRB, FN1	I
GO:0001657	ureteric bud development	4.32961e-07	FGFR2, EPCAM, BMP4, TCF21, SMAD9, BMPER, SMAD7, LHX1, SMAD6, NPNT, SDC4, SLIT2	I
GO:0007507	heart development	4.41938e-07	FGF19, RBP4, ERBB4, COL3A1, TGFB2, GATA2, APLNR, ECE1, HAND1, GATA5, HAND2, FOXF1, GATA3, TEK, LOX, CALCRL, BMP2, MICAL2, RBM20, FBN1, SPARC, PKP2, HOPX, EPOR, ADAM19, CACNA1C	I
GO:0002040	sprouting angiogenesis	6.17024e-07	CDH13, NRP1, PGF, PTK2B, RSPO3, CCBE1, TEK, LEF1, ANGPT1, PARVA	I
GO:0055010	ventricular cardiac muscle tissue morphogenesis	6.17024e-07	FGFR2, TNNT2, HAND1, MYL3, SMAD7, PKP2, TGFBR3, ISL1, TPM1, TNNI1	I
GO:0001570	vasculogenesis	6.5393e-07	RASIP1, ACKR3, FZD4, KDR, MYOCD, FOXF1, ZMIZ1, NTRK2, VEGFA, AMOT, ZFPM2, HAS2, SOX17, PITX2	I
GO:0044267	cellular protein metabolic process	8.61515e-07	ODAM, IGFBP6, CST3, IGF1, IGF2, ITM2B, FURIN, MMP2, MMP1, TTR, APOA1, FGA, GSN, GATA6, BACE1, TGFBI, F2, PGA5, IGFBP3, IGFBP4	I
GO:0051592	response to calcium ion	1.00691e-06	TXNIP, KCNMA1, SPARC, TTN, AQP3, MTTP, TNNT2, FGG, FGA, DUSP1, PENK, PTK2B, FGB, NEDD4	I
GO:0035987	endodermal cell differentiation	1.30797e-06	INHBA, COL4A2, ITGAV, NODAL, COL6A1, VTN, MMP15, LAMB1, MMP2, FN1	I
GO:0042476	odontogenesis	1.30797e-06	FGFR2, BMP4, INHBA, OSR2, COL1A2, AQP1, LAMB1, AQP3, PITX2, TGFB2	I
GO:0006366	transcription from RNA polymerase II promoter	1.48106e-06	CDX2, MITF, BMPR2, NFIX, NR3C1, MEIS1, GATA2, FOS, TCF21, FLI1, OSR2, GATA5, HAND1, MYOCD, ASH2L, HAND2, GATA6, LHX1, HOXA5, GATA3, FOXF1, GATA4, FOXF2, ETV2, CREB3L2, HOXA10, CREB3L1, CREB3L3, PITX1, NFATC1, PITX2, EGR1, KLF5, EPAS1, RREB1, CEBPD, ARID3A, LEF1, FOSB, ISL1, MSX1, PKNOX1, ATF3, JUN, CSRNP1, HOXB5, IRF1, TGFB1I1	I
GO:0007596	blood coagulation	1.74157e-06	PLAT, F2RL2, F10, F7, GATA2, ANXA8, FGG, THBD, FGA, HNF4A, SERPINE2, PROCR, GATA5, FGB, GATA6, ANXA8L1, GATA3, F2, GATA4, COL1A2, IRF1, ZFPM2, COL1A1, ANO6, EHD2	I
GO:0001523	retinoid metabolic process	1.85561e-06	ALDH1A1, TTR, RBP4, APOA2, APOB, APOA1, RBP1, APOE, AKR1B10, APOC3, SDC4, LRP2, APOM, BCO2	I
GO:0050731	positive regulation of peptidyl-tyrosine phosphorylation	2.36628e-06	NRP1, EFNA1, IGF1, KITLG, IGF2, VTN, HGF, IL6R, SRC, VEGFB, VEGFC, PTK2B, VEGFA, RELN, ANGPT1, GHR	I
GO:0001649	osteoblast differentiation	2.60464e-06	BMP4, BMP2, RRBP1, TNC, MRC2, ITGA11, LEF1, SNAI2, LGR4, PENK, RSPO2, CREB3L1, COL6A1, WNT11, COL1A1, IGFBP3, CYR61, BMP6	I
GO:0010595	positive regulation of endothelial cell migration	3.48326e-06	WNT5A, BMP4, NRP1, PTK2B, GATA3, VEGFA, CCBE1, TEK, BMPR2, ANGPT1, SPARC, KDR	I
GO:0003148	outflow tract septum morphogenesis	3.57713e-06	FGFR2, BMP4, GATA6, SMAD6, BMPR2, ZFPM2, ISL1, TGFB2, PARVA	I
GO:0034446	substrate adhesion-dependent cell spreading	3.81085e-06	EFNA1, ITGAV, ITGA8, TEK, LAMC1, MERTK, LAMB1, FZD4, SRC, FN1, PARVA	I
GO:0010811	positive regulation of cell-substrate adhesion	3.81085e-06	COL26A1, ALOX15, EGFLAM, FOXF1, NPNT, NID1, VTN, EDIL3, PRKCE, NDNF, CYR61	I
GO:0043066	negative regulation of apoptotic process	4.43575e-06	WNT5A, ERBB4, IL6ST, NFKBIA, AQP1, SRC, EPCAM, DAB2, GATA6, PTK2B, KIFAP3, BAG3, TEK, DAD1, TGM2, RGN, ANGPT1, DPEP1, PIK3R1, CYR61, IHH, BMP4, ACTC1, TBX3, CRYAB, SMAD6, ANXA1, IGF1, LEF1, ANXA4, KDR, VEGFB, SERPINB9, AMIGO2, MSX1, PLK2, DUSP1, VEGFA, PDGFRB, FABP1, WNT11, PRNP, SLC40A1	I
GO:0030509	BMP signaling pathway	4.69584e-06	BMP4, EGR1, BMP2, SMAD9, BMP1, SMAD7, NODAL, SMAD6, BMPR2, LEF1, FSTL1, GREM2, TGFBR3, SLC39A5, BMP6	I
GO:0050900	leukocyte migration	6.00335e-06	B4GALT1, ATP1B1, PODXL, MMP1, SRC, SLC7A7, APOB, THBD, PROCR, ITGAV, TEK, F2, COL1A2, ANGPT1, COL1A1, MERTK, ANGPT2, PIK3R1, FN1	I
GO:0033344	cholesterol efflux	7.29828e-06	SOAT2, APOA2, APOB, APOA1, APOE, APOC3, APOC1, ABCA1, APOM	I
GO:0007160	cell-matrix adhesion	7.84993e-06	NPNT, COL3A1, ITGA1, ITGA11, NID1, VTN, NID2, FGG, FGA, FGB, CTGF, ITGAV, FREM1, ITGA8, ADAMTS12, EMP2	I
GO:0042060	wound healing	8.76154e-06	WNT5A, TNC, COL3A1, SPARC, DCN, SDC4, TPM1, TGFB2, ITGA9, ALOX15, PDGFRA, PDGFRB, DSP, LOX, FN1	I
GO:0045669	positive regulation of osteoblast differentiation	9.266e-06	BMP4, BMP2, CEBPD, IL6ST, NPNT, BMPR2, IGF1, IL6R, HGF, FBN2, DDR2, BMP6, CYR61	I
GO:0002576	platelet degranulation	1.00275e-05	PHACTR2, IGF1, IGF2, SPARC, HGF, TTN, AHSG, TGFB2, VEGFB, VEGFC, FGG, APOA1, FGA, SERPINF2, FGB, VEGFA, FN1	I
GO:0009887	organ morphogenesis	1.03529e-05	FGFR2, COL18A1, BMP2, CDX2, NRP1, TBX3, DCN, SLIT3, VEGFC, GATA2, FLI1, GATA5, LHX1, GATA3, GAMT, PTCH1	I
GO:0001837	epithelial to mesenchymal transition	1.11064e-05	FGFR2, WNT5A, BMP2, FOXF2, TGFBR3, LEF1, WNT11, HGF, SNAI2, TGFB2	I
GO:0060395	SMAD protein signal transduction	1.3199e-05	BMP4, BMP2, SMAD9, BMP1, NODAL, VIM, TGFB2, FOS, AFP, INHBA, HNF4A, JUN, BMP6	I
GO:2000352	negative regulation of endothelial cell apoptotic process	1.86587e-05	FGG, FGA, FGB, GATA3, TEK, ANGPT1, TNFAIP3, NDNF, KDR	I
GO:0048844	artery morphogenesis	2.04836e-05	APOB, NRP1, SMAD7, APOE, ZMIZ1, VEGFA, PRRX1, WNT11	I
GO:0016477	cell migration	2.1312e-05	FLT1, ERBB4, EFNA1, PODXL, SDC4, MDK, COL5A1, ELMO1, TGFB2, JUP, HOXA5, CTGF, ITGAV, JAK1, TGFBR3, PDGFRB, ADAMTS12, LAMC1, BAMBI, EMP2, LCP1, PSTPIP2	I
GO:0030324	lung development	2.35465e-05	WNT5A, FGFR2, RBP4, EPAS1, TBX4, SPARC, CTGF, CRISPLD2, FOXF1, CCBE1, VEGFA, ZFPM2, LOX, ADAMTS2	I
GO:0003151	outflow tract morphogenesis	2.39173e-05	BMP4, TBX3, NEDD4, JUN, VEGFA, BMPR2, TGFBR3, SEMA3C, WNT11, SOX17, ISL1	I
GO:0045165	cell fate commitment	2.39173e-05	FGFR2, WNT5A, TAL1, BMP2, GATA5, ERBB4, GATA6, GATA3, GATA4, WNT11, KDM6B	I
GO:0034375	high-density lipoprotein particle remodeling	2.47487e-05	APOA2, APOA1, APOE, APOC3, LIPG, APOC1, APOM	I
GO:0042157	lipoprotein metabolic process	2.94907e-05	APOA2, APOB, APOA1, CUBN, BMP1, APOE, APOC3, APOC1, ABCA1, APOM	I
GO:0071773	cellular response to BMP stimulus	3.25051e-05	BMP4, BMP2, SMAD9, GATA5, GATA6, GATA3, BMPR2, ADAMTS12, BMP6	I
GO:0048704	embryonic skeletal system morphogenesis	3.68604e-05	HOXB3, HOXB2, HOXC9, OSR2, HOXB7, HOXA5, HOXB8, HOXB5, HOXB6, PDGFRA	I
GO:0060216	definitive hemopoiesis	3.81323e-05	HOXB3, TAL1, GATA2, TEK, TGFBR3, HOXA9, MEIS1	I
GO:0061036	positive regulation of cartilage development	3.81323e-05	WNT5A, BMP4, BMP2, BMP1, BMPR2, SOX6, CYR61	I
GO:0032355	response to estradiol	3.97502e-05	TXNIP, CRYAB, ANXA1, CST3, POSTN, F7, MMP15, DUSP1, PENK, CTGF, PDGFRB, PTCH1, COL1A1, GHR, IHH	I
GO:0043547	positive regulation of GTPase activity	4.0702e-05	FGF19, FGFR2, DLC1, CAV2, ODAM, ERBB4, KITLG, DENND2C, GCGR, ALDH1A1, PLEKHG3, ARHGAP6, GRIN2B, RASGRP3, ARHGAP42, TEK, CAMK2D, RGN, ANGPT1, ERRFI1, FGD6, ARHGDIB, ARHGEF3, DEPDC7, SIPA1L2, ARHGAP28, S100A10, ARHGEF17, ARHGAP29, ARHGEF12, IRS1, RGS13, ELMO1, NCAM1, ARHGAP31, RGS1, RGS2, JUN, RGS4, RGS5, PDGFRA, DENND4C, JAK1, PDGFRB, WNT11, GFRA3, KALRN	I
GO:0008360	regulation of cell shape	4.08414e-05	DLC1, PALM, VIL1, ANXA1, MYL12B, SLC9A3R1, TPM1, S100A13, KDR, SYNE3, EZR, PTK2B, F2, VEGFA, WIPF1, BAMBI, FGD6, FN1, PARVA	I
GO:0045766	positive regulation of angiogenesis	4.1025e-05	WNT5A, FLT1, PGF, NODAL, HGF, ISL1, AQP1, KDR, VEGFC, GATA2, GATA6, PTK2B, GATA4, TEK, CCBE1, VEGFA, ANGPT2	I
GO:0086073	bundle of His cell-Purkinje myocyte adhesion involved in cell communication	5.11665e-05	JUP, DSG2, PKP2, DSC2, DSP	I
GO:1900026	positive regulation of substrate adhesion-dependent cell spreading	5.40447e-05	TRIOBP, FGG, APOA1, FGA, RREB1, FGB, S100A10, HAS2, MYADM	I
GO:0030511	positive regulation of transforming growth factor beta receptor signaling pathway	5.43372e-05	CDKN1C, DAB2, CDKN2B, MYOCD, ITGA8, NPNT, TGFBR3, TGFB1I1	I
GO:0098911	regulation of ventricular cardiac muscle cell action potential	5.91293e-05	JUP, DSG2, PKP2, DSC2, DSP, CACNA1C	I
GO:0048010	vascular endothelial growth factor receptor signaling pathway	6.28502e-05	VEGFB, VEGFC, NRP1, FLT1, PTK2B, PGF, ITGAV, VEGFA, BMPR2, PIK3R1, SRC, KDR, ELMO1	I
GO:0048557	embryonic digestive tract morphogenesis	8.19824e-05	FGFR2, TCF21, HNF1B, HLX, FOXF1, PDGFRA, PITX2	I
GO:0043691	reverse cholesterol transport	8.19824e-05	APOA2, APOA1, APOE, APOC3, LIPG, ABCA1, APOM	I
GO:0000122	negative regulation of transcription from RNA polymerase II promoter	8.42637e-05	AEBP1, JDP2, HNF1B, CDX2, EFNA1, MITF, PRRX1, ANKRD1, GATA2, HOXC8, OSR2, MYOCD, GATA6, GATA3, FOXF1, SOX17, PITX2, EGR1, RREB1, ARID5B, NODAL, PKIG, MLXIPL, LEF1, FOSB, MXD4, MSX1, VEGFA, ZFPM2, SMARCA2, FGFR2, TSHZ3, TSHZ1, NFIX, SOX6, TAL1, TCF21, EZR, HAND1, BMP4, KLF5, TXNIP, BMP2, TBX3, SMAD7, ISL1, SNAI2, SIRT2, FNIP2, CDKN1C, HOXB3, ATF3, HOPX, PTCH1, BMP6	I
GO:0048286	lung alveolus development	8.63174e-05	FGFR2, BMP4, TCF21, MYOCD, HOXA5, FOXF1, BMPR2, HOPX, ERRFI1	I
GO:0007229	integrin-mediated signaling pathway	0.00010235	ADAMTS18, COL3A1, ITGA1, ITGA11, SRC, ITGA9, FBLN1, DAB2, APOA1, CTGF, PTK2B, ITGAV, ITGA8, ADAMTS1, ADAM12	I
GO:0050714	positive regulation of protein secretion	0.000133122	VEGFC, FGG, EZR, FGA, FGB, IGF1, ANKRD1, TGFB2, BMP6	I
GO:0050680	negative regulation of epithelial cell proliferation	0.00014064	CDKN1C, FGFR2, WNT5A, MAGED1, BMP4, CDKN2B, RGN, TGFBR3, PTCH1, CDK6, TGFB2	I
GO:0003215	cardiac right ventricle morphogenesis	0.000153058	BMP4, GATA3, GATA4, SEMA3C, ISL1, TGFB2	I
GO:0035116	embryonic hindlimb morphogenesis	0.00015949	BMP4, MSX1, OSR2, TBX3, RSPO2, AFF3, PITX1, PITX2	I
GO:0009749	response to glucose	0.000166416	TXNIP, EGR1, APOA2, HNF1B, HNF4A, CTGF, PTK2B, COL6A2, TRH, ANGPT2, APOM, CTSV	I
GO:0051781	positive regulation of cell division	0.000173186	FGFR2, VEGFB, TAL1, VEGFC, PGF, VEGFA, IGF2, MDK, SIRT2, TGFB2	I
GO:0007179	transforming growth factor beta receptor signaling pathway	0.000180822	AMHR2, SMAD9, SMAD7, SMAD6, COL3A1, FURIN, SRC, TGFB2, FOS, APOA1, JUN, COL1A2, TGFBR3, BAMBI	I
GO:0030049	muscle filament sliding	0.000199094	TNNT2, MYL4, ACTC1, MYL3, VIM, TTN, TPM1, TNNI1, TMOD1	I
GO:0060412	ventricular septum morphogenesis	0.000202351	TBX3, SMAD7, BMPR2, TGFBR3, ZFPM2, WNT11, PITX2, TGFB2	I
GO:0048008	platelet-derived growth factor receptor signaling pathway	0.000202351	TXNIP, PLAT, NRP1, CSRNP1, ARID5B, PDGFRA, PDGFRB, SRC	I
GO:0007411	axon guidance	0.000214069	WNT5A, MATN2, FLRT2, NRP1, EFNB3, EFNA1, CXCL12, SLIT2, SLIT3, TGFB2, NCAM1, EZR, GATA3, SEMA3C, RELN, UNC5C, EXT1, KIF26B, GFRA3	I
GO:0042730	fibrinolysis	0.000214085	PLAT, FGG, FGA, FGB, SERPINF2, F2, ANXA2	I
GO:0051216	cartilage development	0.000220447	HOXB3, WNT5A, SMAD9, LUM, HOXC4, PRRX1, CREB3L2, SOX6, PITX1, IHH, BMP6	I
GO:0007275	multicellular organism development	0.000220667	WNT5A, TSHZ3, TSHZ1, CDX2, HOXA11, LEPR, ANO1, MITF, SOX6, EDIL3, PCOLCE, IGSF10, HOXC6, DAB2, OLFML3, LBH, HOXA5, HOXC4, HLX, HOXA10, HOXA9, CREB3L1, ANGPTL2, IHH, EDARADD, ARHGDIB, BMP1, RREB1, TBX4, IGF2, FRZB, CD164, FZD4, HOXB3, ADAMTS9, HOXB2, HOXB7, HOXB8, F2, GADD45G, WNT11, TMEM88	I
GO:0034380	high-density lipoprotein particle assembly	0.000222468	APOA2, APOA1, APOE, ABCA1, APOM	I
GO:0008584	male gonad development	0.000225123	AMHR2, WNT5A, ARID5B, HOXA11, KITLG, FSHR, TGFB2, INHBA, GATA6, GATA3, GATA4, HOXA10, HOXA9, PITX2	I
GO:0033700	phospholipid efflux	0.000229524	APOA2, APOA1, APOE, APOC3, APOC1, ABCA1	I
GO:0060325	face morphogenesis	0.000254043	MSX1, CRISPLD2, CSRNP1, ARID5B, LEF1, COL1A1, MMP2, TGFB2	I
GO:0050679	positive regulation of epithelial cell proliferation	0.000254306	FGFR2, BMP4, OSR2, HTRA1, NODAL, VEGFA, IGF1, LAMC1, LAMB1, IHH, BMP6	I
GO:0048661	positive regulation of smooth muscle cell proliferation	0.000254306	FGFR2, BMP4, CDH13, SERPINF2, JUN, CAMK2D, TGM2, PDGFRB, IGF1, CALCRL, IL6R	I
GO:0043552	positive regulation of phosphatidylinositol 3-kinase activity	0.000315848	FLT1, ERBB4, PTK2B, TEK, PDGFRA, PDGFRB, IRS1, SRC	I
GO:0009791	post-embryonic development	0.000316719	FGFR2, BMP4, IMPAD1, APOB, LHX1, CSRNP1, GATA3, ARID5B, PYGO1, SEMA3C, SOX6, ITPR1	I
GO:0072378	blood coagulation, fibrin clot formation	0.000324513	FBLN1, FGG, FGA, FGB	I
GO:0048839	inner ear development	0.000346359	BMP2, BMPER, ANP32B, LRP10, CEBPD, PDGFRB, SPARC, LGR5, TGFB2	I
GO:0042158	lipoprotein biosynthetic process	0.000386557	APOA2, APOB, APOA1, APOE, MTTP	I
GO:0003007	heart morphogenesis	0.000389153	DLC1, FLRT2, ZMIZ1, VEGFA, TGFBR3, PTCH1, COL5A1, TGFB2	I
GO:0001974	blood vessel remodeling	0.000389153	ACE, BGN, EPAS1, RSPO3, BMPR2, TGM2, SEMA3C, TGFB2	I
GO:0010718	positive regulation of epithelial to mesenchymal transition	0.000475451	GLIPR2, DAB2, BMP2, LEF1, TGFB1I1, COL1A1, BAMBI, TGFB2	I
GO:0010634	positive regulation of epithelial cell migration	0.000475451	GLIPR2, RREB1, JUN, VIL1, BMPR2, PRKCE, SRC, TGFB2	I
GO:0030168	platelet activation	0.000503197	F2RL2, COL3A1, PRKCE, ITPR1, SRC, FGG, FGA, FGB, F2, COL1A2, GNG2, COL1A1, MERTK, PIK3R1, CLEC1B	I
GO:0010628	positive regulation of gene expression	0.000546598	ODAM, LRRC32, TNC, MITF, VIM, TGFB2, ACTG2, APOB, OSR2, EZR, HAND2, CTGF, GSN, FN1, PID1, ACTC1, BMP2, LEF1, CDK6, INHBA, SERPINB9, FBLN1, VEGFA, NTRK2, WNT11	I
GO:0050919	negative chemotaxis	0.000576337	FLRT2, EPHA7, APOA1, SEMA6D, ITGAV, SEMA3C, SLIT2, SLIT3	I
GO:0003197	endocardial cushion development	0.000621955	BMP4, NEDD4, FOXF1, GATA4, BMPR2	I
GO:0060048	cardiac muscle contraction	0.000669539	TNNT2, VEGFB, MYL4, ATP1B1, ACTC1, MYL3, TTN, TPM1, TNNI1	I
GO:0032870	cellular response to hormone stimulus	0.000669539	FOS, DUSP1, PGF, JUN, IGFBP7, FOSB, SLIT2, GHR, SLIT3	I
GO:0086091	regulation of heart rate by cardiac conduction	0.000693513	JUP, DSG2, PKP2, CAMK2D, DSC2, DSP, CACNA1C, KCNJ3	I
GO:0051591	response to cAMP	0.000779839	FOS, THBD, DUSP1, PTK2B, JUN, TEK, COL1A1, FOSB, SPARC	I
GO:0032489	regulation of Cdc42 protein signal transduction	0.000784777	APOA1, APOE, APOC3, ABCA1	I
GO:0043410	positive regulation of MAPK cascade	0.000786005	FGFR2, CAV2, BMP2, FLT1, NTRK2, IGF1, IGF2, IL6R, PRKCE, IGFBP3, IGFBP4, KDR	I
GO:0030308	negative regulation of cell growth	0.000840895	INHBA, MSX1, HNF4A, SERPINE2, DACT3, CRYAB, BMPR2, NPPB, WNT11, SOX17, FRZB, SMARCA2, SLIT2, SLIT3, TGFB2	I
GO:0071230	cellular response to amino acid stimulus	0.000904281	COL4A1, COL3A1, NTRK2, COL1A2, COL6A1, COL1A1, CAPN2, MMP2, COL5A2	I
GO:0031100	organ regeneration	0.000904281	APOA2, APOA1, PGF, TGFBR3, F7, HGF, ANGPT2, CXCL12, LCP1	I
GO:0007162	negative regulation of cell adhesion	0.000984038	CDH13, FBLN1, PODXL, TNC, TGFBI, ANGPT1, CD164, ARHGDIB	I
GO:0010862	positive regulation of pathway-restricted SMAD protein phosphorylation	0.00104414	BMP4, INHBA, DAB2, BMP2, BMP1, NODAL, BMPR2, TGFB2, BMP6	I
GO:0045638	negative regulation of myeloid cell differentiation	0.00111062	HOXB8, PTK2B, NFKBIA, HOXA9, CDK6, MEIS1	I
GO:0001568	blood vessel development	0.00116128	CDX2, TBX3, ITGAV, FOXF1, COL1A2, COL1A1, GJA4, COL5A1	I
GO:0071560	cellular response to transforming growth factor beta stimulus	0.00120076	WNT5A, COL4A2, PENK, SMAD7, FBN1, POSTN, SOX6, COL1A1, ANKRD1	I
GO:0001934	positive regulation of protein phosphorylation	0.0013525	BMP4, FGF19, ODAM, BMP2, ERBB4, IGF2, ANXA2, KDR, DAB2, EPHA7, TEK, NTRK2, VEGFA, F2, CYR61	I
GO:0045778	positive regulation of ossification	0.0013665	WNT5A, BMP4, BMP2, BMPR2, TGFB2	I
GO:0055003	cardiac myofibril assembly	0.0013665	ACTC1, MYLK3, PDGFRA, PDGFRB, TTN	I
GO:0030334	regulation of cell migration	0.00139759	PARD6B, LAMA1, MMP10, SERPINE2, ERBB4, PLXNA2, AMOT, UNC5C, NEXN, SST, PITX2	I
GO:1902895	positive regulation of pri-miRNA transcription from RNA polymerase II promoter	0.0014279	BMP4, FOS, BMP2, SMAD6, JUN, TEAD1	I
GO:0001701	in utero embryonic development	0.00148289	FGFR2, BMP2, TBX3, SOX6, TPM1, APOB, MSX1, HAND2, GATA6, ZMIZ1, FOXF1, GATA3, VEGFA, DSC3, AMOT, ANGPT1, ZFPM2, PTCH1, PITX2	I
GO:0016055	Wnt signaling pathway	0.00148289	WNT5A, NKD1, DRD2, LEF1, FRZB, SLC9A3R1, FZD4, DAB2, WISP1, DACT3, RSPO3, RSPO2, PYGO1, ETV2, WNT11, NDRG2, TGFB1I1, TMEM88, PITX2	I
GO:0019800	peptide cross-linking via chondroitin 4-sulfate glycosaminoglycan	0.00151839	EGFLAM, BGN, DCN, NDNF	I
GO:0038063	collagen-activated tyrosine kinase receptor signaling pathway	0.00151839	COL4A2, COL4A1, DDR2, COL4A5	I
GO:0060754	positive regulation of mast cell chemotaxis	0.00151839	VEGFB, VEGFC, PGF, VEGFA	I
GO:0006144	purine nucleobase metabolic process	0.00151839	TTR, URAD, GMPR, ACPP	I
GO:0060536	cartilage morphogenesis	0.00151839	MSX1, HAND1, HAND2, SNAI2	I
GO:0034384	high-density lipoprotein particle clearance	0.00151839	APOA2, APOA1, APOE, APOM	I
GO:0051150	regulation of smooth muscle cell differentiation	0.00151839	FGFR2, BMP4, MYOCD, FOXF1	I
GO:0001765	membrane raft assembly	0.00151839	S100A10, RFTN1, EMP2, ANXA2	I
GO:0042542	response to hydrogen peroxide	0.00156994	TXNIP, DUSP1, CRYAB, PTK2B, JUN, TRPA1, PDGFRB, COL1A1, SRC	I
GO:0030218	erythrocyte differentiation	0.00159017	BMP4, TAL1, INHBA, PKNOX1, EPAS1, GATA3, ETV2, KLF1	I
GO:0030326	embryonic limb morphogenesis	0.00159017	HOXA11, TBX4, PRRX1, HOXA10, LEF1, PTCH1, FBN2, TGFB2	I
GO:0043065	positive regulation of apoptotic process	0.00164228	ERBB4, ANKRD1, SRC, HOXA5, TGM2, UNC5C, ADCY10, ANO6, BMP4, TXNIP, KCNMA1, ARHGEF3, BMP2, ARHGEF17, FRZB, ARHGEF12, SLIT2, DUSP1, GADD45G, SMPD1, PDGFRB, WNT11, BIN1, IGFBP3, DUSP6, KALRN	I
GO:0001654	eye development	0.00167319	ADAMTS18, RBP4, RAB18, CST3, SLC39A5, TGFB2, BMP6	I
GO:0042632	cholesterol homeostasis	0.00180429	SOAT2, APOA2, APOB, APOA1, APOE, APOC3, LIPG, ABCA1, APOM, MTTP	I
GO:0060413	atrial septum morphogenesis	0.00190581	GATA4, BMPR2, ISL1, TGFB2, CYR61	I
GO:0043627	response to estrogen	0.00201457	APOA2, KRT19, APOA1, ASH2L, GATA6, SMAD6, GATA3, TEK, PDGFRB, F7	I
GO:0001658	branching involved in ureteric bud morphogenesis	0.00213318	BMP4, TCF21, BMP2, PGF, LHX1, HOXA11, NPNT, PTCH1	I
GO:0045599	negative regulation of fat cell differentiation	0.00213318	WNT5A, GATA2, JDP2, GATA3, RUNX1T1, ZFPM2, ZADH2, SIRT2	I
GO:0051496	positive regulation of stress fiber assembly	0.00213318	APOA1, SERPINF2, CTGF, AMOT, S100A10, WNT11, SDC4, TPM1	I
GO:0090090	negative regulation of canonical Wnt signaling pathway	0.00217368	WNT5A, EGR1, BMP2, NKD1, IGFBP6, LEF1, FRZB, SNAI2, ISL1, DAB2, DACT3, APOE, WNT11, SOX17, IGFBP4, TMEM88, MLLT3	I
GO:0035115	embryonic forelimb morphogenesis	0.00237044	MSX1, OSR2, TBX3, HOXA11, RSPO2, HOXA9, CACNA1C	I
GO:0045785	positive regulation of cell adhesion	0.00245335	STX3, ITGAV, PRSS2, VEGFA, TGM2, ANGPT1, CXCL12, TPM1	I
GO:0006936	muscle contraction	0.00251502	MYL7, ACTG2, DYSF, CRYAB, CALD1, ITGA1, MYL12B, GAMT, MYL10, TTN, MYOF, TPM1, TMOD1	I
GO:0001503	ossification	0.0025328	IGSF10, ALOX15, BMP1, CTGF, IGF2, SPARC, EXT1, DDR2, COL5A2, CDH11, AHSG	I
GO:0048842	positive regulation of axon extension involved in axon guidance	0.00257075	NRP1, VEGFA, BMPR2, CXCL12	I
GO:2000096	positive regulation of Wnt signaling pathway, planar cell polarity pathway	0.00257075	DAB2, NKD1, RSPO3, MLLT3	I
GO:0060575	intestinal epithelial cell differentiation	0.00257075	CDX2, GATA5, GATA6, GATA4	I
GO:0042475	odontogenesis of dentin-containing tooth	0.00257473	BMP4, ODAM, BMP2, MSX1, HAND1, HAND2, TNC, LEF1, PITX2	I
GO:0007165	signal transduction	0.00265213	DLC1, S100A6, MPZL1, NRP1, PGF, CRHBP, IGFBP6, PLPPR5, SDC4, DDR2, CXCL12, ARHGAP6, WISP1, SHD, GATA3, KIFAP3, UNC5C, ANGPT2, PAG1, EDARADD, DEPDC7, PKIG, RASIP1, ARHGAP28, CD164, PRKCE, IRS1, FLNB, SIGIRR, JUP, ARHGAP31, VEGFC, THBD, PDGFRB, EXT1, AKAP4, KALRN, ERBB4, KITLG, GNG11, NR3C1, TRH, MDK, SRC, FGG, FGA, FGB, PTK2B, ARHGAP42, TEK, NDRG2, PIK3R1, GABRP, AMHR2, EPAS1, LGALS1, MRC2, ANXA1,…	I
GO:0048754	branching morphogenesis of an epithelial tube	0.00277922	B4GALT1, BMP4, HNF1B, VEGFA, RASIP1, SLIT2	I
GO:0032967	positive regulation of collagen biosynthetic process	0.00277922	BMP4, SERPINF2, CTGF, F2, PDGFRB, CREB3L1	I
GO:0042733	embryonic digit morphogenesis	0.00289094	WNT5A, BMP4, IMPAD1, ECE1, OSR2, TBX3, HAND2, HOXA11, IHH	I
GO:0018108	peptidyl-tyrosine phosphorylation	0.00298103	FGFR2, FLT1, ERBB4, TTN, DDR2, SRC, KDR, EPHA7, PTK2B, TEK, NTRK2, ZAP70, PDGFRA, PDGFRB, RELN, MERTK	I
GO:0043154	negative regulation of cysteine-type endopeptidase activity involved in apoptotic process	0.00305879	SERPINB9, CRYAB, VIL1, VEGFA, LEF1, FABP1, HGF, AQP1, SRC, DPEP1	I
GO:0030855	epithelial cell differentiation	0.00337688	FGFR2, GSTA1, GSTA2, TCF21, COL4A1, VIL1, VEGFA, CTSB, TAGLN2, ANXA4	I
GO:0050930	induction of positive chemotaxis	0.00339247	VEGFB, VEGFC, PGF, VEGFA, CXCL12	I
GO:0048565	digestive tract development	0.00379853	FGFR2, GATA2, MYOCD, FOXF1, GATA3, COL3A1, LGR4	I
GO:0050918	positive chemotaxis	0.00379853	BMP4, VEGFC, NRP1, VEGFA, ANGPT1, HGF, CXCL12	I
GO:0030501	positive regulation of bone mineralization	0.00379853	BMP4, BMP2, OSR2, BMPR2, FBN2, ANO6, BMP6	I
GO:0071711	basement membrane organization	0.00397972	FLRT2, COL4A1, NID1, NID2	I
GO:0034379	very-low-density lipoprotein particle assembly	0.00397972	SOAT2, APOB, APOC3, APOC1	I
GO:0010544	negative regulation of platelet activation	0.00397972	THBD, APOE, F2, PDGFRA	I
GO:0007267	cell-cell signaling	0.00413021	FGFR2, MPZL1, BMP2, NRP1, EFNB3, EFNA1, PGF, TRH, GJA4, TNFSF9, GJB1, TGFB2, INHBA, WISP1, LHX1, CTGF, GATA4, TEK, MERTK, SST, IHH, CYR61	I
GO:0001947	heart looping	0.00495027	WNT5A, HAND1, TBX3, HAND2, MICAL2, NODAL, GATA4, SOX17, IHH	I
GO:0045597	positive regulation of cell differentiation	0.00505218	CDX2, SERPINF2, CTGF, JUN, SOX17, GHR, CYR61	I
GO:0034332	adherens junction organization	0.00505218	PVR, JUP, CDH13, DSP, SRC, CDH10, CDH11	I
GO:0016525	negative regulation of angiogenesis	0.00547084	COL4A2, HOXA5, ECSCR, TEK, NPPB, AMOT, DCN, SPARC, ANGPT2	I
GO:0048514	blood vessel morphogenesis	0.00551658	COL4A1, FLT1, NEDD4, SERPINF2, ETV2	I
GO:0048014	Tie signaling pathway	0.00558807	TEK, ANGPT1, ANGPT2	I
GO:2000721	positive regulation of transcription from RNA polymerase II promoter involved in smooth muscle cell differentiation	0.00558807	MYOCD, ITGA8, NPNT	I
GO:0038091	positive regulation of cell proliferation by VEGF-activated platelet derived growth factor receptor signaling pathway	0.00558807	VEGFA, PDGFRA, PDGFRB	I
GO:0072277	metanephric glomerular capillary formation	0.00558807	TCF21, PDGFRA, PDGFRB	I
GO:0010903	negative regulation of very-low-density lipoprotein particle remodeling	0.00558807	APOA2, APOA1, APOC3	I
GO:0055007	cardiac muscle cell differentiation	0.00577011	BMP4, BMP2, MYOCD, GATA6, SOX6, KDM6B	I
GO:0010873	positive regulation of cholesterol esterification	0.0057763	APOA2, APOA1, APOE, APOC1	I
GO:0055091	phospholipid homeostasis	0.0057763	APOA1, HNF4A, LIPG, ABCA1	I
GO:0060068	vagina development	0.0057763	WNT5A, RBP4, LHX1, MERTK	I
GO:0031639	plasminogen activation	0.0057763	PLAT, FGG, FGA, FGB	I
GO:0045198	establishment of epithelial cell apical/basal polarity	0.0057763	WNT5A, EZR, FOXF1, SLC9A3R1	I
GO:0051056	regulation of small GTPase mediated signal transduction	0.00599398	DLC1, DEPDC7, ARHGEF3, SIPA1L2, ARHGAP28, ARHGEF17, ARHGAP29, ARHGEF12, ARHGAP31, ARHGAP6, AMOT, RHOC, KALRN, ARHGDIB	I
GO:0071277	cellular response to calcium ion	0.0065193	WNT5A, FOS, ALOX15, CRHBP, JUN, CAMK2D, FOSB, DPEP1	I
GO:0018146	keratan sulfate biosynthetic process	0.00677584	B4GALT1, ST3GAL1, FMOD, LUM, ST3GAL6, B4GALT4	I
GO:0007528	neuromuscular junction development	0.00677584	COL4A1, NEDD4, TNC, NTRK2, PDZRN3, COL4A5	I
GO:0040007	growth	0.00677584	BMP4, INHBA, BMP2, VEGFA, RFTN1, BMP6	I
GO:0060037	pharyngeal system development	0.00685025	ECE1, PLXNA2, GATA3, PTCH1, ISL1	I
GO:0045214	sarcomere organization	0.00789802	KRT19, MYLK3, KRT8, ANKRD1, TTN, TPM1	I
GO:0043534	blood vessel endothelial cell migration	0.00798531	APOA1, PTK2B, AMOT, EMP2	I
GO:0022407	regulation of cell-cell adhesion	0.00798531	EPHA7, PODXL, LEF1, SRC	I
GO:0090190	positive regulation of branching involved in ureteric bud morphogenesis	0.00838082	MAGED1, HOXB7, LHX1, VEGFA, LGR4	I
GO:0030325	adrenal gland development	0.00838082	CDKN1C, APOA1, ARID5B, WNT11, MDK	I
GO:0032526	response to retinoic acid	0.00843018	RBP4, DUSP1, IGFBP7, PDGFRB, PTCH1, AQP3, BMP6	I
GO:0048706	embryonic skeletal system development	0.00914299	WNT5A, HOXC6, RBP4, HOXA9, WNT11, COL1A1	I
GO:0071456	cellular response to hypoxia	0.00930939	EPAS1, GATA6, VEGFA, FABP1, NDRG1, ANKRD1, PRKCE, AQP1, SRC, SIRT2, NDNF	I
GO:0008203	cholesterol metabolic process	0.00951852	SOAT2, APOA2, APOB, APOA1, CUBN, APOE, LEPR, APOC1, ABCA1	I
GO:0042326	negative regulation of phosphorylation	0.0101191	CDKN1C, BMP4, INHBA, CDKN2B, AHSG	I
GO:0097503	sialylation	0.0101191	ST3GAL1, ST6GALNAC3, ST3GAL5, ST3GAL6, ST8SIA1	I
GO:0032781	positive regulation of ATPase activity	0.0105168	TNNT2, MYL4, ATP1B1, MYL3, RGN, TPM1	I
GO:0030513	positive regulation of BMP signaling pathway	0.0105168	BMP4, MSX1, GATA6, GATA4, BMPR2, CYR61	I
GO:0031623	receptor internalization	0.0106191	RAB31, EZR, NEDD4, ACKR3, CALCRL, RAMP1, GHR	I
GO:0050927	positive regulation of positive chemotaxis	0.010626	CDH13, VEGFA, F7, KDR	I
GO:0048646	anatomical structure formation involved in morphogenesis	0.010626	GATA5, LHX1, GATA3, GATA4	I
GO:0048711	positive regulation of astrocyte differentiation	0.010626	BMP2, SERPINE2, IL6ST, BIN1	I
GO:0003181	atrioventricular valve morphogenesis	0.010626	BMP2, BMPR2, TGFB2, CYR61	I
GO:0003323	type B pancreatic cell development	0.010626	WNT5A, BMP4, CDK6, BMP6	I
GO:0007016	cytoskeletal anchoring at plasma membrane	0.010626	JUP, EZR, TLN2, FLNB	I
GO:0048333	mesodermal cell differentiation	0.010626	FGFR2, INHBA, ITGA8, KDM6B	I
GO:0034116	positive regulation of heterotypic cell-cell adhesion	0.010626	ALOX15, FGG, FGA, FGB	I
GO:0006486	protein glycosylation	0.010721	ST3GAL1, ST6GALNAC3, GALNT10, ST3GAL5, GALNT6, ST3GAL6, ST8SIA1, DAD1, LRP2, EXT1, ABO, B4GALT4	I
GO:0060485	mesenchyme development	0.0108516	BMP2, HAND1, BNC2	I
GO:0051414	response to cortisol	0.0108516	IGFBP7, SLIT2, SLIT3	I
GO:0030947	regulation of vascular endothelial growth factor receptor signaling pathway	0.0108516	VEGFC, MYOF, FZD4	I
GO:1900138	negative regulation of phospholipase A2 activity	0.0108516	ANXA8, ANXA8L1, ANXA1	I
GO:0072012	glomerulus vasculature development	0.0108516	TEK, ANGPT1, ANGPT2	I
GO:0098869	cellular oxidant detoxification	0.0112675	GSTA1, GPX2, PXDN, APOE, FABP1, CYGB, GSTO1, APOM, MGST2	I
GO:0043434	response to peptide hormone	0.0118522	CTGF, TEK, ANXA1, COL1A1, SPARC, CXCL12, IRS1	I
GO:0006357	regulation of transcription from RNA polymerase II promoter	0.0118995	TSHZ3, JDP2, FOSL2, TSHZ1, FOXA2, TCEAL9, MITF, HOXC6, MAGED1, TAL1, FOS, FLI1, TCEA3, CAMK2D, ETV2, ELMSAN1, CHD3, PITX2, ZNF641, TBX3, KLF9, MLXIPL, FOSB, ISL1, ANXA4, INHBA, ATF3, HNF4A, VEGFA, HOPX, SMARCA2	I
GO:0045861	negative regulation of proteolysis	0.0120748	PLAT, SERPINE2, CST4, F2, CST3	I
GO:0051894	positive regulation of focal adhesion assembly	0.0120748	VEGFA, TEK, S100A10, SDC4, KDR	I
GO:0006508	proteolysis	0.0129961	ADAMTS18, MASP1, KEL, PRSS1, MME, MMP28, MMP2, PCOLCE, MMP1, FCN3, HTRA1, PRSS2, PGA5, DPEP1, DPP4, PLAT, BMP1, HGF, MMP15, CAPN2, C9ORF3, CAPN1, CTSL, MMP10, ADAMTS9, BACE1, F2, MYRF, CTSD, ADAMTS1, RELN, CTSB, ADAM12, HABP2	I
GO:0070373	negative regulation of ERK1 and ERK2 cascade	0.0130249	FBLN1, ATF3, EZR, DUSP1, NDRG2, SLC9A3R1, ERRFI1, DUSP6	I
GO:0001755	neural crest cell migration	0.0131828	FGF19, SEMA6D, ERBB4, KITLG, LEF1, SEMA3C, ISL1	I
GO:0001706	endoderm formation	0.0137124	DUSP5, DUSP1, LHX1, SOX17	I
GO:0043206	extracellular fibril organization	0.0137124	COL3A1, CST3, MFAP4, COL5A1	I
GO:0048846	axon extension involved in axon guidance	0.0137124	FMOD, NRP1, SLIT2, SLIT3	I
GO:0022409	positive regulation of cell-cell adhesion	0.0137124	SMAD7, NODAL, LEF1, KIF26B	I
GO:0055008	cardiac muscle tissue morphogenesis	0.0137124	BMP2, ACTC1, ANKRD1, TTN	I
GO:0030195	negative regulation of blood coagulation	0.0137124	THBD, SERPINE2, APOE, VTN	I
GO:2000279	negative regulation of DNA biosynthetic process	0.0137124	DUSP1, BMPR2, RGN, ANKRD1	I
GO:0071407	cellular response to organic cyclic compound	0.0142366	KLF5, P2RY6, BMP2, SMAD9, LGALS1, FOXF1, NFKBIA, ANKRD1	I
GO:0071345	cellular response to cytokine stimulus	0.0142569	PID1, FOXF1, MME, NFKBIA, LEF1	I
GO:0001954	positive regulation of cell-matrix adhesion	0.0142569	CDH13, VEGFC, PTK2B, CDK6, EMP2	I
GO:0060045	positive regulation of cardiac muscle cell proliferation	0.0142569	FGFR2, ERBB4, GATA6, TGFBR3, ZFPM2	I
GO:0030282	bone mineralization	0.0154688	FGFR2, ALOX15, BMP2, RSPO2, WNT11, LGR4	I
GO:0043278	response to morphine	0.0166732	PENK, DRD2, FOSB, PRKCE, GHR	I
GO:0001933	negative regulation of protein phosphorylation	0.0168978	PID1, FBLN1, ANGPT1, CTDSP2, PRNP, IGFBP3, MYADM, SLIT2	I
GO:0060391	positive regulation of SMAD protein import into nucleus	0.0172544	BMP4, DAB2, NODAL, BMP6	I
GO:2000573	positive regulation of DNA biosynthetic process	0.0172544	PTK2B, PDGFRB, HGF, SRC	I
GO:0060389	pathway-restricted SMAD protein phosphorylation	0.0172544	BMP2, SMAD7, TGFBR3, TGFB2	I
GO:0051258	protein polymerization	0.0172544	FGG, FGA, FGB, VTN	I
GO:0032534	regulation of microvillus assembly	0.0175629	KLF5, PLD1, PODXL	I
GO:0060351	cartilage development involved in endochondral bone morphogenesis	0.0175629	HOXA11, COL1A1, GHR	I
GO:0090131	mesenchyme migration	0.0175629	ACTG2, ACTC1, FOXF1	I
GO:0070120	ciliary neurotrophic factor-mediated signaling pathway	0.0175629	IL6ST, LIFR, IL6R	I
GO:0060157	urinary bladder development	0.0175629	WNT5A, RBP4, MYOCD	I
GO:0072178	nephric duct morphogenesis	0.0175629	EPHA7, LHX1, GATA3	I
GO:0048755	branching morphogenesis of a nerve	0.0175629	FGFR2, EPHA7, DRD2	I
GO:0048562	embryonic organ morphogenesis	0.0175629	FGFR2, RBP4, HOXC4	I
GO:0045843	negative regulation of striated muscle tissue development	0.0175629	BMP4, LEF1, SIRT2	I
GO:0035630	bone mineralization involved in bone maturation	0.0175629	BMP2, IGF1, ANO6	I
GO:0051891	positive regulation of cardioblast differentiation	0.0175629	GATA6, GATA4, TGFB2	I
GO:0009408	response to heat	0.0177949	IGFBP7, TRPV2, LRP11, IGF1, TGFB1I1, SST, CXCL12	I
GO:0046777	protein autophosphorylation	0.0192544	FGFR2, FLT1, MYO3A, ERBB4, TRPM7, STK17B, DDR2, SRC, KDR, PTK2B, TEK, NTRK2, PDGFRA, CAMK2D, PDGFRB	I
GO:0009653	anatomical structure morphogenesis	0.0193724	MRPL40, S1PR3, LHX1, HOXB5, HOXA11, GATA3, MLXIPL, RCAN3, PITX1, CYR61	I
GO:0010507	negative regulation of autophagy	0.0195141	LEPR, GATA4, RASIP1, DAP, HGF, SIRT2	I
GO:0009611	response to wounding	0.0198922	F2RL2, NRP1, CTGF, TNC, F2, MDK, FN1, TGFB2	I
GO:0060347	heart trabecula formation	0.0212576	RBP4, TEK, TGFBR3, ADAMTS1	I
GO:0070208	protein heterotrimerization	0.0212576	COL1A2, COL6A2, COL6A1, COL1A1	I
GO:0010875	positive regulation of cholesterol efflux	0.0212576	APOE, NFKBIA, PTCH1, ABCA1	I
GO:0035729	cellular response to hepatocyte growth factor stimulus	0.0212576	NRP1, VIL1, HGF, SIRT2	I
GO:0048009	insulin-like growth factor receptor signaling pathway	0.0212576	IGF1, IRS1, PIK3R1, GHR	I
GO:0061053	somite development	0.0212576	PTCH1, WNT11, FRZB, IHH	I
GO:0072001	renal system development	0.0212576	BMP4, FOXF1, PTCH1, SOX17	I
GO:0010812	negative regulation of cell-substrate adhesion	0.0212576	LGALS1, COL1A1, ANGPT2, FZD4	I
GO:0050728	negative regulation of inflammatory response	0.0221589	APOA1, APOE, FOXF1, GATA3, TEK, CALCRL, HGF, ISL1, TNFAIP3	I
GO:0070372	regulation of ERK1 and ERK2 cascade	0.0222353	FGFR2, EPHA7, TGFBR3, FN1, CYR61	I
GO:0019433	triglyceride catabolic process	0.0222353	APOB, APOA1, APOE, APOC3, FABP1	I
GO:0000165	MAPK cascade	0.0222803	FGFR2, FGF19, ERBB4, EFNA1, KITLG, IRS1, NCAM1, DUSP5, GRIN2B, RASGRP3, DOK4, PTK2B, TEK, PDGFRA, CAMK2D, JAK1, PDGFRB, ANGPT1, DUSP6, GFRA3	I
GO:0030336	negative regulation of cell migration	0.0233704	DLC1, SMAD7, DRD2, KRT16, PKP2, WNT11, SLC9A3R1, TPM1, SLIT2, DPEP1	I
GO:0001558	regulation of cell growth	0.0237111	WISP1, HTRA1, CTGF, IGFBP7, IGFBP6, CAMK2D, IGFBP3, IGFBP4, CYR61	I
GO:0060291	long-term synaptic potentiation	0.0241968	STX3, SERPINE2, PLK2, PTK2B, NTRK2, RELN	I
GO:0007169	transmembrane receptor protein tyrosine kinase signaling pathway	0.024825	MPZL1, FLT1, DOK4, ERBB4, NTRK2, TEK, ZAP70, JAK1, PAG1, KDR	I
GO:0070328	triglyceride homeostasis	0.0253918	APOA1, HNF4A, APOE, APOC3, MLXIPL	I
GO:0002053	positive regulation of mesenchymal cell proliferation	0.0253918	FGFR2, WNT5A, FOXF1, VEGFA, PRRX1	I
GO:0001958	endochondral ossification	0.0253918	BMP4, IMPAD1, TEK, COL1A1, BMP6	I
GO:0034097	response to cytokine	0.0255131	FOS, IL6ST, JUN, COL3A1, LIFR, IL6R, SPARC	I
GO:0003180	aortic valve morphogenesis	0.0255851	BMP4, EFNA1, GATA3	I
GO:0002740	negative regulation of cytokine secretion involved in immune response	0.0255851	APOA2, APOA1, ANGPT1	I
GO:0034382	chylomicron remnant clearance	0.0255851	APOE, APOC3, APOC1	I
GO:0003158	endothelium development	0.0255851	GJA4, SLC40A1, KDR	I
GO:0060426	lung vasculature development	0.0255851	TCF21, FOXF1, ERRFI1	I
GO:0006929	substrate-dependent cell migration	0.0255851	VEGFC, ANKS1A, ITGA11	I
GO:0048341	paraxial mesoderm formation	0.0255851	WNT5A, LEF1, WNT11	I
GO:0061037	negative regulation of cartilage development	0.0255851	WNT11, FRZB, TGFB2	I
GO:0060441	epithelial tube branching involved in lung morphogenesis	0.0257238	BMP4, HOXA5, FOXF1, RSPO2	I
GO:0033627	cell adhesion mediated by integrin	0.0257238	ITGAV, FBN1, ITGA11, VTN	I
GO:0008585	female gonad development	0.0257238	AMHR2, ARID5B, FSHR, PITX2	I
GO:0002042	cell migration involved in sprouting angiogenesis	0.0257238	NRP1, VEGFA, SLIT2, KDR	I
GO:0042953	lipoprotein transport	0.0257238	APOB, CUBN, LRP2, MTTP	I
GO:0043277	apoptotic cell clearance	0.0257238	ALOX15, ITGAV, TGM2, MERTK	I
GO:0006953	acute-phase response	0.0267868	SERPINF2, F2, IL6R, FN1, AHSG, SIGIRR	I
GO:0007223	Wnt signaling pathway, calcium modulating pathway	0.0267868	WNT5A, LEF1, GNG2, WNT11, FZD4, NFATC1	I
GO:0010575	positive regulation of vascular endothelial growth factor production	0.0288043	IL6ST, NODAL, CCBE1, GATA4, ISL1	I
GO:0014065	phosphatidylinositol 3-kinase signaling	0.0288043	GATA3, IGF1, IRS1, PIK3R1, SIRT2	I
GO:0048468	cell development	0.0295468	INHBA, BMP1, GATA5, GATA6, ARID5B, GATA4	I
GO:0043010	camera-type eye development	0.0295468	CDKN1C, PKNOX1, FBN1, FBN2, CACNA1C, PITX2	I
GO:0038083	peptidyl-tyrosine autophosphorylation	0.0295468	ERBB4, PTK2B, ZAP70, JAK1, SRC, KDR	I
GO:0010613	positive regulation of cardiac muscle hypertrophy	0.0306521	HAND2, IL6ST, CAMK2D, IGF1	I
GO:0030949	positive regulation of vascular endothelial growth factor receptor signaling pathway	0.0306521	VEGFB, FLT1, VEGFA, VTN	I
GO:0035162	embryonic hemopoiesis	0.0306521	TAL1, GATA3, KITLG, KDR	I
GO:0051895	negative regulation of focal adhesion assembly	0.0306521	DLC1, ARHGAP6, PHLDB2, SRC	I
GO:0035994	response to muscle stretch	0.0306521	FOS, JUN, NFKBIA, ANKRD1	I
GO:1900745	positive regulation of p38MAPK cascade	0.0306521	BMP2, HAND2, GADD45G, VEGFA	I
GO:0006461	protein complex assembly	0.0311511	PARD6B, KCNQ5, FGA, PTK2B, KIFAP3, VIL1, MITF, WIPF1, LAMC1, SLC9A3R1, SLC7A7	I
GO:0009314	response to radiation	0.0324757	PENK, JUN, COL3A1, ANGPT2, CXCL12	I
GO:0009755	hormone-mediated signaling pathway	0.0324757	CRHBP, TRH, FSHR, GCGR, GHR	I
GO:0003281	ventricular septum development	0.0324757	SMAD6, GATA3, GATA4, LRP2, CYR61	I
GO:0043388	positive regulation of DNA binding	0.0324757	MYOCD, IGF1, ISL1, SIRT2, PITX2	I
GO:0001569	patterning of blood vessels	0.0324757	NRP1, COL4A1, VEGFA, LEF1, PITX2	I
GO:0021983	pituitary gland development	0.0324757	BMP4, GATA2, MSX1, ISL1, PITX1	I
GO:0060548	negative regulation of cell death	0.0325772	BMP4, WISP1, CTGF, CST3, ZFPM2, WNT11, CYR61	I
GO:0071300	cellular response to retinoic acid	0.0332506	WNT5A, PTK2B, TNC, WNT11, COL1A1, ABCA1, AQP1, FZD4	I
GO:0006898	receptor-mediated endocytosis	0.0346116	SBSPON, CUBN, MASP1, LRP1B, COLEC12, VTN, SPARC, AMBP, APOB, DAB2, APOA1, LRP10, APOE, HPX, LRP2	I
GO:0006928	movement of cell or subcellular component	0.0346476	PALM, NPY, CALD1, VIM, IGF1, TPM1, ELMO1, AKAP4, ARHGDIB	I
GO:0061298	retina vasculature development in camera-type eye	0.0347909	BMPR2, PDGFRA, PDGFRB	I
GO:0048806	genitalia development	0.0347909	WNT5A, HNF1B, FOXF2	I
GO:2000394	positive regulation of lamellipodium morphogenesis	0.0347909	RREB1, VIL1, SRC	I
GO:0003183	mitral valve morphogenesis	0.0347909	EFNA1, SMAD6, BMPR2	I
GO:0048793	pronephros development	0.0347909	HNF1B, OSR2, LHX1	I
GO:0043567	regulation of insulin-like growth factor receptor signaling pathway	0.0347909	IGFBP6, IGFBP3, IGFBP4	I
GO:0034616	response to laminar fluid shear stress	0.0347909	SMAD7, SMAD6, ABCA1	I
GO:0061626	pharyngeal arch artery morphogenesis	0.0347909	BMP4, BMPR2, TGFB2	I
GO:2000049	positive regulation of cell-cell adhesion mediated by cadherin	0.0347909	WNT5A, FOXA2, SERPINF2	I
GO:0060982	coronary artery morphogenesis	0.0347909	NRP1, HAND2, VEGFA	I
GO:0035065	regulation of histone acetylation	0.0347909	GATA2, MYOCD, PYGO1	I
GO:0051497	negative regulation of stress fiber assembly	0.0360383	DLC1, ARHGAP6, ARHGAP28, PHLDB2	I
GO:0001824	blastocyst development	0.0360383	HAND1, DAD1, ETV2, CAPN2	I
GO:0001764	neuron migration	0.0408996	MATN2, GATA2, NRP1, GATA3, NTRK2, RELN, CXCL12, NDNF, PITX2, GFRA3	I
GO:0007517	muscle organ development	0.0412217	AEBP1, MSX1, CRYAB, COL6A3, ITGA11, VAMP5, IGF1, SOX6, CD164	I
GO:2000249	regulation of actin cytoskeleton reorganization	0.0418759	PTK2B, PDGFRA, CTSV, ARHGDIB	I
GO:0001574	ganglioside biosynthetic process	0.0418759	ST3GAL1, ST6GALNAC3, ST3GAL5, ST3GAL6	I
GO:0007043	cell-cell junction assembly	0.0418759	PARD6B, TLN2, AMOT, GJA4	I
GO:0036120	cellular response to platelet-derived growth factor stimulus	0.0418759	PDGFRB, HAS2, ERRFI1, SRC	I
GO:0048015	phosphatidylinositol-mediated signaling	0.0430371	FGF19, FGFR2, EZR, ERBB4, PDGFRA, PDGFRB, KITLG, IGF1, IRS1, PIK3R1	I
GO:0001889	liver development	0.0430708	GATA6, NODAL, HLX, JUN, ARID5B, TGFBR3, HGF, SLCO2B1	I
GO:0006906	vesicle fusion	0.0438091	CAV2, DYSF, STX3, VAMP8, SYT10, VAMP5, SYTL5	I
GO:0048701	embryonic cranial skeleton morphogenesis	0.0450599	FGFR2, BMP4, NODAL, PDGFRA, PRRX1	I
GO:0042074	cell migration involved in gastrulation	0.0450612	NODAL, AMOT, SOX17	I
GO:0060346	bone trabecula formation	0.0450612	COL1A1, FBN2, MMP2	I
GO:0090277	positive regulation of peptide hormone secretion	0.0450612	FGG, FGA, FGB	I
GO:0022612	gland morphogenesis	0.0450612	FGFR2, EZR, SLC9A3R1	I
GO:2000543	positive regulation of gastrulation	0.0450612	OSR2, FOXA2, LHX1	I
GO:0032966	negative regulation of collagen biosynthetic process	0.0450612	CYGB, IL6R, ERRFI1	I
GO:0010470	regulation of gastrulation	0.0450612	HNF4A, NODAL, PHLDB2	I
GO:2000650	negative regulation of sodium ion transmembrane transporter activity	0.0450612	NEDD4, CAMK2D, PRKCE	I
GO:0010529	negative regulation of transposition	0.0450612	APOBEC3G, APOBEC3F, APOBEC3C	I
GO:0048739	cardiac muscle fiber development	0.0450612	VEGFA, NEXN, TTN	I
GO:0010518	positive regulation of phospholipase activity	0.0450612	FGFR2, ARHGAP6, CYR61	I
GO:0090037	positive regulation of protein kinase C signaling	0.0450612	WNT5A, VEGFA, WNT11	I
GO:0048762	mesenchymal cell differentiation	0.0450612	FGFR2, BMP2, ISL1	I
GO:0008015	blood circulation	0.0459817	HOXB2, FLI1, NPY, GUCY1A3, MYOF, CXCL12	I
GO:0030514	negative regulation of BMP signaling pathway	0.0459817	WNT5A, BMPER, SMAD7, HTRA1, SMAD6, SPG20	I
GO:0043433	negative regulation of sequence-specific DNA binding transcription factor activity	0.0469516	FOXA2, HAND1, HAND2, SMAD7, PTCH1, PRNP, SIGIRR	I
GO:0045732	positive regulation of protein catabolic process	0.0469516	WNT5A, NKD1, PLK2, NEDD4, SOX17, VPS28, TNFAIP3	I
GO:0023019	signal transduction involved in regulation of gene expression	0.0481562	EPCAM, MSX1, HNF4A, SOX17	I
GO:0043536	positive regulation of blood vessel endothelial cell migration	0.0481562	VEGFC, VEGFA, AMOT, ANGPT1	I
GO:0031290	retinal ganglion cell axon guidance	0.0481562	EPHA7, NRP1, ISL1, SLIT2	I
GO:0043393	regulation of protein binding	0.0481562	HOPX, TGFBR3, ANGPT1, SRC	I
GO:0032332	positive regulation of chondrocyte differentiation	0.0481562	HOXA11, SOX6, IHH, BMP6	I
GO:0006816	calcium ion transport	0.0486151	ANXA6, SLN, NPY, CAMK2D, CALCRL, GJA4, RAMP1, ITPR1	I
GO:0048705	skeletal system morphogenesis	0.0497791	FGFR2, HOXC8, CSRNP1, ARID5B, TBX4	I
GO:0009953	dorsal/ventral pattern formation	0.0497791	HOXB2, LHX1, HOXA11, PTCH1, DUSP6	I
GO:0007411	axon guidance	5.13985e-05	KIF5A, DRAXIN, OTX2, NFASC, DPYSL5, NECTIN1, PTPRO, FEZF1, CNTN2, ANOS1, ETV1, UNC5D, FEZ1	II
GO:0007417	central nervous system development	9.50028e-05	NPTX1, S100B, CYP26C1, ADAM23, PTPRZ1, SOX3, DNER, CNTN2, GRHL3, DCLK1, SNTG2	II
GO:0007409	axonogenesis	0.000100474	LINGO1, CCK, S100B, PAK3, PTPRZ1, CNTN2, ATP8A2, BRSK2, SLITRK5, CTNNA2	II
GO:0030900	forebrain development	0.00021776	SSTR2, DRAXIN, OTX2, SOX2, POU3F1, PRKG1, DCLK1	II
GO:0048813	dendrite morphogenesis	0.000625643	PREX2, CELSR2, MAP6, SLITRK5, DCLK1, CTNNA2	II
GO:0010001	glial cell differentiation	0.00209727	DTX1, DNER, FGF2, GAP43	II
GO:0001654	eye development	0.00234484	SALL2, CHRDL1, SOX2, SIX3, SIX6	II
GO:0007156	homophilic cell adhesion via plasma membrane adhesion molecules	0.00319761	ME3, PCDH1, CDH9, CADM2, PCDH11X, NECTIN1, CELSR2, IGSF9, CD200, CDH23	II
GO:0007399	nervous system development	0.00336758	FUT9, DPYSL5, GPM6B, SPOCK1, HES6, FGF12, APLP1, PCDH1, CHRDL1, ADGRV1, ZIC5, FGF2, DCLK1, FEZ1	II
GO:0001764	neuron migration	0.00382388	FEZF1, CCK, TUBB2B, DNER, CNTN2, SPOCK1, PRKG1, DCLK1	II
GO:0007268	chemical synaptic transmission	0.00619506	SYT1, SSTR2, NPTX1, GPR176, NRXN2, KIF5A, NPTX2, CHRNA5, FGF12, PDYN, SLITRK5, RTN3	II
GO:0035019	somatic stem cell population maintenance	0.00771443	PRDM14, SFRP1, SOX2, FGF2, DPPA4, FOXD3	II
GO:0006688	glycosphingolipid biosynthetic process	0.011787	ST6GALNAC5, ST8SIA3, LARGE1	II
GO:0061564	axon development	0.0145509	DDR1, NEFM, GAP43	II
GO:0006810	transport	0.0156678	AR, GABRB3, NNAT, SEC14L4, ABCA3, ATCAY, NPTX1, SLC6A8, UCP2, SLC7A1, CHRNA5, MAP6, CLCN4, FEZ1	II
GO:0050732	negative regulation of peptidyl-tyrosine phosphorylation	0.0175641	SFRP1, SFRP2, SEMA4D	II
GO:0051017	actin filament bundle assembly	0.0187206	PLS1, DPYSL3, PAWR, ADD2	II
GO:0007628	adult walking behavior	0.0204421	ARRB2, UCHL1, CNTN2, CEND1	II
GO:0006826	iron ion transport	0.0208162	TTYH1, NECTIN1, FTL	II
GO:0022409	positive regulation of cell-cell adhesion	0.0208162	CD47, ITGA6, SOX2	II
GO:0090179	planar cell polarity pathway involved in neural tube closure	0.0208162	SFRP1, SFRP2, GRHL3	II
GO:0045665	negative regulation of neuron differentiation	0.0214389	DTX1, SOX3, SOX2, CNTN2, SIX3	II
GO:0010812	negative regulation of cell-substrate adhesion	0.0279971	SPOCK1, PTPRO, FZD7	II
GO:0006865	amino acid transport	0.0281697	SLC7A1, SLC6A15, SLC38A1, SLC7A11	II
GO:0001523	retinoid metabolic process	0.0283239	GPC4, LPL, SDC1, LRAT, LRP8	II
GO:0007416	synapse assembly	0.0283239	NRXN2, DNER, NLGN3, FZD5, PCLO	II
GO:0051965	positive regulation of synapse assembly	0.0298409	NLGN3, ADGRL1, CUX2, THBS2, SLITRK5	II
GO:0060071	Wnt signaling pathway, planar cell polarity pathway	0.0305264	PARD6A, GPC4, ARRB2, CELSR2, FZD5, FZD7	II
GO:0061003	positive regulation of dendritic spine morphogenesis	0.0319066	PAK3, LRP8, CUX2	II
GO:0051384	response to glucocorticoid	0.034676	ALPL, SDC1, S100B, IGFBP2, ABCA3	II
GO:0002244	hematopoietic progenitor cell differentiation	0.0363828	STON2, AGPAT5, SFRP1, PTPRZ1, RRS1	II
GO:2000041	negative regulation of planar cell polarity pathway involved in axis elongation	0.0375177	SFRP1, SFRP2	II
GO:1904956	regulation of midbrain dopaminergic neuron differentiation	0.0375177	SFRP1, SFRP2	II
GO:0046847	filopodium assembly	0.0403178	ITGA6, TTYH1, FGD4	II
GO:0016337	single organismal cell-cell adhesion	0.0429677	CDH9, ITGA6, ADGRV1, TTYH1, NECTIN1, CTNNA2	II
GO:0010975	regulation of neuron projection development	0.0494602	SFRP1, SFRP2, DPYSL3	II
GO:0007411	axon guidance	2.94661e-08	NRXN3, KIF5C, PAX6, LMX1A, DPYSL2, CDH4, GLI3, SLIT1, EPHB1, LHX2, EFNA5, NGFR, LGI1, BMP7	III
GO:0001942	hair follicle development	1.92382e-07	ZDHHC21, DKK1, LHX2, VANGL2, TNFRSF19, FZD3, SOX9, LRP4	III
GO:0007399	nervous system development	9.08624e-07	NOG, ENC1, JAG1, PAX3, DPYSL2, TTLL7, CBLN1, SRRM4, SCRG1, PTN, GFRA1, EFNA5, LGI1, DCX, WNT8B, ZNF423	III
GO:0045893	positive regulation of transcription, DNA-templated	5.86839e-06	BLM, SOX11, PAX6, NAA16, PAX3, ZIC1, SOX9, PAX2, GLI3, TOX3, ZIC3, BRCA1, WNT4, BPTF, LHX2, TFAP2B, ROR2, TFAP2A, BMP7, ZNF423	III
GO:0042472	inner ear morphogenesis	2.48635e-05	OTX1, TFAP2A, SOBP, ROR2, FZD3, PAX2, ZIC1	III
GO:0001843	neural tube closure	2.53267e-05	NOG, LMO4, LHX2, VANGL2, CECR2, FZD3, PAX2, TRIM71	III
GO:0048663	neuron fate commitment	3.29914e-05	NOTCH3, PAX7, PAX6, ZNF521, C17ORF96	III
GO:0045665	negative regulation of neuron differentiation	3.82022e-05	NOTCH3, PRPF19, PAX6, JAG1, LMX1A, BMP7, GLI3	III
GO:0008045	motor neuron axon guidance	5.27899e-05	NOG, RNF165, KIF5C, LHX9, SLIT1	III
GO:0001658	branching involved in ureteric bud morphogenesis	0.000103941	WNT4, GPC3, PAX2, GREM1, SOX9, GLI3	III
GO:0045944	positive regulation of transcription from RNA polymerase II promoter	0.00010964	NOG, LMO4, E2F7, PAX6, JAG1, PAX3, PAX2, SOX9, ZIC1, GREM1, GLI3, ZIC3, LHX2, PAX7, RAX, IKZF2, OTX1, SOX11, LMX1A, BRCA1, NOTCH3, MLLT10, TFAP2B, TFAP2A, TFAP2C, BMP7	III
GO:0021510	spinal cord development	0.000338824	NOG, SOX11, PTN, DPYSL2, ZIC1	III
GO:0000122	negative regulation of transcription from RNA polymerase II promoter	0.000503765	DMBX1, WNT10B, NOG, SOX11, E2F7, FST, PAX6, TLE4, WHSC1, ZBTB18, GLI3, NOTCH3, CCND1, DKK1, OLIG3, BPTF, TFAP2B, DNMT1, TFAP2A, TFAP2C	III
GO:0090090	negative regulation of canonical Wnt signaling pathway	0.00051986	WNT4, NOG, GPC3, DKK1, ROR2, GREM1, SOX9, GLI3, LRP4	III
GO:0045892	negative regulation of transcription, DNA-templated	0.000537183	DMBX1, KCTD1, CENPF, SOX9, GREM1, PAX2, ZBTB18, GLI3, BRCA1, CBX5, WNT4, TFAP2B, TFAP2A, BMP7, LHX9, ZNF423	III
GO:0045669	positive regulation of osteoblast differentiation	0.000566692	WNT4, WNT10B, SOX11, JAG1, BMP7, GLI3	III
GO:0030182	neuron differentiation	0.000711924	WNT4, WNT10B, SOX11, EMX2, MYEF2, FZD3, WNT8B	III
GO:0030858	positive regulation of epithelial cell differentiation	0.00074494	WNT10B, PAX6, SOX9	III
GO:0048813	dendrite morphogenesis	0.000767936	BTBD3, MAP2, DCX, LRP4, CACNA1A	III
GO:0090190	positive regulation of branching involved in ureteric bud morphogenesis	0.0011907	NOG, PAX2, GREM1, SOX9	III
GO:0031290	retinal ganglion cell axon guidance	0.0011907	NRCAM, EFNA5, SLIT1, EPHB1	III
GO:0021631	optic nerve morphogenesis	0.00123236	PAX2, GLI3, EPHB1	III
GO:0009952	anterior/posterior pattern specification	0.00208189	BPTF, OTX1, VANGL2, EMX2, GLI3, ZIC3	III
GO:0060173	limb development	0.0021054	NOG, RAX, GREM1, LRP4	III
GO:0007417	central nervous system development	0.00237551	DMBX1, NRCAM, NES, PAX6, NCAN, SHC3, DCX	III
GO:0001822	kidney development	0.0028573	WNT4, SOX11, TFAP2B, CENPF, TFAP2A, LRP4	III
GO:0050680	negative regulation of epithelial cell proliferation	0.003618	WNT10B, GPC3, PAX6, PTN, SOX9	III
GO:0008584	male gonad development	0.00419092	WNT4, NASP, RRM1, TFAP2C, SOX9, LHX9	III
GO:0030513	positive regulation of BMP signaling pathway	0.00500284	GPC3, RNF165, SOX11, ZNF423	III
GO:0051965	positive regulation of synapse assembly	0.00521594	CBLN1, NRXN3, LRRN3, EFNA5, EPHB1	III
GO:0003149	membranous septum morphogenesis	0.00534369	NOG, VANGL2, WHSC1	III
GO:0006366	transcription from RNA polymerase II promoter	0.00545025	RAX, SOX11, LMO4, OTX1, PAX6, PAX3, PAX2, SOX9, ZIC1, GLI3, ZIC3, TFAP2B, TFAP2A, TFAP2C	III
GO:0009953	dorsal/ventral pattern formation	0.00547518	NOG, LHX2, GLI3, LRP4	III
GO:0007420	brain development	0.00581087	DMBX1, NES, EML1, BPTF, SPHK1, CNTNAP2, DPYSL2, ZIC1	III
GO:0045446	endothelial cell differentiation	0.00648303	SCUBE1, PTN, JAG1	III
GO:0001837	epithelial to mesenchymal transition	0.00649792	WNT4, NOG, SOX9, BMP7	III
GO:0030501	positive regulation of bone mineralization	0.00704901	WNT4, WNT10B, TFAP2A, BMP7	III
GO:0060394	negative regulation of pathway-restricted SMAD protein phosphorylation	0.00772233	NOG, DKK1, GREM1	III
GO:0014032	neural crest cell development	0.00905924	EDNRA, SOX11, SOX9	III
GO:0000724	double-strand break repair via homologous recombination	0.00969674	NABP2, MMS22L, XRCC2, BLM, BRCA1	III
GO:0010628	positive regulation of gene expression	0.00976882	STOX1, PLP1, NOG, ANK2, SOX11, PAX6, TFAP2A, DNMT1, BRCA1	III
GO:0000278	mitotic cell cycle	0.0109303	XRCC2, RRM1, CENPF, CNTRL	III
GO:0045165	cell fate commitment	0.0149423	WNT4, WNT10B, ROR2, WNT8B	III
GO:0007275	multicellular organism development	0.0150722	WNT4, WNT10B, ST6GAL2, CRABP1, SHISA2, OTX1, VANGL2, ENC1, PAX6, ROR2, JAG1, PAX2, MN1	III
GO:0010971	positive regulation of G2/M transition of mitotic cell cycle	0.0171275	STOX1, CCND1, WNT10B	III
GO:0036342	post-anal tail morphogenesis	0.0171275	VANGL2, SP5, FZD3	III
GO:0001709	cell fate determination	0.0171275	PAX6, JAG1, PAX2	III
GO:0010212	response to ionizing radiation	0.0176977	NABP2, XRCC2, RRM1, BRCA1	III
GO:0042127	regulation of cell proliferation	0.0182687	EGLN3, DNMT1, TFAP2C, JAG1, NGFR, SOX9, BRCA1	III
GO:0000086	G2/M transition of mitotic cell cycle	0.0194291	NES, PLK4, WNT10B, CEP78, CNTRL, CIT	III
GO:0002052	positive regulation of neuroblast proliferation	0.0209595	PAX6, FZD3, GLI3	III
GO:0042493	response to drug	0.0219719	SLC1A2, ADCY1, CCND1, EMX2, TFAP2B, CENPF, PTN, FZD3, DPYSL2	III
GO:1904395	positive regulation of skeletal muscle acetylcholine-gated channel clustering	0.0223847	PTN, LRP4	III
GO:2000378	negative regulation of reactive oxygen species metabolic process	0.0229965	TFAP2A, PAX2, BRCA1	III
GO:0010165	response to X-ray	0.0251116	CCND1, XRCC2, BLM	III
GO:0010842	retina layer formation	0.0251116	SDK2, TFAP2B, TFAP2A	III
GO:0090103	cochlea morphogenesis	0.0251116	VANGL2, PAX2, SOX9	III
GO:0042733	embryonic digit morphogenesis	0.0251556	NOG, ROR2, GLI3, LRP4	III
GO:0060041	retina development in camera-type eye	0.0275514	LHX2, RRM1, PAX6, SOX9	III
GO:0051216	cartilage development	0.0287934	NOG, PAX7, SOX9, BMP7	III
GO:0090102	cochlea development	0.0295678	SOBP, CECR2, PAX2	III
GO:0009954	proximal/distal pattern formation	0.0295678	GREM1, GLI3, LRP4	III
GO:0050679	positive regulation of epithelial cell proliferation	0.0300647	STOX1, NOG, PAX2, SOX9	III
GO:0006260	DNA replication	0.0307151	CLSPN, BLM, NASP, RRM1, MCM10, BRCA1	III
GO:0007416	synapse assembly	0.0313652	NRCAM, NRXN3, SDK2, CACNA1A	III
GO:0072017	distal tubule development	0.0333894	TFAP2B, JAG1	III
GO:0036514	dopaminergic neuron axon guidance	0.0333894	VANGL2, FZD3	III
GO:0060221	retinal rod cell differentiation	0.0333894	PTN, SOX9	III
GO:0036515	serotonergic neuron axon guidance	0.0333894	VANGL2, FZD3	III
GO:0072034	renal vesicle induction	0.0333894	WNT4, SOX9	III
GO:0009611	response to wounding	0.0340535	VWF, SLC1A2, BPTF, PAX6	III
GO:0030534	adult behavior	0.0343125	SLC1A2, NRXN3, CNTNAP2	III
GO:0000732	strand displacement	0.0343125	XRCC2, BLM, BRCA1	III
GO:0010800	positive regulation of peptidyl-threonine phosphorylation	0.0367883	STOX1, SPHK1, BMP7	III
GO:0035019	somatic stem cell population maintenance	0.0368575	NOG, VANGL2, SOX9, ZIC3	III
GO:0001707	mesoderm formation	0.0393307	NOG, DKK1, BMP7	III
GO:0007219	Notch signaling pathway	0.0410031	NOTCH3, JAG1, SOX9, CDH6, ZNF423	III
GO:0007224	smoothened signaling pathway	0.0428092	WNT10B, PAX6, ROR2, GLI3	III
GO:0072289	metanephric nephron tubule formation	0.0442709	PAX2, SOX9	III
GO:0071300	cellular response to retinoic acid	0.0443678	WNT10B, PAX2, SOX9, WNT8B	III
GO:0034504	protein localization to nucleus	0.044608	SYNE2, SOX9, BMP7	III
GO:0006351	transcription, DNA-templated	0.0481044	STOX1, E2F7, PAX6, MYEF2, PAX3, PAX2, ZBTB18, CASP8AP2, OLIG3, LHX2, PAX7, MN1, ZNF423, DMBX1, IKZF2, ZNF48, KCTD1, TLE4, WHSC1, ZNF521, LMX1A, TOX3, BRCA1, PRKCB, CCND1, ZFHX4, BPTF, MLLT10, SP5, DNMT1, VGLL3	III
GO:0019886	antigen processing and presentation of exogenous peptide antigen via MHC class II	6.09733e-05	AP1M1, HLA-DRB1, ARF1, SEC13, HLA-DPB1, SEC24D, AP2M1	IV
GO:0098609	cell-cell adhesion	0.000910464	KRT18, VAPA, ZC3HAV1, BAIAP2L1, CAPG, S100A11, LRRFIP1, EPS8L2, TES	IV
GO:0050690	regulation of defense response to virus by virus	0.00112507	AP1M1, ARF1, AP2M1, B2M	IV
GO:0002474	antigen processing and presentation of peptide antigen via MHC class I	0.00137941	SEC13, SEC24D, TAPBP, B2M	IV
GO:0001895	retina homeostasis	0.00318145	ACTB, ACTG1, CDH3, B2M	IV
GO:0044267	cellular protein metabolic process	0.0113914	ADORA2B, LMCD1, MFGE8, SIAH2, B2M	IV
GO:0015949	nucleobase-containing small molecule interconversion	0.0145234	AK4, GUK1, GLRX	IV
GO:0035774	positive regulation of insulin secretion involved in cellular response to glucose stimulus	0.0192822	HLA-DRB1, MPC2, BAD	IV
GO:0006890	retrograde vesicle-mediated transport, Golgi to ER	0.02281	KDELR3, ARF4, SURF4, TAPBP	IV
GO:0046034	ATP metabolic process	0.0232213	BAD, AK4, GUK1	IV
GO:0006928	movement of cell or subcellular component	0.0258091	ACTB, ACTG1, ARPC2, MYLIP	IV
GO:0048013	ephrin receptor signaling pathway	0.0258091	ACTB, ACTG1, ARPC2, AP2M1	IV
GO:0031122	cytoplasmic microtubule organization	0.026015	TRDN, TUBG2, CIB1	IV
GO:0034332	adherens junction organization	0.030446	ANG, NECTIN2, CDH3	IV
GO:0006888	ER to Golgi vesicle-mediated transport	0.0308925	VAPA, CNIH3, ARF4, BET1L, SEC24D	IV
GO:0007264	small GTPase mediated signal transduction	0.035844	RAC2, ARF1, ARF4, RAB34, RAB17, SIAH2	IV
GO:0097191	extrinsic apoptotic signaling pathway	0.0384361	KRT18, BAD, CIB1	IV
GO:0001666	response to hypoxia	0.0387093	ANG, BNIP3, BAD, ADA, ITPR2	IV
GO:0010977	negative regulation of neuron projection development	0.041832	ITM2C, CIB1, B2M	IV
GO:0042985	negative regulation of amyloid precursor protein biosynthetic process	0.0435032	ITM2C, ITM2A	IV
GO:0030838	positive regulation of actin filament polymerization	0.0435708	CDC42EP2, BAIAP2L1, CDC42EP3	IV
GO:0045944	positive regulation of transcription from RNA polymerase II promoter	1.82408e-08	MEF2C, SOX1, KMT2A, ONECUT2, EDN1, ZEB2, MYBL1, PHIP, HSPH1, POU3F2, CDK5RAP3, NRG1, TOP2A, NR2F1, ARHGEF2, EGR2, RFX4, NUCKS1, AHI1, DLL1, PPARGC1A, NRIP1, FEZF2, MURC, SALL4, CDON, ZNF462, ID4, PBX3, TCF12, PEG3	V
GO:0001764	neuron migration	8.32988e-06	MEF2C, HSP90AA1, SOX1, NAV1, CELSR1, PCM1, NR2F2, ADGRL3, ASPM	V
GO:0007155	cell adhesion	4.19943e-05	NRP2, PLXNC1, MYBPC1, EFNB2, CDH2, NEO1, MMRN1, TPBG, PNN, EPHA4, OMD, ROBO1, LSAMP, CDON, BOC, THBS3	V
GO:0043507	positive regulation of JUN kinase activity	0.00021946	EPHA4, SASH1, FZD10, TIAM1, EDN1	V
GO:0006366	transcription from RNA polymerase II promoter	0.000486592	MEF2C, EGR2, KMT2A, RFX4, SOX1, NUCKS1, ONECUT2, SOX5, MYBL1, FEZF2, SALL4, POU3F2, PBX3, TCF12, ZFHX3	V
GO:0000122	negative regulation of transcription from RNA polymerase II promoter	0.000643332	MEF2C, EZH2, EDN1, ZEB2, ZBTB16, DACH1, TAGLN3, NRIP1, ARX, FEZF2, SALL4, SFPQ, ID4, MDM4, NR2F2, ZFHX3, PEG3, NR2F1	V
GO:0071539	protein localization to centrosome	0.000658268	CEP83, SPAG5, CCDC14, PCM1	V
GO:0045664	regulation of neuron differentiation	0.000906629	CDON, CASZ1, CDK5RAP3, ZFHX3	V
GO:0097150	neuronal stem cell population maintenance	0.00105023	DLL1, CDH2, PCM1, ASPM	V
GO:0045663	positive regulation of myoblast differentiation	0.00105023	MEF2C, CDON, BOC, ZFHX3	V
GO:0042384	cilium assembly	0.00132726	CEP83, RFX4, ONECUT2, DYNC2H1, CEP290, AHI1, PCM1	V
GO:0051149	positive regulation of muscle cell differentiation	0.0015645	MEF2C, CDON, CDH2, BOC	V
GO:0051216	cartilage development	0.00257175	EDN1, SULF1, COL2A1, ZBTB16, COL11A2	V
GO:2000727	positive regulation of cardiac muscle cell differentiation	0.00400418	MEF2C, EFNB2, NRG1	V
GO:0007411	axon guidance	0.00459527	NRP2, ARX, FEZF2, ROBO1, EFNB2, NEO1, BOC	V
GO:0007417	central nervous system development	0.00630801	CASZ1, AHI1, COL2A1, CELSR1, ZBTB16, TAGLN3	V
GO:0002062	chondrocyte differentiation	0.00635212	MEF2C, COL2A1, COL11A2, WNT2B	V
GO:0009952	anterior/posterior pattern specification	0.00764062	KMT2A, CDON, CELSR1, ZBTB16, NR2F2	V
GO:0006325	chromatin organization	0.0083391	SOX1, NUCKS1, EZH2, ZNF462	V
GO:0007626	locomotory behavior	0.00904836	FEZF2, PDE1B, CELSR1, NRG1, CHRNA3	V
GO:0030900	forebrain development	0.0100431	DYNC2H1, PCDH9, NR2F2, PPARGC1A	V
GO:0030902	hindbrain development	0.0115747	CEP290, AHI1, WLS	V
GO:0045893	positive regulation of transcription, DNA-templated	0.0118991	MEF2C, PHIP, EGR2, KMT2A, CEP290, ILF3, MYBL1, ZBTB16, NR2F2, PPARGC1A, ZFHX3, NRIP1	V
GO:0042752	regulation of circadian rhythm	0.0119349	SFPQ, EZH2, TOP2A, PPARGC1A	V
GO:0071560	cellular response to transforming growth factor beta stimulus	0.0119349	MEF2C, EDN1, SOX5, PPARGC1A	V
GO:0045665	negative regulation of neuron differentiation	0.0170966	FEZF2, DLL1, ID4, ASPM	V
GO:0021987	cerebral cortex development	0.0170966	CDON, H2AFX, CDH2, ASPM	V
GO:0032922	circadian regulation of gene expression	0.0179205	KMT2A, PPARGC1A, ZFHX3, NRIP1	V
GO:0007156	homophilic cell adhesion via plasma membrane adhesion molecules	0.0190453	FAT3, ROBO1, PCDH9, PCDH8, CELSR1, CDH2	V
GO:0035984	cellular response to trichostatin A	0.0193204	MEF2C, EZH2	V
GO:0007422	peripheral nervous system development	0.0224726	EGR2, ERBB3, NRG1	V
GO:0045605	negative regulation of epidermal cell differentiation	0.0288409	EZH2, DLL1	V
GO:0060079	excitatory postsynaptic potential	0.0300122	MEF2C, GRIK2, CHRNA3	V
GO:0048662	negative regulation of smooth muscle cell proliferation	0.0320334	NPR3, PPARGC1A, IGFBP5	V
GO:0042127	regulation of cell proliferation	0.0350063	ARX, ARHGEF2, CCDC88A, ERBB3, EZH2, NOS2	V
GO:0007623	circadian rhythm	0.0364823	ID4, NOS2, PPARGC1A, NRIP1	V
GO:0051048	negative regulation of secretion	0.0382697	ERBB3, NRG1	V
GO:0021871	forebrain regionalization	0.0382697	PGAP1, WNT2B	V
GO:0042220	response to cocaine	0.0384048	HSP90AA1, TIAM1, ADGRL3	V
GO:0042177	negative regulation of protein catabolic process	0.0384048	MDM4, NOS2, NRG1	V
GO:0045666	positive regulation of neuron differentiation	0.0402566	MEF2C, FEZF2, CDON, TCF12	V
GO:0001932	regulation of protein phosphorylation	0.0428972	PHIP, CCDC88A, EZH2	V
GO:0007585	respiratory gaseous exchange	0.0428972	EDN1, DACH1, PBX3	V
GO:0060271	cilium morphogenesis	0.0435981	CEP83, DYNC2H1, CEP290, AHI1, PCM1	V
GO:0035023	regulation of Rho protein signal transduction	0.0442208	MURC, ARHGEF2, PLEKHG1, TIAM1	V
GO:0072178	nephric duct morphogenesis	0.0476074	EPHA4, EFNB2	V
GO:0071599	otic vesicle development	0.0476074	AHI1, COL2A1	V
GO:0050920	regulation of chemotaxis	0.0476074	CXCR4, EFNB2	V
GO:0055114	oxidation-reduction process	8.19148e-05	LDHA, MSMO1, CYP2S1, MSRB1, IDO1, PIPOX, FDFT1, DHRS3, DHCR7, PHGDH, TSTA3, NQO1, HIGD1A	VI
GO:0006096	glycolytic process	0.000815793	ALDOA, LDHA, TPI1, GCK	VI
GO:0035456	response to interferon-beta	0.00102014	IFITM1, IFITM2, IFITM3	VI
GO:0035455	response to interferon-alpha	0.00127068	IFITM1, IFITM2, IFITM3	VI
GO:0009607	response to biotic stimulus	0.0025336	IFITM1, IFITM2, IFITM3	VI
GO:0050829	defense response to Gram-negative bacterium	0.00329513	CHGA, ADM, GSDMD, PYCARD	VI
GO:0046597	negative regulation of viral entry into host cell	0.00420021	IFITM1, IFITM2, IFITM3	VI
GO:0071294	cellular response to zinc ion	0.00467787	TSPO, MT1H, MT1G	VI
GO:0034341	response to interferon-gamma	0.00741879	IFITM1, IFITM2, IFITM3	VI
GO:0061621	canonical glycolysis	0.00867482	ALDOA, TPI1, GCK	VI
GO:0050434	positive regulation of viral transcription	0.0107235	PFN1, POLR2E, POLR2C	VI
GO:0008152	metabolic process	0.0131724	ECI2, ECH1, ACO1, PLA2G4C, GSTP1	VI
GO:0098609	cell-cell adhesion	0.0159308	ALDOA, PFN1, LDHA, LAD1, IDH1, PDLIM1	VI
GO:0006931	substrate-dependent cell migration, cell attachment to substrate	0.0161708	TNFRSF12A, CUZD1	VI
GO:0006695	cholesterol biosynthetic process	0.017993	MSMO1, DHCR7, FDFT1	VI
GO:0045071	negative regulation of viral genome replication	0.019825	IFITM1, IFITM2, IFITM3	VI
GO:0006979	response to oxidative stress	0.0219125	HMOX2, MSRB1, IDH1, PDLIM1	VI
GO:0043065	positive regulation of apoptotic process	0.0235541	LDHA, TSPO, ADM, TNFRSF12A, PYCARD, GAL	VI
GO:0006094	gluconeogenesis	0.0237115	ALDOA, TPI1, SLC25A1	VI
GO:0008360	regulation of cell shape	0.0405143	ALDOA, PDPN, FBLIM1, MYL12A	VI
GO:0060337	type I interferon signaling pathway	0.0471474	IFITM1, IFITM2, IFITM3	VI
GO:0009062	fatty acid catabolic process	0.0477404	ECI2, ECH1	VI
GO:0035019	somatic stem cell population maintenance	0.0484766	POLR2E, TDGF1, POLR2C	VI
