# Supplementary material for: Mapping human pluripotent stem cell differentiation pathways using high throughput single-cell RNA-sequencing
Source: Genome Biol. 2018 Apr 5;19:47. doi: 10.1186/s13059-018-1426-0 (PMC5887227; doi:10.1186/s13059-018-1426-0)
Supplement: Supplementary file 14 — Table S13. List of signaling pathways used in Additional file 1: Figure S7a. (XLSX 20 kb) [file 13059_2018_1426_MOESM14_ESM.xlsx]

## Sheet: Sheet1
Term	KEGG_PATHWAY	PValue	Genes	note
hsa05202	Transcriptional misregulation in cancer	1.79618e-11	MEF2C, ERG, RXRA, TP53, FOXO1, NFKB1, ZBTB16, SMAD1, MEIS1, HHEX, FLI1, SP1, ID2, ELK4, PBX3, ETV5, KLF3	endothelial cell
hsa04550	Signaling pathways regulating pluripotency of stem cells	2.39503e-09	SMAD9, TBX3, PAX6, SMAD2, REST, SMAD1, ISL1, MEIS1, ID2, HAND1, ID1, DLX5, ID4, ZFHX3	endothelial cell
hsa05161	Hepatitis B	3.68224e-07	FOS, EGR3, EGR2, STAT5A, JUN, TP53, CREB3L1, CREB5, NFKB1, NFATC3, NFATC1, STAT2	endothelial cell
hsa04350	TGF-beta signaling pathway	2.9636e-06	SMAD9, SP1, ID2, ID1, SMAD6, SMAD2, ID4, TGIF2, SMAD1	endothelial cell
hsa05166	HTLV-I infection	2.9689e-06	EGR1, EGR2, STAT5A, TP53, SMAD2, NFKB1, FOS, MSX1, ELK4, ETS1, ETS2, JUN, NFATC3, NFATC1	endothelial cell
hsa04950	Maturity onset diabetes of the young	7.2487e-06	HES1, HHEX, FOXA2, HNF4A, FOXA3, PAX6	endothelial cell
hsa05200	Pathways in cancer	6.80049e-05	TCF7, EPAS1, RXRA, STAT5A, MITF, TP53, FOXO1, NFKB1, SMAD2, ZBTB16, MECOM, GLI3, FOS, JUN, RARB	endothelial cell
hsa04024	cAMP signaling pathway	0.001284	PPARA, FOS, JUN, CREB3L1, CREB5, NFKB1, SOX9, GLI3, NFATC1	endothelial cell
hsa05030	Cocaine addiction	0.00187472	JUN, CREB3L1, CREB5, NFKB1, FOSB	endothelial cell
hsa04022	cGMP-PKG signaling pathway	0.0020473	MEF2C, MEF2D, MEF2A, GATA4, CREB3L1, CREB5, NFATC3, NFATC1	endothelial cell
hsa05215	Prostate cancer	0.00256062	TCF7, TP53, CREB3L1, FOXO1, CREB5, NFKB1	endothelial cell
hsa04380	Osteoclast differentiation	0.00285906	FOS, JUN, MITF, NFKB1, FOSB, NFATC1, STAT2	endothelial cell
hsa05210	Colorectal cancer	0.00443943	FOS, TCF7, JUN, TP53, SMAD2	endothelial cell
hsa05031	Amphetamine addiction	0.00555197	FOS, JUN, CREB3L1, CREB5, FOSB	endothelial cell
hsa04390	Hippo signaling pathway	0.00574531	TCF7, ID2, ID1, TEAD1, SMAD2, TEAD3, SMAD1	endothelial cell
hsa04010	MAPK signaling pathway	0.00612718	MEF2C, FOS, ELK4, JUN, TP53, NFKB1, MECOM, NFATC3, NFATC1	endothelial cell
hsa04931	Insulin resistance	0.00616301	PPARA, CREB3L1, FOXO1, MLXIP, CREB5, NFKB1	endothelial cell
hsa04662	B cell receptor signaling pathway	0.00649915	FOS, JUN, NFKB1, NFATC3, NFATC1	endothelial cell
hsa05203	Viral carcinogenesis	0.00657277	EGR3, EGR2, STAT5A, JUN, TP53, CREB3L1, CREB5, NFKB1	endothelial cell
hsa04917	Prolactin signaling pathway	0.00718687	FOS, STAT5A, IRF1, NFKB1, FOXO3	endothelial cell
hsa05160	Hepatitis C	0.0144279	PPARA, RXRA, TP53, IRF1, NFKB1, STAT2	endothelial cell
hsa04310	Wnt signaling pathway	0.0166919	TCF7, JUN, TP53, SOX17, NFATC3, NFATC1	endothelial cell
hsa04915	Estrogen signaling pathway	0.0222024	FOS, SP1, JUN, CREB3L1, CREB5	endothelial cell
hsa05221	Acute myeloid leukemia	0.0225699	TCF7, STAT5A, NFKB1, ZBTB16	endothelial cell
hsa05223	Non-small cell lung cancer	0.0225699	RXRA, TP53, FOXO3, RARB	endothelial cell
hsa04660	T cell receptor signaling pathway	0.0252509	FOS, JUN, NFKB1, NFATC3, NFATC1	endothelial cell
hsa04668	TNF signaling pathway	0.0276957	FOS, JUN, CREB3L1, CREB5, NFKB1	endothelial cell
hsa05321	Inflammatory bowel disease (IBD)	0.0319091	JUN, NFKB1, SMAD2, NFATC1	endothelial cell
hsa04919	Thyroid hormone signaling pathway	0.0348895	THRA, RXRA, GATA4, TP53, FOXO1	endothelial cell
hsa05216	Thyroid cancer	0.0390734	TCF7, RXRA, TP53	endothelial cell
hsa05220	Chronic myeloid leukemia	0.0429747	STAT5A, TP53, NFKB1, MECOM	endothelial cell
hsa04152	AMPK signaling pathway	0.0430767	HNF4A, CREB3L1, FOXO1, CREB5, FOXO3	endothelial cell
hsa05133	Pertussis	0.0475596	FOS, JUN, IRF1, NFKB1	endothelial cell
hsa04550	Signaling pathways regulating pluripotency of stem cells	1.41848e-10	SETDB1, SMAD9, TBX3, SMAD2, SMAD1, REST, ISL1, MEIS1, ID2, HAND1, ID1, DLX5, LHX5, ID4, ZFHX3, KLF4	muscle cell
hsa05202	Transcriptional misregulation in cancer	1.93298e-10	MAF, MEF2C, ERG, RXRA, RELA, SMAD1, ZBTB16, ZBTB17, MEIS1, HHEX, FLI1, SP1, ID2, REL, ELK4, PBX3, KLF3	muscle cell
hsa05161	Hepatitis B	2.48687e-09	EGR3, RELA, STAT5A, STAT5B, CREB5, STAT2, STAT6, FOS, JUN, IRF7, CREB3L1, NFATC4, CREB3L3, NFATC3, NFATC1	muscle cell
hsa04350	TGF-beta signaling pathway	8.90153e-07	SMAD9, SP1, ID2, E2F5, ID1, SMAD6, SMAD2, ID4, TGIF2, SMAD1	muscle cell
hsa05166	HTLV-I infection	1.61289e-05	EGR1, RELA, STAT5A, STAT5B, SMAD2, FOS, MSX1, ELK4, ETS1, JUN, ETS2, NFATC4, NFATC3, NFATC1	muscle cell
hsa04022	cGMP-PKG signaling pathway	0.000220851	MEF2C, MEF2D, MEF2A, GATA4, CREB3L1, CREB5, NFATC4, CREB3L3, NFATC3, NFATC1	muscle cell
hsa04917	Prolactin signaling pathway	0.000249028	FOS, STAT5A, RELA, STAT5B, IRF1, ESR2, FOXO3	muscle cell
hsa05030	Cocaine addiction	0.000347548	RELA, JUN, CREB3L1, CREB5, CREB3L3, FOSB	muscle cell
hsa05200	Pathways in cancer	0.000351285	TCF7, EPAS1, RXRA, RELA, STAT5A, MITF, STAT5B, SMAD2, ZBTB16, MECOM, GLI2, GLI3, FOS, JUN, RARB	muscle cell
hsa04024	cAMP signaling pathway	0.000806385	PPARA, FOS, RELA, JUN, CREB3L1, CREB5, CREB3L3, SOX9, GLI3, NFATC1	muscle cell
hsa05203	Viral carcinogenesis	0.00103276	EGR3, REL, STAT5A, RELA, JUN, IRF7, STAT5B, CREB3L1, CREB5, CREB3L3	muscle cell
hsa05321	Inflammatory bowel disease (IBD)	0.00119871	MAF, STAT6, RELA, JUN, SMAD2, NFATC1	muscle cell
hsa05031	Amphetamine addiction	0.00137767	FOS, JUN, CREB3L1, CREB5, CREB3L3, FOSB	muscle cell
hsa04915	Estrogen signaling pathway	0.00147162	FOS, SP1, JUN, CREB3L1, CREB5, ESR2, CREB3L3	muscle cell
hsa04390	Hippo signaling pathway	0.00280678	TCF7, ID2, ID1, TEAD1, SMAD2, TEAD3, SMAD1, GLI2	muscle cell
hsa04950	Maturity onset diabetes of the young	0.00406586	HES1, HHEX, FOXA2, HNF4A	muscle cell
hsa05221	Acute myeloid leukemia	0.00523232	TCF7, STAT5A, RELA, STAT5B, ZBTB16	muscle cell
hsa04380	Osteoclast differentiation	0.00596391	FOS, RELA, JUN, MITF, FOSB, NFATC1, STAT2	muscle cell
hsa04668	TNF signaling pathway	0.0105601	FOS, RELA, JUN, CREB3L1, CREB5, CREB3L3	muscle cell
hsa04662	B cell receptor signaling pathway	0.010887	FOS, RELA, JUN, NFATC3, NFATC1	muscle cell
hsa04931	Insulin resistance	0.0113914	PPARA, RELA, CREB3L1, MLXIP, CREB5, CREB3L3	muscle cell
hsa05215	Prostate cancer	0.0245501	TCF7, RELA, CREB3L1, CREB5, CREB3L3	muscle cell
hsa05160	Hepatitis C	0.0257675	PPARA, RELA, IRF7, RXRA, IRF1, STAT2	muscle cell
hsa04310	Wnt signaling pathway	0.029609	TCF7, JUN, NFATC4, SOX17, NFATC3, NFATC1	muscle cell
hsa05016	Huntington's disease	0.0335404	NRF1, SP1, RCOR1, CREB3L1, CREB5, CREB3L3, REST	muscle cell
hsa04660	T cell receptor signaling pathway	0.0404465	FOS, RELA, JUN, NFATC3, NFATC1	muscle cell
hsa04010	MAPK signaling pathway	0.0410219	MEF2C, FOS, ELK4, RELA, JUN, MECOM, NFATC3, NFATC1	muscle cell
hsa05210	Colorectal cancer	0.0428292	FOS, TCF7, JUN, SMAD2	muscle cell
hsa04921	Oxytocin signaling pathway	0.0484955	MEF2C, FOS, JUN, NFATC4, NFATC3, NFATC1	muscle cell
hsa05202	Transcriptional misregulation in cancer	3.41018e-13	MAF, MEF2C, RXRA, TP53, ZBTB16, NR4A3, SMAD1, ZBTB17, MEIS1, HHEX, FLI1, SP1, ID2, REL, ELK4, BCL6, PBX3, ETV5, KLF3	stromal cell
hsa04550	Signaling pathways regulating pluripotency of stem cells	4.91512e-10	SMAD9, TBX3, PAX6, SMAD2, SMAD1, REST, ISL1, MEIS1, ID2, HAND1, ID1, DLX5, ID4, ZFHX3, KLF4	stromal cell
hsa05161	Hepatitis B	8.41247e-09	STAT6, FOS, EGR3, EGR2, JUN, TP53, CREB3L1, CREB5, NFATC4, CREB3L3, NFATC2, NFATC3, NFATC1, STAT2	stromal cell
hsa04350	TGF-beta signaling pathway	4.84768e-06	SMAD9, SP1, ID2, ID1, SMAD6, SMAD2, ID4, TGIF2, SMAD1	stromal cell
hsa05166	HTLV-I infection	6.26237e-06	EGR1, EGR2, TP53, SMAD2, FOS, MSX1, ETS1, ELK4, ETS2, JUN, NFATC4, NFATC2, NFATC3, NFATC1	stromal cell
hsa04022	cGMP-PKG signaling pathway	0.000115272	MEF2C, MEF2A, GATA4, CREB3L1, CREB5, NFATC4, CREB3L3, NFATC2, NFATC3, NFATC1	stromal cell
hsa04950	Maturity onset diabetes of the young	0.000205186	HES1, HHEX, FOXA2, HNF4A, PAX6	stromal cell
hsa05031	Amphetamine addiction	0.00094351	FOS, JUN, CREB3L1, CREB5, CREB3L3, FOSB	stromal cell
hsa04310	Wnt signaling pathway	0.00102621	TCF7, JUN, TP53, NFATC4, SOX17, NFATC2, NFATC3, NFATC1	stromal cell
hsa05200	Pathways in cancer	0.00172573	FOS, TCF7, EPAS1, JUN, RXRA, MITF, TP53, SMAD2, RARB, ZBTB16, MECOM, GLI2, GLI3	stromal cell
hsa04390	Hippo signaling pathway	0.00173226	TCF7, ID2, ID1, TEAD1, SMAD2, TEAD3, SMAD1, GLI2	stromal cell
hsa04024	cAMP signaling pathway	0.00195314	PPARA, FOS, JUN, CREB3L1, CREB5, CREB3L3, SOX9, GLI3, NFATC1	stromal cell
hsa05030	Cocaine addiction	0.00237702	JUN, CREB3L1, CREB5, CREB3L3, FOSB	stromal cell
hsa04380	Osteoclast differentiation	0.00395119	FOS, JUN, MITF, FOSB, NFATC2, NFATC1, STAT2	stromal cell
hsa05210	Colorectal cancer	0.00558776	FOS, TCF7, JUN, TP53, SMAD2	stromal cell
hsa04915	Estrogen signaling pathway	0.0056147	FOS, SP1, JUN, CREB3L1, CREB5, CREB3L3	stromal cell
hsa05321	Inflammatory bowel disease (IBD)	0.00625459	MAF, STAT6, JUN, SMAD2, NFATC1	stromal cell
hsa04662	B cell receptor signaling pathway	0.00814825	FOS, JUN, NFATC2, NFATC3, NFATC1	stromal cell
hsa05203	Viral carcinogenesis	0.00929431	EGR3, EGR2, REL, JUN, TP53, CREB3L1, CREB5, CREB3L3	stromal cell
hsa04921	Oxytocin signaling pathway	0.0097058	MEF2C, FOS, JUN, NFATC4, NFATC2, NFATC3, NFATC1	stromal cell
hsa05215	Prostate cancer	0.0186458	TCF7, TP53, CREB3L1, CREB5, CREB3L3	stromal cell
hsa05016	Huntington's disease	0.0233646	SP1, RCOR1, TP53, CREB3L1, CREB5, CREB3L3, REST	stromal cell
hsa05217	Basal cell carcinoma	0.0254748	TCF7, TP53, GLI2, GLI3	stromal cell
hsa05223	Non-small cell lung cancer	0.0266974	RXRA, TP53, FOXO3, RARB	stromal cell
hsa04010	MAPK signaling pathway	0.0276368	MEF2C, FOS, ELK4, JUN, TP53, MECOM, NFATC3, NFATC1	stromal cell
hsa04660	T cell receptor signaling pathway	0.0310709	FOS, JUN, NFATC2, NFATC3, NFATC1	stromal cell
hsa04668	TNF signaling pathway	0.0340238	FOS, JUN, CREB3L1, CREB5, CREB3L3	stromal cell
hsa04931	Insulin resistance	0.0360807	PPARA, CREB3L1, MLXIP, CREB5, CREB3L3	stromal cell
hsa05216	Thyroid cancer	0.0439276	TCF7, RXRA, TP53	stromal cell
hsa04550	Signaling pathways regulating pluripotency of stem cells	4.12557e-10	SMAD9, TBX3, SMAD2, SMAD1, REST, ISL1, MEIS1, ID2, HAND1, ID1, DLX5, LHX5, ID4, ZFHX3, KLF4	liver cell
hsa05202	Transcriptional misregulation in cancer	4.58118e-10	MAF, MEF2C, RXRA, RELA, NFKB1, ZBTB16, SMAD1, ZBTB17, MEIS1, MYCN, HHEX, FLI1, SP1, ID2, REL, BCL6	liver cell
hsa05161	Hepatitis B	7.08225e-08	STAT6, FOS, EGR3, EGR2, JUN, RELA, CREB3L1, NFKB1, NFATC4, CREB3L3, NFATC3, NFATC1, STAT2	liver cell
hsa04350	TGF-beta signaling pathway	4.40603e-06	SMAD9, SP1, ID2, ID1, SMAD6, SMAD2, ID4, TGIF2, SMAD1	liver cell
hsa05321	Inflammatory bowel disease (IBD)	7.1787e-06	MAF, STAT6, RELA, JUN, NFKB1, SMAD2, RORA, NFATC1	liver cell
hsa05166	HTLV-I infection	2.89674e-05	EGR1, EGR2, RELA, SMAD2, NFKB1, FOS, MSX1, ETS1, ETS2, JUN, NFATC4, NFATC3, NFATC1	liver cell
hsa04950	Maturity onset diabetes of the young	0.000195425	HES1, HHEX, FOXA2, HNF4A, FOXA3	liver cell
hsa05030	Cocaine addiction	0.000221183	RELA, JUN, CREB3L1, NFKB1, CREB3L3, FOSB	liver cell
hsa04380	Osteoclast differentiation	0.000699005	FOS, RELA, JUN, MITF, NFKB1, FOSB, NFATC1, STAT2	liver cell
hsa04662	B cell receptor signaling pathway	0.00109105	FOS, RELA, JUN, NFKB1, NFATC3, NFATC1	liver cell
hsa04917	Prolactin signaling pathway	0.00124174	FOS, RELA, IRF1, NFKB1, ESR2, FOXO3	liver cell
hsa04931	Insulin resistance	0.00139811	PPARA, RELA, MLXIPL, CREB3L1, MLXIP, NFKB1, CREB3L3	liver cell
hsa05200	Pathways in cancer	0.00154413	FOS, TCF7, EPAS1, RELA, JUN, RXRA, MITF, NFKB1, SMAD2, RARB, ZBTB16, MECOM, GLI3	liver cell
hsa04024	cAMP signaling pathway	0.00180115	PPARA, FOS, RELA, JUN, CREB3L1, NFKB1, CREB3L3, GLI3, NFATC1	liver cell
hsa04022	cGMP-PKG signaling pathway	0.00276006	MEF2C, GTF2IRD1, GATA4, CREB3L1, NFATC4, CREB3L3, NFATC3, NFATC1	liver cell
hsa04915	Estrogen signaling pathway	0.0053231	FOS, SP1, JUN, CREB3L1, ESR2, CREB3L3	liver cell
hsa04660	T cell receptor signaling pathway	0.00628914	FOS, RELA, JUN, NFKB1, NFATC3, NFATC1	liver cell
hsa05031	Amphetamine addiction	0.00667097	FOS, JUN, CREB3L1, CREB3L3, FOSB	liver cell
hsa04668	TNF signaling pathway	0.00709034	FOS, RELA, JUN, CREB3L1, NFKB1, CREB3L3	liver cell
hsa04932	Non-alcoholic fatty liver disease (NAFLD)	0.00738709	PPARA, RELA, JUN, RXRA, MLXIPL, MLXIP, NFKB1	liver cell
hsa04390	Hippo signaling pathway	0.00738709	TCF7, ID2, ID1, TEAD1, SMAD2, TEAD3, SMAD1	liver cell
hsa05203	Viral carcinogenesis	0.00869355	EGR3, EGR2, REL, RELA, JUN, CREB3L1, NFKB1, CREB3L3	liver cell
hsa05133	Pertussis	0.0104153	FOS, RELA, JUN, IRF1, NFKB1	liver cell
hsa05160	Hepatitis C	0.0177334	PPARA, RELA, RXRA, IRF1, NFKB1, STAT2	liver cell
hsa05215	Prostate cancer	0.0178832	TCF7, RELA, CREB3L1, NFKB1, CREB3L3	liver cell
hsa04310	Wnt signaling pathway	0.0204695	TCF7, JUN, NFATC4, SOX17, NFATC3, NFATC1	liver cell
hsa05221	Acute myeloid leukemia	0.0258416	TCF7, RELA, NFKB1, ZBTB16	liver cell
hsa04010	MAPK signaling pathway	0.0260056	MEF2C, FOS, RELA, JUN, NFKB1, MECOM, NFATC3, NFATC1	liver cell
hsa05142	Chagas disease (American trypanosomiasis)	0.0307809	FOS, RELA, JUN, NFKB1, SMAD2	liver cell
hsa05210	Colorectal cancer	0.0335913	FOS, TCF7, JUN, SMAD2	liver cell
hsa04921	Oxytocin signaling pathway	0.0341317	MEF2C, FOS, JUN, NFATC4, NFATC3, NFATC1	liver cell
hsa04920	Adipocytokine signaling pathway	0.0455918	PPARA, RELA, RXRA, NFKB1	liver cell
hsa05140	Leishmaniasis	0.047223	FOS, RELA, JUN, NFKB1	liver cell
hsa04550	Signaling pathways regulating pluripotency of stem cells	6.69769e-10	SMAD9, TBX3, PAX6, SMAD2, REST, MEIS1, ID2, HAND1, ID1, DLX5, LHX5, ID4, ZFHX3, KLF4	epithelial cell
hsa05202	Transcriptional misregulation in cancer	6.4365e-08	MEF2C, RXRA, TP53, FOXO1, ZBTB16, MEIS1, HHEX, FLI1, SP1, ID2, ELK4, PBX3, ETV5	epithelial cell
hsa04950	Maturity onset diabetes of the young	4.45671e-06	HES1, HHEX, FOXA2, HNF4A, FOXA3, PAX6	epithelial cell
hsa04350	TGF-beta signaling pathway	1.6233e-05	SMAD9, SP1, ID2, ID1, SMAD6, SMAD2, ID4, TGIF2	epithelial cell
hsa05200	Pathways in cancer	9.54966e-05	TCF7, EPAS1, RXRA, MITF, TP53, FOXO1, SMAD2, ZBTB16, MECOM, GLI2, GLI3, FOS, JUN, RARB	epithelial cell
hsa05031	Amphetamine addiction	0.000446774	FOS, JUN, CREB3L1, CREB5, CREB3L3, FOSB	epithelial cell
hsa05161	Hepatitis B	0.000515451	FOS, EGR2, JUN, TP53, CREB3L1, CREB5, CREB3L3, STAT2	epithelial cell
hsa05030	Cocaine addiction	0.00130257	JUN, CREB3L1, CREB5, CREB3L3, FOSB	epithelial cell
hsa05215	Prostate cancer	0.00165798	TCF7, TP53, CREB3L1, FOXO1, CREB5, CREB3L3	epithelial cell
hsa05016	Huntington's disease	0.00265139	NRF1, SP1, RCOR1, TP53, CREB3L1, CREB5, CREB3L3, REST	epithelial cell
hsa04915	Estrogen signaling pathway	0.0027856	FOS, SP1, JUN, CREB3L1, CREB5, CREB3L3	epithelial cell
hsa05210	Colorectal cancer	0.00311649	FOS, TCF7, JUN, TP53, SMAD2	epithelial cell
hsa04024	cAMP signaling pathway	0.00315019	PPARA, FOS, JUN, CREB3L1, CREB5, CREB3L3, SOX9, GLI3	epithelial cell
hsa05166	HTLV-I infection	0.0034298	EGR1, FOS, MSX1, EGR2, ELK4, JUN, ETS2, TP53, SMAD2	epithelial cell
hsa04390	Hippo signaling pathway	0.00353736	TCF7, ID2, ID1, TEAD1, SMAD2, TEAD3, GLI2	epithelial cell
hsa04931	Insulin resistance	0.00405641	PPARA, CREB3L1, FOXO1, MLXIP, CREB5, CREB3L3	epithelial cell
hsa04152	AMPK signaling pathway	0.00678849	HNF4A, CREB3L1, FOXO1, CREB5, FOXO3, CREB3L3	epithelial cell
hsa04922	Glucagon signaling pathway	0.0160417	PPARA, CREB3L1, FOXO1, CREB5, CREB3L3	epithelial cell
hsa05217	Basal cell carcinoma	0.0166088	TCF7, TP53, GLI2, GLI3	epithelial cell
hsa05223	Non-small cell lung cancer	0.0174276	RXRA, TP53, FOXO3, RARB	epithelial cell
hsa04668	TNF signaling pathway	0.0201182	FOS, JUN, CREB3L1, CREB5, CREB3L3	epithelial cell
hsa04022	cGMP-PKG signaling pathway	0.0232769	MEF2C, MEF2A, GATA4, CREB3L1, CREB5, CREB3L3	epithelial cell
hsa04919	Thyroid hormone signaling pathway	0.0254985	THRA, RXRA, GATA4, TP53, FOXO1	epithelial cell
hsa05216	Thyroid cancer	0.0326572	TCF7, RXRA, TP53	epithelial cell
hsa04380	Osteoclast differentiation	0.0395889	FOS, JUN, MITF, FOSB, STAT2	epithelial cell
hsa05160	Hepatitis C	0.0414888	PPARA, RXRA, TP53, IRF1, STAT2	epithelial cell
hsa04550	Signaling pathways regulating pluripotency of stem cells	9.82241e-14	SETDB1, SMAD9, TBX3, OTX1, SOX2, PAX6, SMAD2, SMAD1, REST, MEIS1, ZIC3, ID2, HAND1, ID1, DLX5, LHX5, ID4, ZFHX3, KLF4	neural cell
hsa05202	Transcriptional misregulation in cancer	2.68108e-11	MAF, MEF2C, RXRA, TP53, SIX4, ZBTB16, SMAD1, ZBTB17, MEIS1, MYCN, SP1, ID2, REL, ELK4, ETV1, BCL6, PBX3, KLF3	neural cell
hsa05161	Hepatitis B	3.19268e-08	STAT6, E2F2, FOS, EGR3, EGR2, JUN, STAT5B, TP53, CREB5, NFATC4, NFATC2, NFATC3, NFATC1, STAT2	neural cell
hsa05166	HTLV-I infection	1.23091e-07	EGR1, E2F2, EGR2, STAT5B, TP53, SMAD2, MYBL1, FOS, MSX1, ELK4, ETS1, JUN, ETS2, NFATC4, NFATC2, NFATC3, NFATC1	neural cell
hsa04350	TGF-beta signaling pathway	1.0816e-06	SMAD9, SP1, ID2, E2F5, ID1, SMAD6, SMAD2, ID4, TGIF2, SMAD1	neural cell
hsa05200	Pathways in cancer	0.000127633	E2F2, TCF7, EPAS1, RXRA, STAT5B, MITF, TP53, SMAD2, ZBTB16, MECOM, GLI2, GLI3, ARNT, FOS, JUN, RARB	neural cell
hsa04390	Hippo signaling pathway	0.000682812	TCF7, ID2, ID1, SOX2, TEAD1, SMAD2, TEAD3, SMAD1, GLI2	neural cell
hsa04950	Maturity onset diabetes of the young	0.00433457	HES1, FOXA2, HNF4A, PAX6	neural cell
hsa04022	cGMP-PKG signaling pathway	0.00537353	MEF2C, MEF2D, GATA4, CREB5, NFATC4, NFATC2, NFATC3, NFATC1	neural cell
hsa05223	Non-small cell lung cancer	0.00567136	E2F2, RXRA, TP53, FOXO3, RARB	neural cell
hsa04380	Osteoclast differentiation	0.00665592	FOS, JUN, MITF, FOSB, NFATC2, NFATC1, STAT2	neural cell
hsa05210	Colorectal cancer	0.00812579	FOS, TCF7, JUN, TP53, SMAD2	neural cell
hsa04310	Wnt signaling pathway	0.00852075	TCF7, JUN, TP53, NFATC4, NFATC2, NFATC3, NFATC1	neural cell
hsa05321	Inflammatory bowel disease (IBD)	0.00907722	MAF, STAT6, JUN, SMAD2, NFATC1	neural cell
hsa04662	B cell receptor signaling pathway	0.0117663	FOS, JUN, NFATC2, NFATC3, NFATC1	neural cell
hsa04921	Oxytocin signaling pathway	0.0158855	MEF2C, FOS, JUN, NFATC4, NFATC2, NFATC3, NFATC1	neural cell
hsa05217	Basal cell carcinoma	0.0335027	TCF7, TP53, GLI2, GLI3	neural cell
hsa04915	Estrogen signaling pathway	0.0383838	FOS, SP1, JUN, CREB5, ESR2	neural cell
hsa04024	cAMP signaling pathway	0.0418848	PPARA, FOS, JUN, CREB5, SOX9, GLI3, NFATC1	neural cell
hsa04660	T cell receptor signaling pathway	0.0433906	FOS, JUN, NFATC2, NFATC3, NFATC1	neural cell
hsa04010	MAPK signaling pathway	0.0455053	MEF2C, FOS, ELK4, JUN, TP53, MECOM, NFATC3, NFATC1	neural cell
hsa05203	Viral carcinogenesis	0.0482143	EGR3, EGR2, REL, JUN, STAT5B, TP53, CREB5	neural cell
