# Supplementary material for: Mapping human pluripotent stem cell differentiation pathways using high throughput single-cell RNA-sequencing
Source: Genome Biol. 2018 Apr 5;19:47. doi: 10.1186/s13059-018-1426-0 (PMC5887227; doi:10.1186/s13059-018-1426-0)
Supplement: Supplementary file 15 — Table S14. List of GO terms used in Additional file 1: Figure S9. (XLSX 22 kb) [file 13059_2018_1426_MOESM15_ESM.xlsx]

## Sheet: Sheet1
GO Term NO.	Term	PValue	Genes	Cell type
GO:0070062	~extracellular exosome	6.03308e-10	ZNF486, ARSE, ACTR3, GSS, WARS, ACTG2, DNAJC7, SUCLA2, GOLGA4, HIST1H1E, ANP32B, PFKL, ACTA1, SUCLG1, STOM, SERPINB9, RAB18, FNBP1L, VAMP8, PGM1, SDCBP, DSP, NEU1, LAMC1, CTSB, LCP1, TPST2, VIM, SNX2, ADH5, CHCHD3, SNX3, CDH2, ARPC5, GPRC5B, ITM2B, ALDH3A2, CD9, ANXA7, SERINC5, MTCH2, KRT8, VPS35, ZMPSTE24, GSTO1, LAMB1, SPP1, S100A10, CSRP1, GYG1, AK4, ANXA5, CPVL, SMC2, ANXA2, PLSCR1, ERP44, SY…	Naive-like H9
GO:0005829	~cytosol	1.69653e-07	SAT1, SEC31A, REST, PMAIP1, GPCPD1, ACTR3, GSS, WARS, FOS, ACTG2, AP2B1, GSTM4, SERPINE2, DNAJC7, FRAT2, ZNF106, RANBP2, GOLGA4, PFKL, ACTA1, SUCLG1, NUDT15, DCTN5, CDK6, SERPINB9, EIF4A3, CCND1, RAB18, VAMP8, PGM1, SDCBP, CLIP1, UROD, LCP1, RBP1, VIM, PLBD1, UPP1, ADH5, SNX2, NFKBIA, SNX3, ARPC5, ANXA7, PLIN2, DMD, DNMT3L, ASRGL1, VPS35, GSTO1, DHX9, ODC1, PLA2G16, CKAP5, TRIM26, SMYD2, GYG1, AT…	Naive-like H9
GO:0005739	~mitochondrion	2.68895e-05	RAD51C, NDUFB5, TXN2, ADH5, CHCHD3, CHCHD2, BNIP3, CHCHD4, PMAIP1, MRS2, MTCH2, MRPL15, VPS35, RANBP2, PDHA1, SUCLA2, RMND1, PDK1, NDUFA9, SUCLG1, MRPS5, AK4, STOM, SLC25A11, SYNE2, ATP6V1E1, HEBP2, DLD, SDHD, CTSB, PERP, OAT	Naive-like H9
GO:0060395	~SMAD protein signal transduction	8.36357e-05	GDF3, T, FOS, NODAL, VIM, LEFTY2, LEFTY1	Naive-like H9
GO:0048471	~perinuclear region of cytoplasm	0.000111578	RAD51C, ODC1, PLA2G16, SEC31A, MT1M, ZNF675, FZD5, TPD52, ANXA2, STOM, SERINC5, VAMP8, MT1E, CTSB, LAMB1, MT1H, SPP1, CCAR1, MT1F	Naive-like H9
GO:0006099	~tricarboxylic acid cycle	0.000340167	SUCLG1, DLD, SDHD, PDHA1, SUCLA2	Naive-like H9
GO:0005515	~protein binding	0.000681494	MKRN1, RAD51C, SEC31A, RBM3, FST, PYM1, REST, PMAIP1, TPD52, NMRK2, GSTM4, SERPINE2, DNAJC7, RMND1, CCAR1, DDX39A, NUDT15, ZNF649, DCTN5, RAB18, FNBP1L, VAMP8, PGM1, ERVH48-1, CLIP1, DSP, SDCBP, RNF24, SMARCA2, LITAF, TXN2, ANAPC13, CHCHD3, SNX2, CHCHD2, NFKBIA, ARPC5, SNX3, CHCHD4, DMD, DNMT3L, MBNL3, WDHD1, SPP1, ODC1, DHX9, KLF6, CKAP5, S100A10, SMYD2, ATG3, DPPA2, TBC1D23, SYNE2, HEBP2, MAP4,…	Naive-like H9
GO:0045926	~negative regulation of growth	0.00132209	MT1M, MT1E, MT1H, MT1F	Naive-like H9
GO:0071294	~cellular response to zinc ion	0.00132209	MT1M, MT1E, MT1H, MT1F	Naive-like H9
GO:0010862	~positive regulation of pathway-restricted SMAD protein phosphorylation	0.00234515	GDF3, NODAL, LEFTY2, SDCBP, LEFTY1	Naive-like H9
GO:0006120	~mitochondrial electron transport, NADH to ubiquinone	0.00253061	NDUFB5, NDUFA9, NDUFV1, DLD, NDUFA10	Naive-like H9
GO:0005759	~mitochondrial matrix	0.00262149	PDK1, TXN2, NDUFA9, SUCLG1, DLD, CARS2, PDHA1, AK4, SUCLA2, NDUFA10, OAT	Naive-like H9
GO:0005743	~mitochondrial inner membrane	0.0026547	SLC25A11, MRS2, NDUFB5, DNAJC15, MRPL15, MTCH2, SUCLG1, NDUFV1, SDHD, CHCHD3, MRPS5, NDUFA10, ALDH3A2	Naive-like H9
GO:0019827	~stem cell population maintenance	0.0027259	NODAL, EOMES, TET1, DPPA2, FGF4	Naive-like H9
GO:0006900	~membrane budding	0.00273887	FNBP1L, S100A10, ANXA2	Naive-like H9
GO:0051020	~GTPase binding	0.00292672	FNBP1L, BNIP3, GOLGA4, LCP1	Naive-like H9
GO:0042074	~cell migration involved in gastrulation	0.00362382	CER1, NODAL, MIXL1	Naive-like H9
GO:0005615	~extracellular space	0.0043256	CER1, GDF3, ACTA1, NODAL, PRTG, PLBD1, ZNF649, TIMP4, GPRC5B, GAL, ITM2B, ANXA2, LEFTY1, STOM, SERPINB9, ACTG2, CD9, SERPINE2, LEFTY2, ERVH48-1, SDCBP, CTSB, LAMC1, LAMB1, LCP1, SPP1	Naive-like H9
GO:0043653	~mitochondrial fragmentation involved in apoptotic process	0.00462351	BNIP3, VPS35, ATG3	Naive-like H9
GO:0007420	~brain development	0.0070146	CD9, RAB18, ID1, NODAL, H2AFY2, EOMES, CNTNAP2, AK4	Naive-like H9
GO:0005200	~structural constituent of cytoskeleton	0.00775405	ACTR3, ACTA1, DMD, VIM, DSP, ARPC5	Naive-like H9
GO:0010510	~regulation of acetyl-CoA biosynthetic process from pyruvate	0.00828349	PDK1, DLD, PDHA1	Naive-like H9
GO:0032403	~protein complex binding	0.00840175	AP2B1, CCND1, TXN2, NDUFA9, KRT8, NFKBIA, RANBP2, MYSM1	Naive-like H9
GO:0030669	~clathrin-coated endocytic vesicle membrane	0.00927696	HLA-DQB1, CD9, AP2B1, FZD5	Naive-like H9
GO:0005160	~transforming growth factor beta receptor binding	0.0113477	GDF3, NODAL, LEFTY2, LEFTY1	Naive-like H9
GO:0043408	~regulation of MAPK cascade	0.0120551	GDF3, ID1, LEFTY2, LEFTY1	Naive-like H9
GO:0005737	~cytoplasm	0.0127961	GDF3, RAD51C, FAM200B, SEC31A, FAM96A, RBM3, BNIP3, PYM1, TPD52, WARS, ACTG2, GSTM4, LBH, ZNF146, DNAJC7, SPG20, GOLGA4, DDX39A, ANP32B, PFKL, SUCLG1, CDK6, STOM, SERPINB9, USP28, EIF4A3, CCND1, FNBP1L, VAMP8, PGM1, CLIP1, SDCBP, DSP, UROD, LCP1, RBP1, LITAF, VIM, SNX2, UPP1, CHCHD3, NFKBIA, SNX3, CDH2, ARPC5, TSC22D1, T, KRT8, MT1E, ASRGL1, GSTO1, MBNL3, WDHD1, MT1H, MT1F, DHX9, ODC1, MT1M, TRIM…	Naive-like H9
GO:0035994	~response to muscle stretch	0.0146071	FOS, DMD, NFKBIA	Naive-like H9
GO:0005747	~mitochondrial respiratory chain complex I	0.0150773	NDUFB5, NDUFA9, NDUFV1, NDUFA10	Naive-like H9
GO:1903561	~extracellular vesicle	0.0159172	CD9, OLFML3, SERPINE2, SDCBP	Naive-like H9
GO:0043231	~intracellular membrane-bounded organelle	0.0159865	AP2B1, SEC31A, PPP1R3B, PLIN2, LITAF, NEU1, PDHA1, CTSB, GPRC5B, ITM2B, SMARCA2, GOLGA4, ALDH3A2	Naive-like H9
GO:0008137	~NADH dehydrogenase (ubiquinone) activity	0.0162883	NDUFB5, NDUFA9, NDUFV1, NDUFA10	Naive-like H9
GO:0071276	~cellular response to cadmium ion	0.0164288	MT1E, MT1H, MT1F	Naive-like H9
GO:0051412	~response to corticosterone	0.018342	FOS, CCND1, CALM3	Naive-like H9
GO:0010880	~regulation of release of sequestered calcium ion into cytosol by sarcoplasmic reticulum	0.018342	DMD, CALM3, GSTO1	Naive-like H9
GO:0014070	~response to organic cyclic compound	0.019472	ANXA7, EIF4A3, PLIN2, TXN2	Naive-like H9
GO:0010881	~regulation of cardiac muscle contraction by regulation of the release of sequestered calcium ion	0.0203444	DMD, CALM3, GSTO1	Naive-like H9
GO:0000122	~negative regulation of transcription from RNA polymerase II promoter	0.0218182	HIST1H1E, NODAL, FST, CHCHD3, EOMES, ZNF649, ZNF675, REST, SMYD2, LEFTY1, T, CCND1, ID1, H2AFY2, NSD1, SMARCA2	Naive-like H9
GO:0004775	~succinate-CoA ligase (ADP-forming) activity	0.0221502	SUCLG1, SUCLA2	Naive-like H9
GO:0030904	~retromer complex	0.022428	SNX2, VPS35, SNX3	Naive-like H9
GO:0045121	~membrane raft	0.0226239	STOM, PLSCR1, DMD, SDCBP, S100A10, GPRC5B, ANXA2	Naive-like H9
GO:0007179	~transforming growth factor beta receptor signaling pathway	0.0226933	FOS, ID1, LEFTY2, HPGD, LEFTY1	Naive-like H9
GO:0005925	~focal adhesion	0.0237265	ACTR3, CD9, SYNE2, VIM, SDCBP, CSRP1, ARPC5, CDH2, ANXA5, LCP1	Naive-like H9
GO:0016020	~membrane	0.0243732	HLA-DQB1, TPST2, SNX2, CDH2, ITM2B, ACTR3, FOS, CD9, ANXA7, AP2B1, MTCH2, DNAJC7, CNTNAP2, ZMPSTE24, ZNF106, RANBP2, DDX39A, DHX9, PFKL, CKAP5, DRG1, GYG1, ANXA5, ANXA2, STOM, SERPINB9, PLSCR1, EIF4A3, CCND1, VAMP8, SDCBP, NEU1, GOSR1, TMPO	Naive-like H9
GO:0005980	~glycogen catabolic process	0.0246072	PGM1, CALM3, GYG1	Naive-like H9
GO:0007492	~endoderm development	0.0246072	GDF3, LAMC1, MIXL1	Naive-like H9
GO:0007369	~gastrulation	0.0246072	CER1, DLD, MIXL1	Naive-like H9
GO:0030057	~desmosome	0.0264303	DSC2, DSP, PERP	Naive-like H9
GO:0005635	~nuclear envelope	0.0272159	ANXA7, SYNE2, CLIP1, BNIP3, TMPO, RANBP2	Naive-like H9
GO:0045662	~negative regulation of myoblast differentiation	0.0291992	GDF3, MBNL3, NMRK2	Naive-like H9
GO:0051592	~response to calcium ion	0.0302328	ANXA7, CCND1, SEC31A, CALM3	Naive-like H9
GO:0005606	~laminin-1 complex	0.0314377	LAMC1, LAMB1	Naive-like H9
GO:0043259	~laminin-10 complex	0.0314377	LAMC1, LAMB1	Naive-like H9
GO:0050679	~positive regulation of epithelial cell proliferation	0.0329713	ID1, NODAL, LAMC1, LAMB1	Naive-like H9
GO:0019899	~enzyme binding	0.0332601	ARMT1, PLSCR1, CCND1, GSTM4, PPP1R3B, DNMT3L, CNTNAP2, NFKBIA, ATG3	Naive-like H9
GO:0046872	~metal ion binding	0.0334711	HLA-DQB1, MKRN1, HKR1, FAM96A, ARSE, ZNF486, TIMP4, REST, NMRK2, ZNF600, ASH2L, DNMT3L, MT1E, ZMPSTE24, ZNF106, MBNL3, SUCLA2, MT1H, MYSM1, MT1F, KLF6, MT1M, PFKL, NUDT15, ZNF649, TRIM26, GYG1, SMYD2, NDUFV1, SDHD, CLIP1, CARS2, ADAM19	Naive-like H9
GO:0042803	~protein homodimerization activity	0.0339631	CER1, ODC1, SNX2, ADH5, S100A10, BNIP3, TPD52, MIXL1, GSS, STOM, GSTM4, ID1, CLIP1, SDCBP, HPGD	Naive-like H9
GO:0010628	~positive regulation of gene expression	0.0343804	ACTG2, PLSCR1, SERPINB9, ACTA1, ID1, VIM, VPS35, CDK6	Naive-like H9
GO:0006974	~cellular response to DNA damage stimulus	0.035456	DDX39A, ARMT1, USP28, CCND1, ASH2L, PMAIP1, BOD1L1	Naive-like H9
GO:0032981	~mitochondrial respiratory chain complex I assembly	0.0373128	NDUFB5, NDUFA9, NDUFV1, NDUFA10	Naive-like H9
GO:0031012	~extracellular matrix	0.0386948	PLSCR1, SERPINE2, VIM, LEFTY2, DSP, LAMC1, LAMB1, ANXA2	Naive-like H9
GO:0035987	~endodermal cell differentiation	0.0393016	NODAL, LAMB1, MIXL1	Naive-like H9
GO:0030175	~filopodium	0.0395505	ACTG2, ACTA1, DMD, LCP1	Naive-like H9
GO:0006006	~glucose metabolic process	0.0435327	PDK1, SLC25A11, PGM1, PDHA1	Naive-like H9
GO:0048859	~formation of anatomical boundary	0.0458818	GDF3, NODAL	Naive-like H9
GO:0044822	~poly(A) RNA binding	0.0471564	DDX39A, MKRN1, DHX9, HIST1H1E, RBM3, SUCLG1, MRPS5, PYM1, CSRP1, ANXA2, SLC25A11, EIF4A3, ANXA7, MRPL15, DSP, MAP4, ZNF106, MBNL3, CCAR1, PRPF38A	Naive-like H9
GO:0005125	~cytokine activity	0.0471588	CER1, GDF3, NODAL, LEFTY2, SPP1, LEFTY1	Naive-like H9
GO:0070062	~extracellular exosome	4.49096e-06	TSPO, RARRES2, SLC7A8, FSTL1, CAD, B2M, ACOT7, DMKN, AIF1L, NQO1, GNG4, ACO1, AARS, HLA-A, NECTIN2, LYPLA2, HLA-C, CYB5A, HLA-B, ACTN3, SLC9A3R1, FLNA, ARL3, THY1, DDR1, GLUL, NME3, PSME1, RRAS2, LCK, TUBA4A, WFDC2, MPST, ALPL, BID, CARHSP1, MAL2, GNG12, ITM2C, CD74, ALCAM, LGALS3BP, CBR1, MYL6B, FASN, GLRX, SHMT2, ACTC1, LIPA, S100A16, BAIAP2L1, PODXL, DUSP23, DPYSL2, PCK2, COTL1, SFRP1, EEF1E1,…	Primed H9
GO:0005925	~focal adhesion	1.02828e-05	ACTC1, FLT1, ARHGEF7, BCAR1, TSPAN4, NECTIN2, CD99, FBLIM1, ACTN3, FLNA, B2M, THY1, ALCAM, CYBA, CCND3, SORBS2, RRAS2, AIF1L	Primed H9
GO:0005829	~cytosol	3.09658e-05	CTNNAL1, NT5C3B, BCAR1, CAD, TBC1D16, MCCC2, JADE1, ACOT7, AP1S2, ISG15, LRRFIP1, NQO1, ITPK1, IMPDH1, CMAS, ACO1, CHAC1, ARHGEF7, EXOSC5, AARS, FBLIM1, TLE1, ACTN3, FLNA, THY1, GLUL, TNNT1, PSME1, CCND2, VSNL1, LCK, TUBA4A, EMP2, MPST, BID, CARHSP1, RAB3C, USP9X, HK1, ASNS, FKBP1B, ADA, CBR1, CRMP1, MYL6B, FASN, PYCARD, GLRX, POLR3G, UNC119, ACTC1, S100A16, BAIAP2L1, DUSP23, UBE2L6, DPYSL3, DPYS…	Primed H9
GO:0016810	~hydrolase activity, acting on carbon-nitrogen (but not peptide) bonds	4.43787e-05	CRMP1, DPYSL3, CAD, DPYSL2, YDJC	Primed H9
GO:0030670	~phagocytic vesicle membrane	9.7582e-05	CYBA, RAB31, RAB34, HLA-A, HLA-C, HLA-B, B2M	Primed H9
GO:0002480	~antigen processing and presentation of exogenous peptide antigen via MHC class I, TAP-independent	0.000168814	HLA-A, HLA-C, HLA-B, B2M	Primed H9
GO:0042612	~MHC class I protein complex	0.000303791	HLA-A, HLA-C, HLA-B, B2M	Primed H9
GO:0007155	~cell adhesion	0.000321336	CTNNAL1, SPG7, BCAR1, PODXL, ITGAE, NECTIN2, CD99, NINJ1, CLDN10, THY1, ALCAM, DDR1, LGALS3BP, SORBS2, NLGN4X, EMP2, FEZ1	Primed H9
GO:0002486	~antigen processing and presentation of endogenous peptide antigen via MHC class I via ER pathway, TAP-independent	0.000494461	HLA-A, HLA-C, HLA-B	Primed H9
GO:0046977	~TAP binding	0.000498325	HLA-A, HLA-C, HLA-B	Primed H9
GO:0030426	~growth cone	0.000677178	STMN3, CSNK1E, USP9X, DPYSL3, DPYSL2, SIGMAR1, APBB2, THY1	Primed H9
GO:0005739	~mitochondrion	0.000689814	BID, SPG7, TSPO, CYB5R2, AASS, HK1, CHCHD6, NDUFAF2, FAM65B, MCCC2, ACOT7, AGPAT5, PYCARD, FASN, GPT2, NTHL1, GLRX, SHMT2, FECH, ACO1, PIF1, AARS, RAI14, DPYSL2, TOP1MT, PCK2, CYBA, GLUL, NME3, CRYM, MPST, FEZ1	Primed H9
GO:0019882	~antigen processing and presentation	0.000708072	RAB3C, RAB34, HLA-A, HLA-C, HLA-B, CD74	Primed H9
GO:0005515	~protein binding	0.00101772	CTNNAL1, RBPMS2, SYT1, TSPO, RARRES2, NT5C3B, TSPAN4, SLC7A8, FSTL1, FAM124A, B2M, TBC1D16, KLHL7, ISG15, NSG1, GNG4, NQO1, RNF220, FECH, CHAC1, HLA-A, ACTN3, THY1, TMEM106C, RBPMS, GLUL, NME3, TNNT1, VSNL1, ROR1, TUBA4A, SPATC1L, EMP2, BEX1, NINJ1, CHCHD6, CD74, ADA, ALCAM, FAM65B, CRMP1, TFDP2, OBSL1, NTHL1, OLFM1, UNC119, S100A16, PODXL, PMEL, DUSP23, ARID3B, UBE2L6, TNNI3, RNF8, SALL2, SYNE4,…	Primed H9
GO:0002479	~antigen processing and presentation of exogenous peptide antigen via MHC class I, TAP-dependent	0.00131619	CYBA, PSME1, HLA-A, HLA-C, HLA-B, B2M	Primed H9
GO:0030049	~muscle filament sliding	0.00141901	ACTC1, TNNT1, MYL6B, ACTN3, TNNI3	Primed H9
GO:1990138	~neuron projection extension	0.00177011	ALCAM, DDR1, CPNE1, EIF2AK4	Primed H9
GO:0006541	~glutamine metabolic process	0.00206277	GFPT2, PHGDH, CAD, ASNS	Primed H9
GO:0012507	~ER to Golgi transport vesicle membrane	0.00416514	HLA-A, HLA-C, HLA-B, CD74, B2M	Primed H9
GO:0007399	~nervous system development	0.00423727	SPG7, STMN3, ARHGEF7, CRMP1, BEX1, NINJ1, DPYSL2, KCNQ2, SIGMAR1, OLFM1, FEZ1	Primed H9
GO:0030027	~lamellipodium	0.00429261	SLC39A14, ACTC1, ARHGEF7, SORBS2, PODXL, BCAR1, DPYSL3, APBB2	Primed H9
GO:0050690	~regulation of defense response to virus by virus	0.0054946	AP1S2, LCK, HLA-A, B2M	Primed H9
GO:0042605	~peptide antigen binding	0.00555447	SLC7A8, HLA-A, HLA-C, HLA-B	Primed H9
GO:0071556	~integral component of lumenal side of endoplasmic reticulum membrane	0.00569115	HLA-A, HLA-C, HLA-B, CD74	Primed H9
GO:0042493	~response to drug	0.00630361	CYBA, TSPO, ACTC1, FECH, SFRP1, SFRP2, LCK, DPYSL2, ADA, DUSP6, B2M	Primed H9
GO:0005794	~Golgi apparatus	0.00663402	SLC39A14, SYT1, STMN3, ACO1, PMEL, HLA-A, RABGAP1L, HLA-C, HLA-B, ITM2C, ARL3, B2M, CYBA, ST6GALNAC6, METTL22, AP1S2, RAB34, FASN, OBSL1, EMP2, FEZ1	Primed H9
GO:0015629	~actin cytoskeleton	0.00667606	CORO2A, SORBS2, BAIAP2L1, BCAR1, AIF1L, RAI14, SLC9A3R1, IVNS1ABP, FLNA	Primed H9
GO:0002474	~antigen processing and presentation of peptide antigen via MHC class I	0.006682	HLA-A, HLA-C, HLA-B, B2M	Primed H9
GO:0043025	~neuronal cell body	0.00688144	ALCAM, CYBA, CSNK1E, ARHGEF7, PYCARD, CAD, DPYSL2, NQO1, FLNA, OLFM1, ADA	Primed H9
GO:0005737	~cytoplasm	0.00837424	RBPMS2, TSPO, ADCY2, NT5C3B, BCAR1, TDRP, SLC7A8, ACBD6, ZIC2, B2M, KLHL7, ST6GALNAC6, JADE1, ACOT7, TMSB15A, NSG1, AIF1L, LRRFIP1, NQO1, IMPDH1, AGAP3, RNF220, STMN3, ACO1, AARS, EXOSC5, LYPLA2, RAI14, CYB5A, TLE1, SLC9A3R1, FLNA, GLUL, RBPMS, PIH1D1, PSME1, ADM, CCND3, ROR1, SPATS2L, EMP2, BID, DBNDD1, GULP1, USP9X, KIAA0101, BEX1, CLDN10, IVNS1ABP, FKBP1B, ADA, MLF1, FAM65B, METTL22, CRMP1, PY…	Primed H9
GO:0051764	~actin crosslink formation	0.00846693	BAIAP2L1, DPYSL3, FLNA	Primed H9
GO:0005884	~actin filament	0.00917551	ACTC1, AIF1L, ACTN3, GNG12, FLNA	Primed H9
GO:0006554	~lysine catabolic process	0.0100744	AASS, PIPOX, CRYM	Primed H9
GO:0001916	~positive regulation of T cell mediated cytotoxicity	0.0118055	HLA-A, HLA-B, B2M	Primed H9
GO:0030658	~transport vesicle membrane	0.0120933	CHGA, SCG3, CUZD1, CD74	Primed H9
GO:0031005	~filamin binding	0.0137585	CRMP1, FBLIM1, DPYSL3	Primed H9
GO:0051301	~cell division	0.0159146	FSD1, RNF8, BOD1, FAM64A, CCND3, CCND2, USP9X, BCAR1, CENPV, CUZD1, USP44	Primed H9
GO:0045121	~membrane raft	0.016072	ADCY2, MAL2, PODXL, LCK, HK1, SLC9A3R1, EMP2, THY1	Primed H9
GO:0043065	~positive regulation of apoptotic process	0.0162857	BID, TSPO, ADM, SFRP1, ARHGEF7, SFRP2, EEF1E1, PYCARD, APBB2, DUSP6	Primed H9
GO:0016020	~membrane	0.0175793	ALPL, BID, CYB5R2, ADCY2, SLC20A1, LRRC8A, USP9X, SLC7A8, CAD, FKBP1B, CD74, NDUFAF2, ADA, PLPP2, B2M, SLC29A1, LGALS3BP, FASN, NENF, AGAP3, ACTC1, CMAS, AARS, HLA-A, HLA-C, CYB5A, HLA-B, DPYSL2, SLC9A3R1, FLNA, ITPR2, TMEM106C, DDR1, CYBA, RRAS2, VSNL1, CPNE1, CMTM7, PLA2G4C, APBB2	Primed H9
GO:0008093	~cytoskeletal adaptor activity	0.0178374	SORBS2, BAIAP2L1, OBSL1	Primed H9
GO:0010977	~negative regulation of neuron projection development	0.019108	CRMP1, DPYSL3, ITM2C, B2M	Primed H9
GO:0006882	~cellular zinc ion homeostasis	0.019899	SLC39A14, SLC39A10, LCK	Primed H9
GO:0050870	~positive regulation of T cell activation	0.0221982	LCK, PYCARD, THY1	Primed H9
GO:0010975	~regulation of neuron projection development	0.0246016	SFRP1, SFRP2, DPYSL3	Primed H9
GO:1904956	~regulation of midbrain dopaminergic neuron differentiation	0.0256794	SFRP1, SFRP2	Primed H9
GO:0051654	~establishment of mitochondrion localization	0.0256794	NECTIN2, FEZ1	Primed H9
GO:2000041	~negative regulation of planar cell polarity pathway involved in axis elongation	0.0256794	SFRP1, SFRP2	Primed H9
GO:0071529	~cementum mineralization	0.0256794	ALPL, HACD1	Primed H9
GO:0042803	~protein homodimerization activity	0.0286925	RBPMS2, S100A16, NR6A1, NECTIN2, ASNS, ACTN3, FLNA, RNF8, KLHL7, ACOT7, RBPMS, NLGN4X, CPNE1, FASN, PYCARD, LRRFIP1, CRYM	Primed H9
GO:0030178	~negative regulation of Wnt signaling pathway	0.0295906	SFRP1, CSNK1E, SFRP2, TLE1	Primed H9
GO:0009055	~electron carrier activity	0.0296418	CYBA, PHGDH, IDO1, NDUFAF2, GLRX	Primed H9
GO:0042613	~MHC class II protein complex	0.0310358	HLA-A, HLA-C, CD74	Primed H9
GO:0016324	~apical plasma membrane	0.0318032	SLC29A1, CYBA, MAL2, SORBS2, PODXL, SLC9A3R1, ITPK1, EMP2, THY1	Primed H9
GO:0001954	~positive regulation of cell-matrix adhesion	0.0324056	SFRP1, NINJ1, EMP2	Primed H9
GO:0016597	~amino acid binding	0.032638	SHMT2, AARS, CAD	Primed H9
GO:0050829	~defense response to Gram-negative bacterium	0.0341606	CHGA, ADM, PYCARD, B2M	Primed H9
GO:0030336	~negative regulation of cell migration	0.0347297	SFRP1, SFRP2, DPYSL3, SLC9A3R1, THY1	Primed H9
GO:0048041	~focal adhesion assembly	0.0380743	ARHGEF7, ACTN3, THY1	Primed H9
GO:0005102	~receptor binding	0.0410847	ALCAM, RARRES2, ADM, HLA-A, NSG1, NECTIN2, HLA-B, SLC9A3R1, FKBP1B, PIPOX	Primed H9
GO:0043195	~terminal bouton	0.0435625	SYT1, CAD, DPYSL2, SYNGR1	Primed H9
GO:0008652	~cellular amino acid biosynthetic process	0.0440896	GLUL, ASNS, GPT2	Primed H9
GO:2001238	~positive regulation of extrinsic apoptotic signaling pathway	0.0440896	BID, PYCARD, ITM2C	Primed H9
GO:0002576	~platelet degranulation	0.0446	LGALS3BP, RARRES2, SCG3, TUBA4A, FLNA	Primed H9
GO:0005178	~integrin binding	0.04785	SFRP2, TSPAN4, ACTN3, EMP2, THY1	Primed H9
GO:0060337	~type I interferon signaling pathway	0.0499124	ISG15, HLA-A, HLA-C, HLA-B	Primed H9
